# Supplementary material for: Novel Insights into the Pig Gut Microbiome Using Metagenome-Assembled Genomes
Source: Microbiol Spectr. 2022 Jul 26;10(4):e02380-22. doi: 10.1128/spectrum.02380-22 (PMC9431278; doi:10.1128/spectrum.02380-22)
Supplement: Supplemental file 2 — Supplemental material. Download spectrum.02380-22-s0002.xlsx, XLSX file, 0.5 MB [file spectrum.02380-22-s0002.xlsx]

## Sheet: Table S1
Table S1. Taxonomy, assembly statistics, percent relative abundance of metagenome-assembled genomes (MAGs) in the fecal microbiome of pre-weaned and post-weaned pigs, and percentage of samples that each MAG was detected in.
MAG	GTDB taxonomy	GenBank accession	ANI	# contigs	Total length (bp)	Completeness (%)	Contamination (%)	Relative abundance (%) in all pre-weaning samples (n = 73)	Relative abundance (%) in all post-weaning samples (n = 106)	Percentage of samples MAG was present in (n = 179)
SUG149	d__Archaea;p__Methanobacteriota;c__Methanobacteria;o__Methanobacteriales;f__Methanobacteriaceae;g__Methanobrevibacter;s__Methanobrevibacter ruminantium_A	GCA_022768105.1	99.34	31	1909620	99.2	0.8	ND	0.02164 ± 0.01474	4.46927
SUG748	d__Archaea;p__Methanobacteriota;c__Methanobacteria;o__Methanobacteriales;f__Methanobacteriaceae;g__Methanobrevibacter_A;s__	GCA_022775905.1	< 95	37	1828846	100	1.2	0.0040524 ± 0.0020744	0.05545 ± 0.009	45.2514
SUG1019	d__Archaea;p__Methanobacteriota;c__Methanobacteria;o__Methanobacteriales;f__Methanobacteriaceae;g__Methanobrevibacter_A;s__Methanobrevibacter_A smithii	GCA_022784485.1	98.9	43	1635027	100	0	0.1883219 ± 0.0292566	0.09687 ± 0.01623	66.4804
SUG1136	d__Archaea;p__Methanobacteriota;c__Methanobacteria;o__Methanobacteriales;f__Methanobacteriaceae;g__Methanobrevibacter_A;s__Methanobrevibacter_A sp900769095	GCA_022784685.1	99.43	62	1666364	100	0.27	0.0118728 ± 0.0055647	0.06798 ± 0.0119	43.5754
SUG411	d__Archaea;p__Methanobacteriota;c__Methanobacteria;o__Methanobacteriales;f__Methanobacteriaceae;g__Methanobrevibacter_A;s__Methanobrevibacter_A woesei	GCA_022780185.1	96.97	16	1615251	100	0	0.0000004 ± 0.0000004	0.01148 ± 0.0071	5.02793
SUG437	d__Archaea;p__Methanobacteriota;c__Methanobacteria;o__Methanobacteriales;f__Methanobacteriaceae;g__Methanobrevibacter_B;s__Methanobrevibacter_B boviskoreani	GCA_022779995.1	98.16	61	1877946	98.4	0	0.0000112 ± 0.0000108	0.00966 ± 0.00429	8.93855
SUG608	d__Archaea;p__Methanobacteriota;c__Methanobacteria;o__Methanobacteriales;f__Methanobacteriaceae;g__Methanobrevibacter_B;s__Methanobrevibacter_B boviskoreani	GCA_022777885.1	98.29	162	2043482	96.8	2.86	0.0000492 ± 0.0000492	0.00889 ± 0.00424	8.93855
SUG86	d__Archaea;p__Methanobacteriota;c__Methanobacteria;o__Methanobacteriales;f__Methanobacteriaceae;g__Methanosphaera;s__	GCA_022768985.1	< 95	15	1608130	96.8	0	0.0018167 ± 0.001815	0.09096 ± 0.00705	49.7207
SUG29	d__Archaea;p__Thermoplasmatota;c__Thermoplasmata;o__Methanomassiliicoccales;f__Methanomethylophilaceae;g__Methanomethylophilus;s__Methanomethylophilus alvus	GCA_022769885.1	99.25	77	1527124	98.39	0.81	0.028912 ± 0.0078286	0.07793 ± 0.00776	65.3631
SUG4	d__Archaea;p__Thermoplasmatota;c__Thermoplasmata;o__Methanomassiliicoccales;f__Methanomethylophilaceae;g__MX-02;s__MX-02 sp006954405	GCA_022770645.1	99.15	70	1363606	96.37	0.81	0.0278039 ± 0.0073762	0.04672 ± 0.00688	48.0447
SUG905	d__Bacteria;p__Actinobacteriota;c__Actinomycetia;o__Actinomycetales;f__Actinomycetaceae;g__Actinomyces;s__Actinomyces urogenitalis	GCA_022785755.1	96.9	65	2817287	99.64	1.9	0.0909894 ± 0.0770041	ND	10.0559
SUG109	d__Bacteria;p__Actinobacteriota;c__Actinomycetia;o__Actinomycetales;f__Actinomycetaceae;g__Arcanobacterium_A;s__	GCA_022768785.1	< 95	129	1926978	93.97	0.07	0.0307838 ± 0.0126408	ND	6.70391
SUG1150	d__Bacteria;p__Actinobacteriota;c__Actinomycetia;o__Actinomycetales;f__Actinomycetaceae;g__Arcanobacterium_A;s__	GCA_022783665.1	< 95	72	1860954	97.13	0	0.0000406 ± 0.0000401	0.09535 ± 0.02881	16.2011
SUG972	d__Bacteria;p__Actinobacteriota;c__Actinomycetia;o__Actinomycetales;f__Actinomycetaceae;g__Arcanobacterium_A;s__	GCA_022778805.1	< 95	10	1993583	99.14	0	0.1746337 ± 0.0698069	0.09593 ± 0.04242	29.6089
SUG961	d__Bacteria;p__Actinobacteriota;c__Actinomycetia;o__Actinomycetales;f__Actinomycetaceae;g__Mobiluncus;s__Mobiluncus porci	GCA_022778965.1	99.32	40	2338375	99.53	2.37	0.0000406 ± 0.0000301	0.18869 ± 0.09515	13.4078
SUG1081	d__Bacteria;p__Actinobacteriota;c__Actinomycetia;o__Actinomycetales;f__Actinomycetaceae;g__Pauljensenia;s__Pauljensenia hyovaginalis	GCA_022786785.1	97.83	26	2346665	100	1.54	0.1524176 ± 0.0345697	0.00719 ± 0.00617	27.3743
SUG287	d__Bacteria;p__Actinobacteriota;c__Actinomycetia;o__Actinomycetales;f__Actinomycetaceae;g__Pauljensenia;s__Pauljensenia hyovaginalis	GCA_022780845.1	95.41	39	2316785	98.58	1.42	0.2234882 ± 0.0622295	0.08885 ± 0.06034	34.0782
SUG663	d__Bacteria;p__Actinobacteriota;c__Actinomycetia;o__Actinomycetales;f__Actinomycetaceae;g__Pauljensenia;s__Pauljensenia hyovaginalis	GCA_022782715.1	95.58	283	2237854	94.71	3.19	0.1424773 ± 0.0364095	0.02031 ± 0.01568	29.6089
SUG904	d__Bacteria;p__Actinobacteriota;c__Actinomycetia;o__Actinomycetales;f__Actinomycetaceae;g__Pauljensenia;s__Pauljensenia hyovaginalis	GCA_022785965.1	95.53	138	2283526	97.47	3.21	0.1524316 ± 0.0500035	0.01835 ± 0.01416	29.6089
SUG403	d__Bacteria;p__Actinobacteriota;c__Actinomycetia;o__Actinomycetales;f__Actinomycetaceae;g__Trueperella;s__	GCA_022783305.1	< 95	146	2219376	97.2	0.86	0.0965105 ± 0.0246084	0.01006 ± 0.00483	24.0223
SUG1071	d__Bacteria;p__Actinobacteriota;c__Actinomycetia;o__Actinomycetales;f__Actinomycetaceae;g__Trueperella;s__Trueperella pyogenes	GCA_022787485.1	98.71	22	2300362	100	0	0.0115005 ± 0.0102744	ND	3.35196
SUG292	d__Bacteria;p__Actinobacteriota;c__Actinomycetia;o__Actinomycetales;f__Bifidobacteriaceae;g__Bifidobacterium;s__Bifidobacterium animalis	GCA_022782105.1	95.96	73	2233546	98.56	0.07	0.0399043 ± 0.0222953	ND	5.58659
SUG87	d__Bacteria;p__Actinobacteriota;c__Actinomycetia;o__Actinomycetales;f__Bifidobacteriaceae;g__Bifidobacterium;s__Bifidobacterium boum	GCA_022769165.1	97.45	23	2096361	98.94	0.23	0.0006711 ± 0.0004826	0.01942 ± 0.01699	5.02793
SUG440	d__Bacteria;p__Actinobacteriota;c__Actinomycetia;o__Actinomycetales;f__Bifidobacteriaceae;g__Bifidobacterium;s__Bifidobacterium globosum	GCA_022779885.1	98.68	142	1945139	97.84	1.07	0.0109572 ± 0.0065962	0.00779 ± 0.00661	10.0559
SUG507	d__Bacteria;p__Actinobacteriota;c__Actinomycetia;o__Mycobacteriales;f__Mycobacteriaceae;g__Corynebacterium;s__	GCA_022772305.1	< 95	92	2611754	99.31	0.7	0.0332726 ± 0.0122929	0.0307 ± 0.00921	24.581
SUG338	d__Bacteria;p__Actinobacteriota;c__Coriobacteriia;o__Coriobacteriales;f__Atopobiaceae;g__Parafannyhessea;s__Parafannyhessea umbonata	GCA_022781225.1	95.25	204	2040594	95.56	1.08	0.000663 ± 0.0006576	0.02284 ± 0.01224	14.5251
SUG366	d__Bacteria;p__Actinobacteriota;c__Coriobacteriia;o__Coriobacteriales;f__Atopobiaceae;g__Parafannyhessea;s__Parafannyhessea umbonata	GCA_022780585.1	95.14	221	2258219	97.58	2.61	0.0007629 ± 0.0007557	0.03239 ± 0.0204	15.6425
SUG851	d__Bacteria;p__Actinobacteriota;c__Coriobacteriia;o__Coriobacteriales;f__Atopobiaceae;g__Paratractidigestivibacter;s__Paratractidigestivibacter faecalis	GCA_022774145.1	95.69	218	1519844	90.65	1.39	0.0028722 ± 0.0015531	0.07855 ± 0.00603	57.5419
SUG43	d__Bacteria;p__Actinobacteriota;c__Coriobacteriia;o__Coriobacteriales;f__Atopobiaceae;g__Parolsenella;s__Parolsenella sp900552935	GCA_022770045.1	95.2	37	1911298	98.39	3.23	0.0028505 ± 0.0020392	0.01084 ± 0.00189	26.8156
SUG288	d__Bacteria;p__Actinobacteriota;c__Coriobacteriia;o__Coriobacteriales;f__Atopobiaceae;g__Tractidigestivibacter;s__Tractidigestivibacter sp004557505	GCA_022781635.1	98.53	350	2322159	93.01	1.13	0.1059646 ± 0.0386694	0.01806 ± 0.00794	25.1397
SUG472	d__Bacteria;p__Actinobacteriota;c__Coriobacteriia;o__Coriobacteriales;f__Atopobiaceae;g__Tractidigestivibacter;s__Tractidigestivibacter sp004557505	GCA_022772965.1	98.65	127	2364908	95.7	0.81	0.1716406 ± 0.0768835	0.01175 ± 0.00404	25.1397
SUG717	d__Bacteria;p__Actinobacteriota;c__Coriobacteriia;o__Coriobacteriales;f__Atopobiaceae;g__Tractidigestivibacter;s__Tractidigestivibacter sp004557505	GCA_022776185.1	98.46	250	2553870	95.97	0	0.169278 ± 0.068211	0.01881 ± 0.00527	25.6983
SUG907	d__Bacteria;p__Actinobacteriota;c__Coriobacteriia;o__Coriobacteriales;f__Atopobiaceae;g__Tractidigestivibacter;s__Tractidigestivibacter sp004557505	GCA_022785205.1	98.95	114	2432634	99.73	1.88	0.1278493 ± 0.0425282	0.015 ± 0.0046	27.3743
SUG473	d__Bacteria;p__Actinobacteriota;c__Coriobacteriia;o__Coriobacteriales;f__Atopobiaceae;g__UBA7748;s__UBA7748 sp900314535	GCA_022773005.1	97.33	48	2308988	99.19	1.49	0.1288575 ± 0.1218277	0.05762 ± 0.04616	8.37989
SUG131	d__Bacteria;p__Actinobacteriota;c__Coriobacteriia;o__Coriobacteriales;f__Coriobacteriaceae;g__Collinsella;s__Collinsella bouchesdurhonensis	GCA_022768305.1	99.25	62	1522977	92.74	0	0.0072721 ± 0.0020968	0.00699 ± 0.00132	34.0782
SUG1045	d__Bacteria;p__Actinobacteriota;c__Coriobacteriia;o__Coriobacteriales;f__Coriobacteriaceae;g__Collinsella;s__Collinsella sp002391315	GCA_022787185.1	98.21	151	1713338	93.22	0.81	0.0297436 ± 0.0052981	0.01476 ± 0.00142	68.1564
SUG1087	d__Bacteria;p__Actinobacteriota;c__Coriobacteriia;o__Coriobacteriales;f__Coriobacteriaceae;g__Collinsella;s__Collinsella sp002391315	GCA_022787725.1	98.57	185	1619147	93.55	1.73	0.034775 ± 0.0064199	0.00905 ± 0.00076	65.3631
SUG1099	d__Bacteria;p__Actinobacteriota;c__Coriobacteriia;o__Coriobacteriales;f__Coriobacteriaceae;g__Collinsella;s__Collinsella sp002391315	GCA_022787735.1	98.19	190	1795186	96.51	3.36	0.0390122 ± 0.0066097	0.01683 ± 0.00114	69.2737
SUG1104	d__Bacteria;p__Actinobacteriota;c__Coriobacteriia;o__Coriobacteriales;f__Coriobacteriaceae;g__Collinsella;s__Collinsella sp002391315	GCA_022786985.1	98.5	201	1627822	93.15	2.55	0.0290738 ± 0.0049451	0.01096 ± 0.00099	68.1564
SUG1117	d__Bacteria;p__Actinobacteriota;c__Coriobacteriia;o__Coriobacteriales;f__Coriobacteriaceae;g__Collinsella;s__Collinsella sp002391315	GCA_022786225.1	97.93	168	1817484	95.16	2.42	0.0382868 ± 0.0070758	0.00959 ± 0.00084	64.2458
SUG401	d__Bacteria;p__Actinobacteriota;c__Coriobacteriia;o__Coriobacteriales;f__Coriobacteriaceae;g__Collinsella;s__Collinsella sp002391315	GCA_022783455.1	98.29	171	1661080	98.84	0.81	0.0427147 ± 0.0076377	0.00835 ± 0.00073	65.9218
SUG453	d__Bacteria;p__Actinobacteriota;c__Coriobacteriia;o__Coriobacteriales;f__Coriobacteriaceae;g__Collinsella;s__Collinsella sp002391315	GCA_022773245.1	98.4	233	1661590	95.83	2.69	0.0315098 ± 0.0055307	0.01045 ± 0.00094	65.9218
SUG475	d__Bacteria;p__Actinobacteriota;c__Coriobacteriia;o__Coriobacteriales;f__Coriobacteriaceae;g__Collinsella;s__Collinsella sp002391315	GCA_022772865.1	98.04	228	1745726	94.89	2.42	0.0399573 ± 0.0070757	0.00956 ± 0.00087	64.2458
SUG483	d__Bacteria;p__Actinobacteriota;c__Coriobacteriia;o__Coriobacteriales;f__Coriobacteriaceae;g__Collinsella;s__Collinsella sp002391315	GCA_022772785.1	98.62	220	1644966	96.77	2.28	0.0431803 ± 0.0070583	0.01132 ± 0.001	68.7151
SUG498	d__Bacteria;p__Actinobacteriota;c__Coriobacteriia;o__Coriobacteriales;f__Coriobacteriaceae;g__Collinsella;s__Collinsella sp002391315	GCA_022772445.1	98.06	159	1665769	91.94	1.61	0.0470198 ± 0.0092692	0.00819 ± 0.00074	64.2458
SUG534	d__Bacteria;p__Actinobacteriota;c__Coriobacteriia;o__Coriobacteriales;f__Coriobacteriaceae;g__Collinsella;s__Collinsella sp002391315	GCA_022771255.1	98.03	153	1746609	96.77	2.02	0.0444295 ± 0.0108476	0.0097 ± 0.00085	63.1285
SUG567	d__Bacteria;p__Actinobacteriota;c__Coriobacteriia;o__Coriobacteriales;f__Coriobacteriaceae;g__Collinsella;s__Collinsella sp002391315	GCA_022770805.1	98.22	258	1632115	90.31	3.47	0.0305183 ± 0.0050982	0.01478 ± 0.00129	70.9497
SUG592	d__Bacteria;p__Actinobacteriota;c__Coriobacteriia;o__Coriobacteriales;f__Coriobacteriaceae;g__Collinsella;s__Collinsella sp002391315	GCA_022778495.1	98.24	243	1567155	90.12	4.91	0.0464735 ± 0.0083989	0.01018 ± 0.0009	65.3631
SUG599	d__Bacteria;p__Actinobacteriota;c__Coriobacteriia;o__Coriobacteriales;f__Coriobacteriaceae;g__Collinsella;s__Collinsella sp002391315	GCA_022778285.1	98.25	174	1675496	100	2.42	0.0639099 ± 0.0103518	0.01396 ± 0.00159	66.4804
SUG636	d__Bacteria;p__Actinobacteriota;c__Coriobacteriia;o__Coriobacteriales;f__Coriobacteriaceae;g__Collinsella;s__Collinsella sp002391315	GCA_022777795.1	98.18	209	1690787	96.37	2.82	0.0351655 ± 0.005971	0.01259 ± 0.00141	66.4804
SUG669	d__Bacteria;p__Actinobacteriota;c__Coriobacteriia;o__Coriobacteriales;f__Coriobacteriaceae;g__Collinsella;s__Collinsella sp002391315	GCA_022777095.1	97.93	99	1864872	100	1.73	0.1028246 ± 0.0214085	0.00925 ± 0.00083	71.5084
SUG714	d__Bacteria;p__Actinobacteriota;c__Coriobacteriia;o__Coriobacteriales;f__Coriobacteriaceae;g__Collinsella;s__Collinsella sp002391315	GCA_022776285.1	97.91	200	1797774	96.38	1.1	0.0661672 ± 0.0133908	0.01115 ± 0.00145	67.5978
SUG841	d__Bacteria;p__Actinobacteriota;c__Coriobacteriia;o__Coriobacteriales;f__Coriobacteriaceae;g__Collinsella;s__Collinsella sp002391315	GCA_022782365.1	98.28	253	1658463	92.74	2.64	0.0418119 ± 0.0065386	0.01196 ± 0.00105	67.5978
SUG872	d__Bacteria;p__Actinobacteriota;c__Coriobacteriia;o__Coriobacteriales;f__Coriobacteriaceae;g__Collinsella;s__Collinsella sp002391315	GCA_022773705.1	98.45	220	1604329	95.9	1.61	0.0303713 ± 0.0051434	0.0114 ± 0.00093	69.2737
SUG877	d__Bacteria;p__Actinobacteriota;c__Coriobacteriia;o__Coriobacteriales;f__Coriobacteriaceae;g__Collinsella;s__Collinsella sp002391315	GCA_022783085.1	97.89	245	1711760	94.52	4.84	0.0505198 ± 0.0083913	0.01352 ± 0.00142	66.4804
SUG887	d__Bacteria;p__Actinobacteriota;c__Coriobacteriia;o__Coriobacteriales;f__Coriobacteriaceae;g__Collinsella;s__Collinsella sp002391315	GCA_022785805.1	98.16	258	1668125	93.15	1.73	0.0539816 ± 0.01101	0.01332 ± 0.00125	67.5978
SUG969	d__Bacteria;p__Actinobacteriota;c__Coriobacteriia;o__Coriobacteriales;f__Coriobacteriaceae;g__Collinsella;s__Collinsella sp002391315	GCA_022779265.1	98.32	238	1590083	93.66	1.7	0.0501748 ± 0.0084791	0.01057 ± 0.00089	67.5978
SUG1051	d__Bacteria;p__Actinobacteriota;c__Coriobacteriia;o__Coriobacteriales;f__Coriobacteriaceae;g__Enorma;s__Enorma burkinafasonensis	GCA_022786755.1	95.68	70	1959569	94.02	1.96	0.0019426 ± 0.0018935	0.00572 ± 0.00394	3.91061
SUG1042	d__Bacteria;p__Actinobacteriota;c__Coriobacteriia;o__Coriobacteriales;f__Coriobacteriaceae;g__Enorma;s__Enorma massiliensis	GCA_022787105.1	95.97	11	2171617	96.77	1.21	0.006277 ± 0.0062745	0.00661 ± 0.00655	3.35196
SUG913	d__Bacteria;p__Actinobacteriota;c__Coriobacteriia;o__Coriobacteriales;f__Eggerthellaceae;g__W1P20-047;s__W1P20-047 sp004555335	GCA_022785825.1	98.03	233	1762722	94.62	2.42	0.0331553 ± 0.0040009	0.02019 ± 0.00198	68.1564
SUG285	d__Bacteria;p__Actinobacteriota;c__Coriobacteriia;o__Coriobacteriales;f__UMGS124;g__UMGS124;s__UMGS124 sp900555105	GCA_022763705.1	95.58	226	2693055	96.77	1.61	0.0082951 ± 0.0015045	0.02249 ± 0.00131	67.0391
SUG1025	d__Bacteria;p__Bacteroidota;c__Bacteroidia;o__Bacteroidales;f__Bacteroidaceae;g__Alloprevotella;s__	GCA_022784065.1	< 95	103	2228181	90.87	0.56	0.0100538 ± 0.0050135	0.07444 ± 0.00899	54.1899
SUG1095	d__Bacteria;p__Bacteroidota;c__Bacteroidia;o__Bacteroidales;f__Bacteroidaceae;g__Alloprevotella;s__	GCA_022787665.1	< 95	259	2300016	93.31	2.61	0.0187941 ± 0.008833	0.00909 ± 0.00155	34.6369
SUG146	d__Bacteria;p__Bacteroidota;c__Bacteroidia;o__Bacteroidales;f__Bacteroidaceae;g__Alloprevotella;s__	GCA_022768215.1	< 95	294	2286272	90.78	3.17	0.0128547 ± 0.0042355	0.01697 ± 0.00283	39.1061
SUG481	d__Bacteria;p__Bacteroidota;c__Bacteroidia;o__Bacteroidales;f__Bacteroidaceae;g__Alloprevotella;s__	GCA_022772475.1	< 95	104	2382665	92.74	0.19	0.0094781 ± 0.00348	0.01617 ± 0.0072	35.7542
SUG553	d__Bacteria;p__Bacteroidota;c__Bacteroidia;o__Bacteroidales;f__Bacteroidaceae;g__Alloprevotella;s__	GCA_022771165.1	< 95	143	2358065	93.5	1.02	0.0092368 ± 0.0032511	0.01573 ± 0.00405	38.5475
SUG997	d__Bacteria;p__Bacteroidota;c__Bacteroidia;o__Bacteroidales;f__Bacteroidaceae;g__Alloprevotella;s__	GCA_022788345.1	< 95	268	2088790	93.19	3.75	0.0737481 ± 0.0223227	0.02581 ± 0.01428	20.1117
SUG201	d__Bacteria;p__Bacteroidota;c__Bacteroidia;o__Bacteroidales;f__Bacteroidaceae;g__Alloprevotella;s__Alloprevotella sp004552155	GCA_022766335.1	96.39	146	2262076	94.17	0.7	0.0333325 ± 0.0162459	0.17952 ± 0.02088	60.8939
SUG866	d__Bacteria;p__Bacteroidota;c__Bacteroidia;o__Bacteroidales;f__Bacteroidaceae;g__Alloprevotella;s__Alloprevotella sp004552155	GCA_022773865.1	96.58	52	2383600	95.58	0.37	0.018855 ± 0.0055392	0.18616 ± 0.03317	60.3352
SUG461	d__Bacteria;p__Bacteroidota;c__Bacteroidia;o__Bacteroidales;f__Bacteroidaceae;g__Alloprevotella;s__Alloprevotella sp004552195	GCA_022773145.1	98.5	98	2547397	94.33	0.09	0.0039743 ± 0.0020396	0.03666 ± 0.0108	27.933
SUG810	d__Bacteria;p__Bacteroidota;c__Bacteroidia;o__Bacteroidales;f__Bacteroidaceae;g__Alloprevotella;s__Alloprevotella sp004552195	GCA_022782805.1	98.41	287	2453260	90.64	2.42	0.0038942 ± 0.0018767	0.03018 ± 0.0079	29.6089
SUG270	d__Bacteria;p__Bacteroidota;c__Bacteroidia;o__Bacteroidales;f__Bacteroidaceae;g__Alloprevotella;s__Alloprevotella sp004552865	GCA_022763885.1	97.71	199	2168381	90.7	0.5	0.0198247 ± 0.0101588	0.03732 ± 0.00814	40.2235
SUG570	d__Bacteria;p__Bacteroidota;c__Bacteroidia;o__Bacteroidales;f__Bacteroidaceae;g__Alloprevotella;s__Alloprevotella sp004552865	GCA_022770825.1	97.79	184	2144542	90.69	0.19	0.0201735 ± 0.0105562	0.04078 ± 0.00964	40.2235
SUG828	d__Bacteria;p__Bacteroidota;c__Bacteroidia;o__Bacteroidales;f__Bacteroidaceae;g__Alloprevotella;s__Alloprevotella sp004552865	GCA_022782845.1	97.88	164	2305235	91.09	0.74	0.0345283 ± 0.0171071	0.04091 ± 0.00718	40.7821
SUG383	d__Bacteria;p__Bacteroidota;c__Bacteroidia;o__Bacteroidales;f__Bacteroidaceae;g__Alloprevotella;s__Alloprevotella sp004555055	GCA_022788165.1	97.57	84	2889667	90.06	1.73	0.0151267 ± 0.0075659	0.20627 ± 0.05387	44.1341
SUG1109	d__Bacteria;p__Bacteroidota;c__Bacteroidia;o__Bacteroidales;f__Bacteroidaceae;g__Alloprevotella;s__Alloprevotella sp004555425	GCA_022786925.1	97.19	186	2574749	92.94	2.17	0.0033502 ± 0.0016993	0.07536 ± 0.01507	45.2514
SUG313	d__Bacteria;p__Bacteroidota;c__Bacteroidia;o__Bacteroidales;f__Bacteroidaceae;g__Alloprevotella;s__Alloprevotella sp004555425	GCA_022781325.1	97.2	162	2533611	95.47	1.98	0.0034788 ± 0.0018902	0.06151 ± 0.0085	45.8101
SUG482	d__Bacteria;p__Bacteroidota;c__Bacteroidia;o__Bacteroidales;f__Bacteroidaceae;g__Alloprevotella;s__Alloprevotella sp004555425	GCA_022772905.1	97.32	137	2509024	94.77	0.37	0.0035899 ± 0.001853	0.07371 ± 0.01212	45.8101
SUG727	d__Bacteria;p__Bacteroidota;c__Bacteroidia;o__Bacteroidales;f__Bacteroidaceae;g__Alloprevotella;s__Alloprevotella sp004556745	GCA_022775595.1	95.23	169	2419103	95.41	1.22	0.0062698 ± 0.0027722	0.04962 ± 0.00685	50.838
SUG314	d__Bacteria;p__Bacteroidota;c__Bacteroidia;o__Bacteroidales;f__Bacteroidaceae;g__Alloprevotella;s__Alloprevotella sp004557185	GCA_022781665.1	98.21	331	2358853	95.47	1.52	0.0234753 ± 0.0177696	0.04144 ± 0.01221	36.3128
SUG373	d__Bacteria;p__Bacteroidota;c__Bacteroidia;o__Bacteroidales;f__Bacteroidaceae;g__Alloprevotella;s__Alloprevotella sp004557185	GCA_022783605.1	98.22	124	2387693	92.57	0.37	0.0194644 ± 0.0131807	0.03706 ± 0.00886	36.3128
SUG418	d__Bacteria;p__Bacteroidota;c__Bacteroidia;o__Bacteroidales;f__Bacteroidaceae;g__Alloprevotella;s__Alloprevotella sp004562975	GCA_022780305.1	97.32	130	2515706	91.31	2.68	0.0110774 ± 0.0081545	0.02422 ± 0.00665	29.6089
SUG536	d__Bacteria;p__Bacteroidota;c__Bacteroidia;o__Bacteroidales;f__Bacteroidaceae;g__Alloprevotella;s__Alloprevotella sp018383375	GCA_022771325.1	97.96	204	2120088	93.2	1.4	0.06091 ± 0.0189326	0.01517 ± 0.00391	30.7263
SUG192	d__Bacteria;p__Bacteroidota;c__Bacteroidia;o__Bacteroidales;f__Bacteroidaceae;g__Bacteroides;s__	GCA_022766685.1	< 95	94	3209714	96.23	0.12	0.0005583 ± 0.0004157	0.00949 ± 0.00507	11.7318
SUG365	d__Bacteria;p__Bacteroidota;c__Bacteroidia;o__Bacteroidales;f__Bacteroidaceae;g__Bacteroides;s__Bacteroides fragilis	GCA_022780605.1	98.99	41	5226845	99.26	0	2.7314405 ± 0.4302125	0.20034 ± 0.18658	45.8101
SUG827	d__Bacteria;p__Bacteroidota;c__Bacteroidia;o__Bacteroidales;f__Bacteroidaceae;g__Bacteroides;s__Bacteroides fragilis	GCA_022782465.1	98.86	48	4969778	98.32	3.12	1.2629627 ± 0.1678898	0.03894 ± 0.03511	41.8994
SUG503	d__Bacteria;p__Bacteroidota;c__Bacteroidia;o__Bacteroidales;f__Bacteroidaceae;g__Bacteroides;s__Bacteroides heparinolyticus	GCA_022772185.1	97.24	56	3403240	97.61	0	0.4510133 ± 0.220999	0.0007 ± 0.0005	17.8771
SUG805	d__Bacteria;p__Bacteroidota;c__Bacteroidia;o__Bacteroidales;f__Bacteroidaceae;g__Bacteroides;s__Bacteroides pyogenes	GCA_022782765.1	98.67	47	3270079	99.02	0.38	0.8084141 ± 0.5208544	0.00034 ± 0.00028	16.7598
SUG1007	d__Bacteria;p__Bacteroidota;c__Bacteroidia;o__Bacteroidales;f__Bacteroidaceae;g__Bacteroides;s__Bacteroides stercoris	GCA_022784145.1	98.38	89	3621245	98.88	0.07	0.2896448 ± 0.1273472	0.00133 ± 0.00116	18.4358
SUG66	d__Bacteria;p__Bacteroidota;c__Bacteroidia;o__Bacteroidales;f__Bacteroidaceae;g__Bacteroides;s__Bacteroides thetaiotaomicron	GCA_022769515.1	98.22	56	5666443	98.76	0.08	0.3377732 ± 0.1182037	0.00001 ± 0.00001	15.6425
SUG1002	d__Bacteria;p__Bacteroidota;c__Bacteroidia;o__Bacteroidales;f__Bacteroidaceae;g__Bacteroides;s__Bacteroides uniformis	GCA_022784345.1	96.04	56	4215678	98.32	0.54	0.0836695 ± 0.0456649	0.00026 ± 0.00019	17.8771
SUG1072	d__Bacteria;p__Bacteroidota;c__Bacteroidia;o__Bacteroidales;f__Bacteroidaceae;g__Bacteroides;s__Bacteroides uniformis	GCA_022786725.1	98.42	48	4189991	97.44	0	0.2283124 ± 0.0495608	0.00205 ± 0.00131	30.1676
SUG469	d__Bacteria;p__Bacteroidota;c__Bacteroidia;o__Bacteroidales;f__Bacteroidaceae;g__Bacteroides;s__Bacteroides uniformis	GCA_022772765.1	98.44	175	3869157	97.08	1.61	0.1033244 ± 0.0316118	0.00048 ± 0.00044	21.7877
SUG180	d__Bacteria;p__Bacteroidota;c__Bacteroidia;o__Bacteroidales;f__Bacteroidaceae;g__Bacteroides;s__Bacteroides xylanisolvens	GCA_022767385.1	98.81	144	5566436	98.26	0.89	0.1994058 ± 0.0442761	0.00073 ± 0.00052	23.4637
SUG230	d__Bacteria;p__Bacteroidota;c__Bacteroidia;o__Bacteroidales;f__Bacteroidaceae;g__Phocaeicola;s__	GCA_022767125.1	< 95	125	3118394	96.47	1.29	0.0186085 ± 0.013393	0.00346 ± 0.00203	5.58659
SUG240	d__Bacteria;p__Bacteroidota;c__Bacteroidia;o__Bacteroidales;f__Bacteroidaceae;g__Phocaeicola;s__	GCA_022764505.1	< 95	70	2135809	97.4	0.22	0.0037544 ± 0.00304	0.0216 ± 0.0135	6.14525
SUG580	d__Bacteria;p__Bacteroidota;c__Bacteroidia;o__Bacteroidales;f__Bacteroidaceae;g__Phocaeicola;s__Phocaeicola plebeius_A	GCA_022770865.1	95.73	61	3691618	95.52	0.19	0.8709936 ± 0.2628839	0.00952 ± 0.00622	31.2849
SUG155	d__Bacteria;p__Bacteroidota;c__Bacteroidia;o__Bacteroidales;f__Bacteroidaceae;g__Phocaeicola;s__Phocaeicola sp900541515	GCA_022768015.1	99.2	123	3362302	95.78	1.99	0.7227255 ± 0.2183722	0.00675 ± 0.00489	18.9944
SUG1039	d__Bacteria;p__Bacteroidota;c__Bacteroidia;o__Bacteroidales;f__Bacteroidaceae;g__Phocaeicola;s__Phocaeicola vulgatus	GCA_022787305.1	98.73	110	4687237	96.62	0.01	0.9637208 ± 0.2184467	0.02138 ± 0.01566	41.3408
SUG715	d__Bacteria;p__Bacteroidota;c__Bacteroidia;o__Bacteroidales;f__Bacteroidaceae;g__Phocaeicola;s__Phocaeicola vulgatus	GCA_022776245.1	99.16	101	4714650	96.99	0.4	0.9566578 ± 0.1469815	0.02059 ± 0.01781	44.1341
SUG1140	d__Bacteria;p__Bacteroidota;c__Bacteroidia;o__Bacteroidales;f__Bacteroidaceae;g__Prevotella;s__	GCA_022783825.1	< 95	100	3145738	93.7	2.59	0.0133448 ± 0.0056234	0.30375 ± 0.04021	55.8659
SUG272	d__Bacteria;p__Bacteroidota;c__Bacteroidia;o__Bacteroidales;f__Bacteroidaceae;g__Prevotella;s__	GCA_022764085.1	< 95	205	3000822	91.3	3.7	0.0021514 ± 0.0013558	0.10221 ± 0.02326	47.486
SUG325	d__Bacteria;p__Bacteroidota;c__Bacteroidia;o__Bacteroidales;f__Bacteroidaceae;g__Prevotella;s__	GCA_022781445.1	< 95	65	2389987	98.4	0	0.4018502 ± 0.1331598	0.07939 ± 0.05996	26.257
SUG386	d__Bacteria;p__Bacteroidota;c__Bacteroidia;o__Bacteroidales;f__Bacteroidaceae;g__Prevotella;s__	GCA_022788105.1	< 95	130	2492428	95.91	0.93	0.001207 ± 0.0008307	0.05702 ± 0.00584	50.2793
SUG404	d__Bacteria;p__Bacteroidota;c__Bacteroidia;o__Bacteroidales;f__Bacteroidaceae;g__Prevotella;s__	GCA_022783515.1	< 95	251	2376524	92.94	2.06	0.0091026 ± 0.0054201	0.01741 ± 0.0119	9.49721
SUG505	d__Bacteria;p__Bacteroidota;c__Bacteroidia;o__Bacteroidales;f__Bacteroidaceae;g__Prevotella;s__	GCA_022772365.1	< 95	114	2373687	92.71	2.22	0.0009959 ± 0.0007712	0.0483 ± 0.00635	45.8101
SUG512	d__Bacteria;p__Bacteroidota;c__Bacteroidia;o__Bacteroidales;f__Bacteroidaceae;g__Prevotella;s__	GCA_022773545.1	< 95	131	3290711	97.28	3.4	0.0030094 ± 0.0017038	0.21724 ± 0.03908	55.3073
SUG528	d__Bacteria;p__Bacteroidota;c__Bacteroidia;o__Bacteroidales;f__Bacteroidaceae;g__Prevotella;s__	GCA_022773395.1	< 95	122	2522378	97.39	0.31	0.0002492 ± 0.0001892	0.01158 ± 0.01155	2.23464
SUG549	d__Bacteria;p__Bacteroidota;c__Bacteroidia;o__Bacteroidales;f__Bacteroidaceae;g__Prevotella;s__	GCA_022771265.1	< 95	191	2983619	95.27	3.89	0.0084182 ± 0.006451	0.03535 ± 0.00606	38.5475
SUG565	d__Bacteria;p__Bacteroidota;c__Bacteroidia;o__Bacteroidales;f__Bacteroidaceae;g__Prevotella;s__	GCA_022771625.1	< 95	150	3161642	94.36	1.9	0.0042911 ± 0.0025099	0.18133 ± 0.03165	49.162
SUG711	d__Bacteria;p__Bacteroidota;c__Bacteroidia;o__Bacteroidales;f__Bacteroidaceae;g__Prevotella;s__	GCA_022775985.1	< 95	157	2860737	96.74	3.01	0.0016464 ± 0.0011586	0.07791 ± 0.01026	41.8994
SUG722	d__Bacteria;p__Bacteroidota;c__Bacteroidia;o__Bacteroidales;f__Bacteroidaceae;g__Prevotella;s__	GCA_022775105.1	< 95	252	3528362	92.84	1.22	0.0007622 ± 0.0004903	0.06082 ± 0.00841	41.8994
SUG747	d__Bacteria;p__Bacteroidota;c__Bacteroidia;o__Bacteroidales;f__Bacteroidaceae;g__Prevotella;s__	GCA_022775925.1	< 95	152	3309486	91.98	1.91	0.0040279 ± 0.0024174	0.18218 ± 0.02637	50.2793
SUG78	d__Bacteria;p__Bacteroidota;c__Bacteroidia;o__Bacteroidales;f__Bacteroidaceae;g__Prevotella;s__	GCA_022769285.1	< 95	52	2319284	92.48	0.37	0.0007535 ± 0.0007515	0.02903 ± 0.00448	30.1676
SUG811	d__Bacteria;p__Bacteroidota;c__Bacteroidia;o__Bacteroidales;f__Bacteroidaceae;g__Prevotella;s__	GCA_022782485.1	< 95	199	2317196	94.49	2.35	0.0002971 ± 0.0002971	0.02693 ± 0.0065	27.3743
SUG853	d__Bacteria;p__Bacteroidota;c__Bacteroidia;o__Bacteroidales;f__Bacteroidaceae;g__Prevotella;s__	GCA_022774105.1	< 95	219	2209654	93.76	0.19	0.0000082 ± 0.0000073	0.00611 ± 0.00407	5.58659
SUG860	d__Bacteria;p__Bacteroidota;c__Bacteroidia;o__Bacteroidales;f__Bacteroidaceae;g__Prevotella;s__	GCA_022773825.1	< 95	109	2241750	93.42	1.07	0.0003605 ± 0.0003452	0.05093 ± 0.01986	25.1397
SUG871	d__Bacteria;p__Bacteroidota;c__Bacteroidia;o__Bacteroidales;f__Bacteroidaceae;g__Prevotella;s__	GCA_022781895.1	< 95	87	2618748	95.64	2.35	0.0003552 ± 0.0003497	0.03277 ± 0.00682	29.6089
SUG883	d__Bacteria;p__Bacteroidota;c__Bacteroidia;o__Bacteroidales;f__Bacteroidaceae;g__Prevotella;s__	GCA_022782305.1	< 95	132	2328831	95.93	0.31	0.0001889 ± 0.0001805	0.02259 ± 0.00515	27.3743
SUG954	d__Bacteria;p__Bacteroidota;c__Bacteroidia;o__Bacteroidales;f__Bacteroidaceae;g__Prevotella;s__	GCA_022778905.1	< 95	318	3400652	94.34	3.27	0.0013424 ± 0.0006718	0.00529 ± 0.00284	7.82123
SUG981	d__Bacteria;p__Bacteroidota;c__Bacteroidia;o__Bacteroidales;f__Bacteroidaceae;g__Prevotella;s__	GCA_022779305.1	< 95	90	2229163	95.46	0	0.1241486 ± 0.0770902	0.00316 ± 0.00181	7.82123
SUG581	d__Bacteria;p__Bacteroidota;c__Bacteroidia;o__Bacteroidales;f__Bacteroidaceae;g__Prevotella;s__Prevotella pectinovora	GCA_022770845.1	98.77	120	2615867	95.19	0.31	0.1951209 ± 0.0473881	0.51403 ± 0.03681	81.5642
SUG1092	d__Bacteria;p__Bacteroidota;c__Bacteroidia;o__Bacteroidales;f__Bacteroidaceae;g__Prevotella;s__Prevotella sp000434975	GCA_022786585.1	96.78	156	2604595	98.15	0.87	0.1665657 ± 0.0383602	0.08416 ± 0.00634	77.095
SUG1134	d__Bacteria;p__Bacteroidota;c__Bacteroidia;o__Bacteroidales;f__Bacteroidaceae;g__Prevotella;s__Prevotella sp000434975	GCA_022784705.1	96.87	183	2312422	93.42	1.9	0.1084798 ± 0.0204817	0.07014 ± 0.00518	75.419
SUG26	d__Bacteria;p__Bacteroidota;c__Bacteroidia;o__Bacteroidales;f__Bacteroidaceae;g__Prevotella;s__Prevotella sp000434975	GCA_022770185.1	96.83	121	2512981	94.09	0.74	0.1320563 ± 0.023581	0.11623 ± 0.00752	77.095
SUG322	d__Bacteria;p__Bacteroidota;c__Bacteroidia;o__Bacteroidales;f__Bacteroidaceae;g__Prevotella;s__Prevotella sp000434975	GCA_022781105.1	96.68	137	2357216	93.08	1.6	0.2062283 ± 0.0481722	0.09616 ± 0.00777	79.3296
SUG330	d__Bacteria;p__Bacteroidota;c__Bacteroidia;o__Bacteroidales;f__Bacteroidaceae;g__Prevotella;s__Prevotella sp000434975	GCA_022781305.1	96.91	192	2303866	92.25	2.96	0.1480801 ± 0.0408985	0.07379 ± 0.00577	75.9777
SUG367	d__Bacteria;p__Bacteroidota;c__Bacteroidia;o__Bacteroidales;f__Bacteroidaceae;g__Prevotella;s__Prevotella sp000434975	GCA_022780445.1	96.96	140	2281922	93.58	0.3	0.1038333 ± 0.0204999	0.06969 ± 0.00578	75.419
SUG540	d__Bacteria;p__Bacteroidota;c__Bacteroidia;o__Bacteroidales;f__Bacteroidaceae;g__Prevotella;s__Prevotella sp000434975	GCA_022771985.1	96.84	67	2463622	96.86	0	0.2038567 ± 0.0747775	0.07363 ± 0.00554	76.5363
SUG556	d__Bacteria;p__Bacteroidota;c__Bacteroidia;o__Bacteroidales;f__Bacteroidaceae;g__Prevotella;s__Prevotella sp000434975	GCA_022771345.1	96.86	100	2342570	94.81	1.11	0.1003243 ± 0.0183117	0.10891 ± 0.012	75.9777
SUG628	d__Bacteria;p__Bacteroidota;c__Bacteroidia;o__Bacteroidales;f__Bacteroidaceae;g__Prevotella;s__Prevotella sp000434975	GCA_022777695.1	96.71	59	2746581	97.04	0.37	0.1388021 ± 0.0269566	0.10959 ± 0.01213	77.6536
SUG692	d__Bacteria;p__Bacteroidota;c__Bacteroidia;o__Bacteroidales;f__Bacteroidaceae;g__Prevotella;s__Prevotella sp000434975	GCA_022776695.1	96.95	218	2154117	90.9	1.64	0.1176541 ± 0.0227748	0.08339 ± 0.00599	76.5363
SUG745	d__Bacteria;p__Bacteroidota;c__Bacteroidia;o__Bacteroidales;f__Bacteroidaceae;g__Prevotella;s__Prevotella sp000434975	GCA_022775405.1	96.92	205	2238062	90.29	1.54	0.1089999 ± 0.0209855	0.0772 ± 0.00575	76.5363
SUG837	d__Bacteria;p__Bacteroidota;c__Bacteroidia;o__Bacteroidales;f__Bacteroidaceae;g__Prevotella;s__Prevotella sp000434975	GCA_022774005.1	96.75	125	2351126	92.5	2.84	0.2146023 ± 0.0945875	0.07783 ± 0.00667	78.2123
SUG865	d__Bacteria;p__Bacteroidota;c__Bacteroidia;o__Bacteroidales;f__Bacteroidaceae;g__Prevotella;s__Prevotella sp000434975	GCA_022773835.1	96.69	146	2331176	92.41	3.95	0.0979493 ± 0.0182532	0.07673 ± 0.00682	76.5363
SUG908	d__Bacteria;p__Bacteroidota;c__Bacteroidia;o__Bacteroidales;f__Bacteroidaceae;g__Prevotella;s__Prevotella sp000434975	GCA_022785385.1	96.72	52	2758128	95.74	0	0.2375055 ± 0.0589322	0.12531 ± 0.01412	81.0056
SUG927	d__Bacteria;p__Bacteroidota;c__Bacteroidia;o__Bacteroidales;f__Bacteroidaceae;g__Prevotella;s__Prevotella sp000434975	GCA_022785545.1	96.98	270	2128192	90.33	0.83	0.1175968 ± 0.022688	0.06575 ± 0.0052	76.5363
SUG931	d__Bacteria;p__Bacteroidota;c__Bacteroidia;o__Bacteroidales;f__Bacteroidaceae;g__Prevotella;s__Prevotella sp000434975	GCA_022785245.1	96.72	108	2555620	95.19	0.74	0.1486085 ± 0.031008	0.09768 ± 0.00666	76.5363
SUG935	d__Bacteria;p__Bacteroidota;c__Bacteroidia;o__Bacteroidales;f__Bacteroidaceae;g__Prevotella;s__Prevotella sp000434975	GCA_022784965.1	96.71	86	2595682	95.82	0.31	0.4011664 ± 0.1444342	0.08847 ± 0.00649	78.7709
SUG398	d__Bacteria;p__Bacteroidota;c__Bacteroidia;o__Bacteroidales;f__Bacteroidaceae;g__Prevotella;s__Prevotella sp000436915	GCA_022783345.1	98.99	92	2607314	92.5	0.3	0.0024639 ± 0.002423	0.27846 ± 0.03323	53.6313
SUG1030	d__Bacteria;p__Bacteroidota;c__Bacteroidia;o__Bacteroidales;f__Bacteroidaceae;g__Prevotella;s__Prevotella sp002251245	GCA_022783585.1	98.77	183	2830623	97.29	1.59	0.0085889 ± 0.0050739	0.11642 ± 0.03493	40.2235
SUG754	d__Bacteria;p__Bacteroidota;c__Bacteroidia;o__Bacteroidales;f__Bacteroidaceae;g__Prevotella;s__Prevotella sp002251295	GCA_022775725.1	99.02	95	2574814	95.62	0.31	0.0229195 ± 0.015381	0.87232 ± 0.07905	65.9218
SUG1013	d__Bacteria;p__Bacteroidota;c__Bacteroidia;o__Bacteroidales;f__Bacteroidaceae;g__Prevotella;s__Prevotella sp002251365	GCA_022784245.1	98.48	250	2500093	93.44	2.78	0.0014102 ± 0.0008195	0.05961 ± 0.00762	43.0168
SUG1026	d__Bacteria;p__Bacteroidota;c__Bacteroidia;o__Bacteroidales;f__Bacteroidaceae;g__Prevotella;s__Prevotella sp002251365	GCA_022783885.1	98.59	249	2372108	90.82	1.39	0.0009611 ± 0.0007174	0.05275 ± 0.00765	41.8994
SUG1063	d__Bacteria;p__Bacteroidota;c__Bacteroidia;o__Bacteroidales;f__Bacteroidaceae;g__Prevotella;s__Prevotella sp002251365	GCA_022787705.1	98.44	282	2559184	93.8	1.94	0.001495 ± 0.0008834	0.06171 ± 0.00822	42.4581
SUG458	d__Bacteria;p__Bacteroidota;c__Bacteroidia;o__Bacteroidales;f__Bacteroidaceae;g__Prevotella;s__Prevotella sp002251365	GCA_022772845.1	98.24	167	2614500	95.43	2.3	0.0007083 ± 0.0005181	0.04899 ± 0.00751	41.3408
SUG514	d__Bacteria;p__Bacteroidota;c__Bacteroidia;o__Bacteroidales;f__Bacteroidaceae;g__Prevotella;s__Prevotella sp002251365	GCA_022773325.1	98.16	89	2626373	91.07	3.12	0.0008862 ± 0.0006179	0.06015 ± 0.01	44.6927
SUG859	d__Bacteria;p__Bacteroidota;c__Bacteroidia;o__Bacteroidales;f__Bacteroidaceae;g__Prevotella;s__Prevotella sp002251365	GCA_022773725.1	98.59	265	2333876	91.15	2.71	0.0008416 ± 0.0006107	0.05117 ± 0.0068	43.0168
SUG869	d__Bacteria;p__Bacteroidota;c__Bacteroidia;o__Bacteroidales;f__Bacteroidaceae;g__Prevotella;s__Prevotella sp002251365	GCA_022782125.1	98.36	271	2571910	93.75	2.81	0.0012236 ± 0.0006886	0.05347 ± 0.00827	44.1341
SUG885	d__Bacteria;p__Bacteroidota;c__Bacteroidia;o__Bacteroidales;f__Bacteroidaceae;g__Prevotella;s__Prevotella sp002251365	GCA_022782225.1	98.37	242	2516150	92.72	1.28	0.0008851 ± 0.0006226	0.05042 ± 0.007	42.4581
SUG420	d__Bacteria;p__Bacteroidota;c__Bacteroidia;o__Bacteroidales;f__Bacteroidaceae;g__Prevotella;s__Prevotella sp002251435	GCA_022780235.1	98.26	212	2558738	90.94	0.99	0.0034922 ± 0.0015709	0.05837 ± 0.00729	46.9274
SUG633	d__Bacteria;p__Bacteroidota;c__Bacteroidia;o__Bacteroidales;f__Bacteroidaceae;g__Prevotella;s__Prevotella sp002251435	GCA_022777825.1	97.62	261	3487740	96.67	4.28	0.0054511 ± 0.0023287	0.08036 ± 0.00791	54.7486
SUG792	d__Bacteria;p__Bacteroidota;c__Bacteroidia;o__Bacteroidales;f__Bacteroidaceae;g__Prevotella;s__Prevotella sp002251435	GCA_022782675.1	98.07	151	2817741	95.02	2.59	0.0030923 ± 0.0014455	0.05676 ± 0.00853	46.3687
SUG488	d__Bacteria;p__Bacteroidota;c__Bacteroidia;o__Bacteroidales;f__Bacteroidaceae;g__Prevotella;s__Prevotella sp002299275	GCA_022772425.1	99.3	160	2280142	93.49	0	0.0019279 ± 0.0019204	0.04584 ± 0.01155	22.3464
SUG57	d__Bacteria;p__Bacteroidota;c__Bacteroidia;o__Bacteroidales;f__Bacteroidaceae;g__Prevotella;s__Prevotella sp002299635	GCA_022769825.1	99.16	87	2337555	93.72	0.89	0.0000819 ± 0.0000804	0.03597 ± 0.00971	15.6425
SUG926	d__Bacteria;p__Bacteroidota;c__Bacteroidia;o__Bacteroidales;f__Bacteroidaceae;g__Prevotella;s__Prevotella sp002300055	GCA_022785505.1	99.18	150	2833485	97.8	0.71	0.1247668 ± 0.0440864	1.03327 ± 0.09409	73.743
SUG703	d__Bacteria;p__Bacteroidota;c__Bacteroidia;o__Bacteroidales;f__Bacteroidaceae;g__Prevotella;s__Prevotella sp002373375	GCA_022777035.1	95.52	325	2616423	91.41	0.87	0.0010906 ± 0.0006866	0.04588 ± 0.01501	24.0223
SUG104	d__Bacteria;p__Bacteroidota;c__Bacteroidia;o__Bacteroidales;f__Bacteroidaceae;g__Prevotella;s__Prevotella sp004554665	GCA_022771745.1	99.06	83	2782583	95.89	4.47	0.0001309 ± 0.0001275	0.12101 ± 0.09211	24.0223
SUG870	d__Bacteria;p__Bacteroidota;c__Bacteroidia;o__Bacteroidales;f__Bacteroidaceae;g__Prevotella;s__Prevotella sp004555245	GCA_022783115.1	98.07	93	2729248	95.05	0.37	0.0048251 ± 0.0024523	0.09607 ± 0.03785	26.8156
SUG1035	d__Bacteria;p__Bacteroidota;c__Bacteroidia;o__Bacteroidales;f__Bacteroidaceae;g__Prevotella;s__Prevotella sp004556065	GCA_022786845.1	97.91	263	2774592	92.33	2.04	0.0034016 ± 0.0015149	0.21496 ± 0.0454	46.3687
SUG315	d__Bacteria;p__Bacteroidota;c__Bacteroidia;o__Bacteroidales;f__Bacteroidaceae;g__Prevotella;s__Prevotella sp004556065	GCA_022781585.1	98.03	168	2850330	90.25	0	0.0021282 ± 0.0010288	0.195 ± 0.04443	46.3687
SUG815	d__Bacteria;p__Bacteroidota;c__Bacteroidia;o__Bacteroidales;f__Bacteroidaceae;g__Prevotella;s__Prevotella sp004556065	GCA_022782665.1	98.05	286	2716436	90.16	2.04	0.0022907 ± 0.0010942	0.19988 ± 0.04564	46.3687
SUG864	d__Bacteria;p__Bacteroidota;c__Bacteroidia;o__Bacteroidales;f__Bacteroidaceae;g__Prevotella;s__Prevotella sp004556065	GCA_022773905.1	97.98	202	2986543	93.6	1.23	0.0025587 ± 0.0012287	0.21066 ± 0.04474	46.3687
SUG886	d__Bacteria;p__Bacteroidota;c__Bacteroidia;o__Bacteroidales;f__Bacteroidaceae;g__Prevotella;s__Prevotella sp004556065	GCA_022785985.1	98.05	306	2693236	93.49	2.75	0.0024427 ± 0.0011843	0.23157 ± 0.05304	46.3687
SUG62	d__Bacteria;p__Bacteroidota;c__Bacteroidia;o__Bacteroidales;f__Bacteroidaceae;g__Prevotella;s__Prevotella sp004557285	GCA_022769345.1	98.31	236	2168960	94.91	2.22	0.0031934 ± 0.0020953	0.06498 ± 0.00804	52.514
SUG1086	d__Bacteria;p__Bacteroidota;c__Bacteroidia;o__Bacteroidales;f__Bacteroidaceae;g__Prevotella;s__Prevotella sp004558865	GCA_022786705.1	98.61	139	2885098	95.96	2.93	0.2540027 ± 0.148245	0.03902 ± 0.01576	34.0782
SUG1125	d__Bacteria;p__Bacteroidota;c__Bacteroidia;o__Bacteroidales;f__Bacteroidaceae;g__Prevotella;s__Prevotella sp004558865	GCA_022786205.1	97.81	158	3084431	95.96	0.45	0.1172181 ± 0.0543232	0.02035 ± 0.00439	29.6089
SUG555	d__Bacteria;p__Bacteroidota;c__Bacteroidia;o__Bacteroidales;f__Bacteroidaceae;g__Prevotella;s__Prevotella sp004558865	GCA_022771065.1	98.55	214	2665051	94.5	1.36	0.1183121 ± 0.0484963	0.03301 ± 0.00697	36.8715
SUG568	d__Bacteria;p__Bacteroidota;c__Bacteroidia;o__Bacteroidales;f__Bacteroidaceae;g__Prevotella;s__Prevotella sp004558865	GCA_022770925.1	98.56	298	2448813	93.33	2.35	0.0861544 ± 0.0443136	0.02938 ± 0.00781	32.9609
SUG744	d__Bacteria;p__Bacteroidota;c__Bacteroidia;o__Bacteroidales;f__Bacteroidaceae;g__Prevotella;s__Prevotella sp016302965	GCA_022775295.1	98.58	116	2805726	96.02	1.85	0.000126 ± 0.0001135	0.04539 ± 0.00943	27.3743
SUG97	d__Bacteria;p__Bacteroidota;c__Bacteroidia;o__Bacteroidales;f__Bacteroidaceae;g__Prevotella;s__Prevotella sp018385335	GCA_022771925.1	99.56	100	2332296	98.02	0.21	0.0000059 ± 0.0000054	0.02951 ± 0.01426	10.0559
SUG291	d__Bacteria;p__Bacteroidota;c__Bacteroidia;o__Bacteroidales;f__Bacteroidaceae;g__Prevotella;s__Prevotella sp900317545	GCA_022782165.1	99.08	309	3397755	92.31	2.09	0.0072444 ± 0.0063214	0.01006 ± 0.00244	17.8771
SUG347	d__Bacteria;p__Bacteroidota;c__Bacteroidia;o__Bacteroidales;f__Bacteroidaceae;g__Prevotella;s__Prevotella sp900543975	GCA_022781125.1	97.38	146	2709263	92.07	2.15	0.0053365 ± 0.0034932	0.08459 ± 0.00873	50.2793
SUG413	d__Bacteria;p__Bacteroidota;c__Bacteroidia;o__Bacteroidales;f__Bacteroidaceae;g__Prevotella;s__Prevotella sp900543975	GCA_022780275.1	97.28	122	2744995	94.29	0.77	0.0049421 ± 0.0031614	0.09175 ± 0.00989	50.2793
SUG442	d__Bacteria;p__Bacteroidota;c__Bacteroidia;o__Bacteroidales;f__Bacteroidaceae;g__Prevotella;s__Prevotella sp900543975	GCA_022779905.1	97.35	183	2493272	90.05	0.16	0.0056634 ± 0.0038364	0.0762 ± 0.0081	49.162
SUG462	d__Bacteria;p__Bacteroidota;c__Bacteroidia;o__Bacteroidales;f__Bacteroidaceae;g__Prevotella;s__Prevotella sp900543975	GCA_022773105.1	97.25	135	2498000	90.22	0	0.0048792 ± 0.003145	0.08821 ± 0.01022	50.838
SUG551	d__Bacteria;p__Bacteroidota;c__Bacteroidia;o__Bacteroidales;f__Bacteroidaceae;g__Prevotella;s__Prevotella sp900543975	GCA_022771115.1	97.3	177	2575093	91.81	0.96	0.005162 ± 0.0034305	0.07921 ± 0.00841	50.2793
SUG1014	d__Bacteria;p__Bacteroidota;c__Bacteroidia;o__Bacteroidales;f__Bacteroidaceae;g__Prevotella;s__Prevotella sp900544495	GCA_022784205.1	98.37	169	2790903	93.09	0.71	0.2232114 ± 0.0639632	0.24053 ± 0.0268	74.3017
SUG541	d__Bacteria;p__Bacteroidota;c__Bacteroidia;o__Bacteroidales;f__Bacteroidaceae;g__Prevotella;s__Prevotella sp900544495	GCA_022771965.1	98.48	206	2658860	93.04	0	0.2055259 ± 0.057969	0.153 ± 0.01466	73.743
SUG61	d__Bacteria;p__Bacteroidota;c__Bacteroidia;o__Bacteroidales;f__Bacteroidaceae;g__Prevotella;s__Prevotella sp900547005	GCA_022769255.1	96.69	200	2086241	90.96	0	0.0013121 ± 0.0013121	0.02101 ± 0.00452	20.1117
SUG238	d__Bacteria;p__Bacteroidota;c__Bacteroidia;o__Bacteroidales;f__Bacteroidaceae;g__Prevotella;s__Prevotella sp900548195	GCA_022768725.1	96.63	315	2641123	90.86	3.58	0.0024836 ± 0.0011363	0.07824 ± 0.00509	58.1006
SUG309	d__Bacteria;p__Bacteroidota;c__Bacteroidia;o__Bacteroidales;f__Bacteroidaceae;g__Prevotella;s__Prevotella sp900548195	GCA_022781685.1	96.36	95	2826581	90.4	0.93	0.0026777 ± 0.0012289	0.09755 ± 0.01843	56.4246
SUG419	d__Bacteria;p__Bacteroidota;c__Bacteroidia;o__Bacteroidales;f__Bacteroidaceae;g__Prevotella;s__Prevotella sp900548195	GCA_022780265.1	96.44	206	2760430	92.38	3.58	0.0020491 ± 0.0009371	0.071 ± 0.00547	56.9832
SUG640	d__Bacteria;p__Bacteroidota;c__Bacteroidia;o__Bacteroidales;f__Bacteroidaceae;g__Prevotella;s__Prevotella sp900548195	GCA_022776845.1	96.38	182	3051688	96.98	1.02	0.0033935 ± 0.0014592	0.11064 ± 0.00765	58.6592
SUG661	d__Bacteria;p__Bacteroidota;c__Bacteroidia;o__Bacteroidales;f__Bacteroidaceae;g__Prevotella;s__Prevotella sp900548195	GCA_022777225.1	96.64	296	2967477	94.49	2.68	0.0048793 ± 0.0020646	0.12713 ± 0.00769	59.2179
SUG734	d__Bacteria;p__Bacteroidota;c__Bacteroidia;o__Bacteroidales;f__Bacteroidaceae;g__Prevotella;s__Prevotella sp900548195	GCA_022775745.1	96.49	376	3052513	91.69	2.54	0.0030889 ± 0.0014026	0.10098 ± 0.00553	58.6592
SUG874	d__Bacteria;p__Bacteroidota;c__Bacteroidia;o__Bacteroidales;f__Bacteroidaceae;g__Prevotella;s__Prevotella sp900548195	GCA_022773765.1	96.59	276	2591013	90.74	1.03	0.0018539 ± 0.0008658	0.06602 ± 0.00456	57.5419
SUG915	d__Bacteria;p__Bacteroidota;c__Bacteroidia;o__Bacteroidales;f__Bacteroidaceae;g__Prevotella;s__Prevotella sp900548195	GCA_022785785.1	96.71	261	2641479	92.77	2.65	0.0031152 ± 0.0013727	0.0945 ± 0.00627	58.6592
SUG943	d__Bacteria;p__Bacteroidota;c__Bacteroidia;o__Bacteroidales;f__Bacteroidaceae;g__Prevotella;s__Prevotella sp900548195	GCA_022785035.1	96.5	271	2994920	92.9	1.48	0.003734 ± 0.0015029	0.11937 ± 0.00953	59.7765
SUG834	d__Bacteria;p__Bacteroidota;c__Bacteroidia;o__Bacteroidales;f__Bacteroidaceae;g__Prevotella;s__Prevotella sp900552515	GCA_022782505.1	96.91	128	2647493	90.42	1.3	0.1774279 ± 0.0748802	0.21923 ± 0.03265	66.4804
SUG774	d__Bacteria;p__Bacteroidota;c__Bacteroidia;o__Bacteroidales;f__Bacteroidaceae;g__Prevotella;s__Prevotella sp900553155	GCA_022775155.1	97.22	93	2702632	91.64	0.12	0.086784 ± 0.0471039	0.07117 ± 0.00729	51.3966
SUG115	d__Bacteria;p__Bacteroidota;c__Bacteroidia;o__Bacteroidales;f__Bacteroidaceae;g__Prevotella;s__Prevotella sp900768785	GCA_022768625.1	98.73	155	2106570	94.63	0.99	0.0005109 ± 0.00051	0.02415 ± 0.00539	29.0503
SUG506	d__Bacteria;p__Bacteroidota;c__Bacteroidia;o__Bacteroidales;f__Bacteroidaceae;g__Prevotella;s__Prevotella sp900768785	GCA_022772335.1	98.39	130	2215344	93.57	0.56	0.0004691 ± 0.0004459	0.02486 ± 0.00571	29.0503
SUG172	d__Bacteria;p__Bacteroidota;c__Bacteroidia;o__Bacteroidales;f__Bacteroidaceae;g__Prevotella;s__Prevotella sp905198745	GCA_022767545.1	99.51	71	2534830	95.93	0.74	0.0000803 ± 0.000076	0.0391 ± 0.00992	13.9665
SUG732	d__Bacteria;p__Bacteroidota;c__Bacteroidia;o__Bacteroidales;f__Bacteroidaceae;g__UBA4334;s__UBA4334 sp900316975	GCA_022775665.1	97.17	143	2711067	93.11	0	0.0076803 ± 0.0037703	0.09623 ± 0.01268	42.4581
SUG284	d__Bacteria;p__Bacteroidota;c__Bacteroidia;o__Bacteroidales;f__Bacteroidaceae;g__UBA4372;s__UBA4372 sp004559785	GCA_022764525.1	98.06	245	2308424	90.61	1.92	0.0035712 ± 0.0029248	0.00949 ± 0.00383	8.37989
SUG392	d__Bacteria;p__Bacteroidota;c__Bacteroidia;o__Bacteroidales;f__Bacteroidaceae;g__UBA4372;s__UBA4372 sp900543815	GCA_022787865.1	97.54	208	2648276	92.76	0.93	0.0807249 ± 0.0356924	0.14534 ± 0.01186	65.9218
SUG1044	d__Bacteria;p__Bacteroidota;c__Bacteroidia;o__Bacteroidales;f__Bacteroidaceae;g__UBA4372;s__UBA4372 sp900766785	GCA_022787245.1	97.72	92	2575393	92.44	0.74	0.0031015 ± 0.0016725	0.04668 ± 0.00626	40.7821
SUG424	d__Bacteria;p__Bacteroidota;c__Bacteroidia;o__Bacteroidales;f__Bacteroidaceae;g__UBA4372;s__UBA4372 sp900766785	GCA_022779785.1	97.56	255	2332441	91.88	1.3	0.0027201 ± 0.001477	0.04088 ± 0.00564	40.2235
SUG642	d__Bacteria;p__Bacteroidota;c__Bacteroidia;o__Bacteroidales;f__Bacteroidaceae;g__UBA4372;s__UBA4372 sp900766785	GCA_022777445.1	97.68	102	2706182	95.42	1.39	0.0035883 ± 0.0018748	0.05715 ± 0.0073	40.7821
SUG791	d__Bacteria;p__Bacteroidota;c__Bacteroidia;o__Bacteroidales;f__Bacteroidaceae;g__UBA4372;s__UBA4372 sp900766785	GCA_022783035.1	97.57	243	2338526	92.29	3.05	0.0029766 ± 0.0016278	0.04913 ± 0.00689	42.4581
SUG849	d__Bacteria;p__Bacteroidota;c__Bacteroidia;o__Bacteroidales;f__Bacteroidaceae;g__UBA4372;s__UBA4372 sp900766785	GCA_022782245.1	97.58	237	2495683	92.93	0.93	0.0031537 ± 0.0017015	0.04606 ± 0.00616	40.2235
SUG275	d__Bacteria;p__Bacteroidota;c__Bacteroidia;o__Bacteroidales;f__Bacteroidaceae;g__UBA6382;s__	GCA_022763905.1	< 95	149	2130805	91.58	2.11	0.0012789 ± 0.0006519	0.02256 ± 0.0043	34.0782
SUG303	d__Bacteria;p__Bacteroidota;c__Bacteroidia;o__Bacteroidales;f__Bacteroidaceae;g__UBA6398;s__UBA6398 sp003150315	GCA_022781935.1	99	168	2185916	92.7	0.87	0.0081599 ± 0.0044694	0.1118 ± 0.01178	50.838
SUG1018	d__Bacteria;p__Bacteroidota;c__Bacteroidia;o__Bacteroidales;f__F082;g__Limimorpha;s__Limimorpha sp900769945	GCA_022784405.1	98.85	93	2084647	95.43	0	0.0250301 ± 0.0150185	0.02319 ± 0.01362	8.93855
SUG1005	d__Bacteria;p__Bacteroidota;c__Bacteroidia;o__Bacteroidales;f__Marinifilaceae;g__Butyricimonas;s__Butyricimonas virosa	GCA_022784225.1	98.18	249	4231302	94.09	0	0.1343138 ± 0.0288349	0.00057 ± 0.00056	29.0503
SUG410	d__Bacteria;p__Bacteroidota;c__Bacteroidia;o__Bacteroidales;f__Marinifilaceae;g__Butyricimonas;s__Butyricimonas virosa	GCA_022783325.1	99.39	88	4412662	99.46	0	0.109696 ± 0.0187306	0.00091 ± 0.00057	32.9609
SUG664	d__Bacteria;p__Bacteroidota;c__Bacteroidia;o__Bacteroidales;f__Marinifilaceae;g__Butyricimonas;s__Butyricimonas virosa	GCA_022776565.1	98.78	342	4267364	94.8	0	0.0965101 ± 0.0145771	0.00153 ± 0.00112	30.7263
SUG833	d__Bacteria;p__Bacteroidota;c__Bacteroidia;o__Bacteroidales;f__Marinifilaceae;g__Butyricimonas;s__Butyricimonas virosa	GCA_022782525.1	98.86	266	4271983	98.21	0	0.1279043 ± 0.0252654	0.00076 ± 0.00058	30.7263
SUG171	d__Bacteria;p__Bacteroidota;c__Bacteroidia;o__Bacteroidales;f__Marinifilaceae;g__Odoribacter;s__Odoribacter sp905193145	GCA_022767565.1	98.65	100	2584438	93.28	0.54	0.1139046 ± 0.0303642	0.00227 ± 0.00152	18.9944
SUG112	d__Bacteria;p__Bacteroidota;c__Bacteroidia;o__Bacteroidales;f__Muribaculaceae;g__CAG-485;s__CAG-485 sp000437495	GCA_022771905.1	99.59	67	2399575	97.42	0.38	0.0245473 ± 0.0153597	0.01615 ± 0.00613	15.6425
SUG211	d__Bacteria;p__Bacteroidota;c__Bacteroidia;o__Bacteroidales;f__Muribaculaceae;g__CAG-485;s__CAG-485 sp002491165	GCA_022767105.1	99.21	143	2499319	94.69	0.5	0.0069402 ± 0.0049909	0.0059 ± 0.00167	16.2011
SUG852	d__Bacteria;p__Bacteroidota;c__Bacteroidia;o__Bacteroidales;f__Muribaculaceae;g__CAG-485;s__CAG-485 sp004553095	GCA_022774165.1	98.58	101	1938588	92.52	1.13	0.001291 ± 0.0007422	0.02372 ± 0.00698	28.4916
SUG676	d__Bacteria;p__Bacteroidota;c__Bacteroidia;o__Bacteroidales;f__Muribaculaceae;g__CAG-873;s__CAG-873 sp001701165	GCA_022776545.1	98.74	102	2283517	97.36	0	0.1406356 ± 0.0448873	0.08862 ± 0.02002	45.2514
SUG32	d__Bacteria;p__Bacteroidota;c__Bacteroidia;o__Bacteroidales;f__Muribaculaceae;g__CAG-873;s__CAG-873 sp004552485	GCA_022770235.1	99.47	139	2413267	93.93	2.17	0.0198853 ± 0.0074214	0.02329 ± 0.00504	31.8436
SUG712	d__Bacteria;p__Bacteroidota;c__Bacteroidia;o__Bacteroidales;f__Muribaculaceae;g__Limisoma;s__Limisoma sp004555955	GCA_022775065.1	98.31	269	2156526	90.19	2.39	0.0016423 ± 0.000911	0.00962 ± 0.0021	19.5531
SUG693	d__Bacteria;p__Bacteroidota;c__Bacteroidia;o__Bacteroidales;f__Muribaculaceae;g__SFTJ01;s__SFTJ01 sp905210415	GCA_022776665.1	97.95	112	2554953	95.32	0.97	0.0304247 ± 0.0147787	0.01537 ± 0.00336	31.2849
SUG35	d__Bacteria;p__Bacteroidota;c__Bacteroidia;o__Bacteroidales;f__Muribaculaceae;g__Sodaliphilus;s__Sodaliphilus pleomorphus	GCA_022770125.1	98.46	191	2696052	91.82	0.61	0.0146446 ± 0.0090295	0.14097 ± 0.04898	35.1955
SUG523	d__Bacteria;p__Bacteroidota;c__Bacteroidia;o__Bacteroidales;f__Muribaculaceae;g__Sodaliphilus;s__Sodaliphilus pleomorphus	GCA_022773355.1	98.26	124	2876538	95.85	0.5	0.0110188 ± 0.0071774	0.10269 ± 0.03156	30.7263
SUG1080	d__Bacteria;p__Bacteroidota;c__Bacteroidia;o__Bacteroidales;f__Muribaculaceae;g__Sodaliphilus;s__Sodaliphilus sp004557565	GCA_022786745.1	97.87	165	2647003	94.36	0.13	0.0385234 ± 0.0061581	0.06912 ± 0.00519	77.095
SUG1128	d__Bacteria;p__Bacteroidota;c__Bacteroidia;o__Bacteroidales;f__Muribaculaceae;g__Sodaliphilus;s__Sodaliphilus sp004557565	GCA_022784825.1	98.05	103	2502036	90	0.69	0.0413113 ± 0.0109457	0.06511 ± 0.00495	75.9777
SUG399	d__Bacteria;p__Bacteroidota;c__Bacteroidia;o__Bacteroidales;f__Muribaculaceae;g__Sodaliphilus;s__Sodaliphilus sp004557565	GCA_022783355.1	98.19	283	2478854	92.92	2.26	0.041478 ± 0.0082907	0.06359 ± 0.00467	77.6536
SUG449	d__Bacteria;p__Bacteroidota;c__Bacteroidia;o__Bacteroidales;f__Muribaculaceae;g__Sodaliphilus;s__Sodaliphilus sp004557565	GCA_022779765.1	97.91	141	2661538	94.53	0.5	0.0319466 ± 0.0047829	0.0815 ± 0.01014	77.095
SUG496	d__Bacteria;p__Bacteroidota;c__Bacteroidia;o__Bacteroidales;f__Muribaculaceae;g__Sodaliphilus;s__Sodaliphilus sp004557565	GCA_022773685.1	98.33	349	2315459	90.63	1.32	0.0318242 ± 0.004634	0.06923 ± 0.00534	75.9777
SUG500	d__Bacteria;p__Bacteroidota;c__Bacteroidia;o__Bacteroidales;f__Muribaculaceae;g__Sodaliphilus;s__Sodaliphilus sp004557565	GCA_022773285.1	98.28	313	2435795	91.32	2.42	0.0470353 ± 0.0093541	0.06352 ± 0.0047	77.6536
SUG537	d__Bacteria;p__Bacteroidota;c__Bacteroidia;o__Bacteroidales;f__Muribaculaceae;g__Sodaliphilus;s__Sodaliphilus sp004557565	GCA_022772045.1	98.09	79	2722461	95.66	0.13	0.0553779 ± 0.0165233	0.07929 ± 0.0051	78.7709
SUG569	d__Bacteria;p__Bacteroidota;c__Bacteroidia;o__Bacteroidales;f__Muribaculaceae;g__Sodaliphilus;s__Sodaliphilus sp004557565	GCA_022771565.1	98.27	325	2395806	92.87	1.76	0.032655 ± 0.0047218	0.0726 ± 0.00568	76.5363
SUG590	d__Bacteria;p__Bacteroidota;c__Bacteroidia;o__Bacteroidales;f__Muribaculaceae;g__Sodaliphilus;s__Sodaliphilus sp004557565	GCA_022778605.1	97.99	175	2724757	95.28	0.13	0.0572557 ± 0.0144438	0.08545 ± 0.00628	79.3296
SUG609	d__Bacteria;p__Bacteroidota;c__Bacteroidia;o__Bacteroidales;f__Muribaculaceae;g__Sodaliphilus;s__Sodaliphilus sp004557565	GCA_022777905.1	98.28	363	2423565	92.26	0.88	0.0347712 ± 0.0050843	0.06912 ± 0.0052	77.095
SUG626	d__Bacteria;p__Bacteroidota;c__Bacteroidia;o__Bacteroidales;f__Muribaculaceae;g__Sodaliphilus;s__Sodaliphilus sp004557565	GCA_022777865.1	98.01	292	2550905	91.89	1.45	0.0369603 ± 0.0061814	0.06924 ± 0.0059	77.095
SUG688	d__Bacteria;p__Bacteroidota;c__Bacteroidia;o__Bacteroidales;f__Muribaculaceae;g__Sodaliphilus;s__Sodaliphilus sp004557565	GCA_022775505.1	98.33	347	2324742	91.23	1.26	0.0341864 ± 0.0048937	0.07074 ± 0.00527	77.6536
SUG736	d__Bacteria;p__Bacteroidota;c__Bacteroidia;o__Bacteroidales;f__Muribaculaceae;g__Sodaliphilus;s__Sodaliphilus sp004557565	GCA_022776035.1	98.05	156	2593659	92.64	0.5	0.0559872 ± 0.0220744	0.07401 ± 0.00489	76.5363
SUG768	d__Bacteria;p__Bacteroidota;c__Bacteroidia;o__Bacteroidales;f__Muribaculaceae;g__Sodaliphilus;s__Sodaliphilus sp004557565	GCA_022773925.1	98.42	384	2378409	91.95	1.98	0.0395158 ± 0.0053561	0.07895 ± 0.00586	78.2123
SUG884	d__Bacteria;p__Bacteroidota;c__Bacteroidia;o__Bacteroidales;f__Muribaculaceae;g__Sodaliphilus;s__Sodaliphilus sp004557565	GCA_022782315.1	98.22	257	2553164	93.32	1.64	0.0345121 ± 0.0048865	0.07051 ± 0.00703	77.095
SUG924	d__Bacteria;p__Bacteroidota;c__Bacteroidia;o__Bacteroidales;f__Muribaculaceae;g__Sodaliphilus;s__Sodaliphilus sp004557565	GCA_022785645.1	98.45	348	2329368	91.51	2.33	0.0347114 ± 0.0049475	0.07262 ± 0.0055	77.6536
SUG930	d__Bacteria;p__Bacteroidota;c__Bacteroidia;o__Bacteroidales;f__Muribaculaceae;g__Sodaliphilus;s__Sodaliphilus sp004557565	GCA_022784905.1	98.11	182	2583346	93.4	0.88	0.0497674 ± 0.0129809	0.07412 ± 0.00505	76.5363
SUG965	d__Bacteria;p__Bacteroidota;c__Bacteroidia;o__Bacteroidales;f__Muribaculaceae;g__Sodaliphilus;s__Sodaliphilus sp004557565	GCA_022778865.1	98.08	259	2563146	93.58	1.19	0.0389392 ± 0.008259	0.07047 ± 0.0051	76.5363
SUG989	d__Bacteria;p__Bacteroidota;c__Bacteroidia;o__Bacteroidales;f__Muribaculaceae;g__Sodaliphilus;s__Sodaliphilus sp004557565	GCA_022779425.1	98.07	281	2614291	93.01	2.08	0.0326502 ± 0.0048282	0.07318 ± 0.00646	76.5363
SUG132	d__Bacteria;p__Bacteroidota;c__Bacteroidia;o__Bacteroidales;f__Muribaculaceae;g__UBA7173;s__	GCA_022768005.1	< 95	137	2058126	93.53	1.07	0.0035758 ± 0.0019632	0.00457 ± 0.00263	10.0559
SUG1065	d__Bacteria;p__Bacteroidota;c__Bacteroidia;o__Bacteroidales;f__P3;g__Onthomorpha;s__Onthomorpha sp004551865	GCA_022787545.1	98.33	40	2024837	97.7	0	0.0072801 ± 0.0026839	0.02247 ± 0.01056	18.4358
SUG1089	d__Bacteria;p__Bacteroidota;c__Bacteroidia;o__Bacteroidales;f__P3;g__Onthomorpha;s__Onthomorpha sp004551865	GCA_022786645.1	98.32	122	1937611	97.31	0.02	0.023146 ± 0.0117742	0.00913 ± 0.00257	17.8771
SUG1113	d__Bacteria;p__Bacteroidota;c__Bacteroidia;o__Bacteroidales;f__P3;g__Onthomorpha;s__Onthomorpha sp004551865	GCA_022784535.1	98.43	49	2007233	96.77	0	0.0041774 ± 0.0015243	0.01281 ± 0.00495	17.3184
SUG1141	d__Bacteria;p__Bacteroidota;c__Bacteroidia;o__Bacteroidales;f__P3;g__Onthomorpha;s__Onthomorpha sp004551865	GCA_022783765.1	98.38	89	1996219	96.77	2.15	0.0059635 ± 0.0023587	0.01314 ± 0.00378	17.3184
SUG1146	d__Bacteria;p__Bacteroidota;c__Bacteroidia;o__Bacteroidales;f__P3;g__Onthomorpha;s__Onthomorpha sp004551865	GCA_022784605.1	98.67	126	1864565	97.31	0	0.0067346 ± 0.0023825	0.01405 ± 0.00406	18.9944
SUG167	d__Bacteria;p__Bacteroidota;c__Bacteroidia;o__Bacteroidales;f__P3;g__Onthomorpha;s__Onthomorpha sp004551865	GCA_022767765.1	98.46	216	1976698	95.7	1.34	0.0055367 ± 0.0021458	0.01314 ± 0.00439	18.4358
SUG595	d__Bacteria;p__Bacteroidota;c__Bacteroidia;o__Bacteroidales;f__P3;g__Onthomorpha;s__Onthomorpha sp004551865	GCA_022778265.1	98.38	237	1723153	91.7	0.54	0.0071999 ± 0.0032537	0.00787 ± 0.00214	17.3184
SUG657	d__Bacteria;p__Bacteroidota;c__Bacteroidia;o__Bacteroidales;f__P3;g__Onthomorpha;s__Onthomorpha sp004551865	GCA_022777405.1	98.26	36	2043266	94.62	0	0.0116267 ± 0.006299	0.03262 ± 0.02239	18.9944
SUG683	d__Bacteria;p__Bacteroidota;c__Bacteroidia;o__Bacteroidales;f__P3;g__Onthomorpha;s__Onthomorpha sp004551865	GCA_022776765.1	98.69	146	1878046	97.31	0.81	0.0064566 ± 0.0023238	0.01151 ± 0.00296	19.5531
SUG733	d__Bacteria;p__Bacteroidota;c__Bacteroidia;o__Bacteroidales;f__P3;g__Onthomorpha;s__Onthomorpha sp004551865	GCA_022775685.1	98.43	46	2102577	98.39	0	0.0053248 ± 0.0019702	0.04353 ± 0.02365	18.9944
SUG816	d__Bacteria;p__Bacteroidota;c__Bacteroidia;o__Bacteroidales;f__P3;g__Onthomorpha;s__Onthomorpha sp004551865	GCA_022782615.1	98.54	109	1884351	97.31	0.54	0.0055537 ± 0.0019855	0.01269 ± 0.00436	17.3184
SUG937	d__Bacteria;p__Bacteroidota;c__Bacteroidia;o__Bacteroidales;f__P3;g__Onthomorpha;s__Onthomorpha sp004551865	GCA_022785405.1	98.32	278	1938413	90.96	1.08	0.0122818 ± 0.0056963	0.0118 ± 0.0027	20.1117
SUG988	d__Bacteria;p__Bacteroidota;c__Bacteroidia;o__Bacteroidales;f__P3;g__Onthomorpha;s__Onthomorpha sp004551865	GCA_022779445.1	98.39	62	1990857	97.31	0	0.0044272 ± 0.0016054	0.02063 ± 0.01357	17.3184
SUG1031	d__Bacteria;p__Bacteroidota;c__Bacteroidia;o__Bacteroidales;f__Paludibacteraceae;g__Aphodosoma;s__Aphodosoma sp900769035	GCA_022787265.1	97.89	98	2085053	97.13	1.08	0.0322423 ± 0.0224984	0.23433 ± 0.06671	39.1061
SUG1139	d__Bacteria;p__Bacteroidota;c__Bacteroidia;o__Bacteroidales;f__Paludibacteraceae;g__RF16;s__	GCA_022783865.1	< 95	29	1919408	94.62	0	0.0165651 ± 0.0161395	0.02518 ± 0.01583	4.46927
SUG1147	d__Bacteria;p__Bacteroidota;c__Bacteroidia;o__Bacteroidales;f__Paludibacteraceae;g__RF16;s__	GCA_022784645.1	< 95	90	2287453	91.67	1.61	0.0015423 ± 0.0014947	0.02008 ± 0.00994	5.58659
SUG649	d__Bacteria;p__Bacteroidota;c__Bacteroidia;o__Bacteroidales;f__Paludibacteraceae;g__RF16;s__	GCA_022777485.1	< 95	108	1969933	91.13	2.15	0.0026155 ± 0.001459	0.13645 ± 0.0379	29.0503
SUG653	d__Bacteria;p__Bacteroidota;c__Bacteroidia;o__Bacteroidales;f__Paludibacteraceae;g__RF16;s__RF16 sp016302585	GCA_022777295.1	97.79	33	2073361	92.2	1.38	0.0018484 ± 0.0015443	0.18184 ± 0.05932	14.5251
SUG185	d__Bacteria;p__Bacteroidota;c__Bacteroidia;o__Bacteroidales;f__Paludibacteraceae;g__RF16;s__RF16 sp900542355	GCA_022766285.1	99.09	126	2263266	94	1.88	0.0008805 ± 0.0007628	0.00927 ± 0.00145	28.4916
SUG1020	d__Bacteria;p__Bacteroidota;c__Bacteroidia;o__Bacteroidales;f__Paludibacteraceae;g__W0P28-013;s__W0P28-013 sp004557405	GCA_022783925.1	98.04	24	1981043	94.35	0.54	0.0042532 ± 0.0034532	0.01617 ± 0.00991	7.26257
SUG1133	d__Bacteria;p__Bacteroidota;c__Bacteroidia;o__Bacteroidales;f__Paludibacteraceae;g__W0P28-013;s__W0P28-013 sp004557405	GCA_022784785.1	97.92	37	1873346	94.35	0	0.0108685 ± 0.0105067	0.0124 ± 0.00808	6.14525
SUG530	d__Bacteria;p__Bacteroidota;c__Bacteroidia;o__Bacteroidales;f__Porphyromonadaceae;g__Porphyromonas;s__	GCA_022772085.1	< 95	17	2056487	99.61	0	0.0000098 ± 0.0000071	0.03129 ± 0.02366	2.7933
SUG467	d__Bacteria;p__Bacteroidota;c__Bacteroidia;o__Bacteroidales;f__Porphyromonadaceae;g__Porphyromonas_A;s__Porphyromonas_A sp004555765	GCA_022772935.1	99.06	34	2091821	98.74	0.18	0.1744786 ± 0.1372032	0.29322 ± 0.09115	21.7877
SUG166	d__Bacteria;p__Bacteroidota;c__Bacteroidia;o__Bacteroidales;f__Rikenellaceae;g__Alistipes;s__	GCA_022767745.1	< 95	15	2513859	99.04	0.83	0.010677 ± 0.0091623	0.00042 ± 0.00028	4.46927
SUG839	d__Bacteria;p__Bacteroidota;c__Bacteroidia;o__Bacteroidales;f__Rikenellaceae;g__Alistipes;s__	GCA_022782405.1	< 95	19	2258536	99.04	0.48	0.2189838 ± 0.0623661	0.00033 ± 0.00022	17.3184
SUG407	d__Bacteria;p__Bacteroidota;c__Bacteroidia;o__Bacteroidales;f__Rikenellaceae;g__Alistipes;s__Alistipes senegalensis	GCA_022783425.1	98.2	85	3283513	99.28	0.48	0.2364036 ± 0.0622062	0.00758 ± 0.00601	23.4637
SUG1122	d__Bacteria;p__Bacteroidota;c__Bacteroidia;o__Bacteroidales;f__Rikenellaceae;g__Alistipes;s__Alistipes shahii	GCA_022783725.1	98.24	40	3213409	100	0	0.2095225 ± 0.0552875	0.00062 ± 0.00025	20.6704
SUG302	d__Bacteria;p__Bacteroidota;c__Bacteroidia;o__Bacteroidales;f__Tannerellaceae;g__Parabacteroides;s__	GCA_022781705.1	< 95	217	2980527	95.58	0.96	0.0021345 ± 0.000902	0.05294 ± 0.00784	49.162
SUG385	d__Bacteria;p__Bacteroidota;c__Bacteroidia;o__Bacteroidales;f__Tannerellaceae;g__Parabacteroides;s__	GCA_022788125.1	< 95	317	2978638	90.87	2.83	0.0024976 ± 0.0010337	0.05437 ± 0.00948	49.7207
SUG742	d__Bacteria;p__Bacteroidota;c__Bacteroidia;o__Bacteroidales;f__Tannerellaceae;g__Parabacteroides;s__	GCA_022775005.1	< 95	109	3137253	99.04	0	0.0022726 ± 0.0009474	0.0503 ± 0.00666	50.2793
SUG1129	d__Bacteria;p__Bacteroidota;c__Bacteroidia;o__Bacteroidales;f__Tannerellaceae;g__Parabacteroides;s__Parabacteroides distasonis	GCA_022784765.1	97.46	55	4816138	99.39	0.64	0.2135785 ± 0.082533	0.00033 ± 0.00024	24.581
SUG542	d__Bacteria;p__Bacteroidota;c__Bacteroidia;o__Bacteroidales;f__Tannerellaceae;g__Parabacteroides;s__Parabacteroides distasonis	GCA_022771305.1	98.89	55	4654899	98.65	0.77	0.1597323 ± 0.0300414	0.00143 ± 0.00099	29.0503
SUG671	d__Bacteria;p__Bacteroidota;c__Bacteroidia;o__Bacteroidales;f__Tannerellaceae;g__Parabacteroides;s__Parabacteroides distasonis	GCA_022776965.1	97.43	44	4589485	97.31	0	0.181141 ± 0.0481414	0.00058 ± 0.0004	24.581
SUG806	d__Bacteria;p__Bacteroidota;c__Bacteroidia;o__Bacteroidales;f__Tannerellaceae;g__Parabacteroides;s__Parabacteroides distasonis	GCA_022774455.1	98.83	60	4637634	99.04	0.38	0.1453601 ± 0.0295183	0.00334 ± 0.00325	29.0503
SUG1008	d__Bacteria;p__Bacteroidota;c__Bacteroidia;o__Bacteroidales;f__Tannerellaceae;g__Parabacteroides;s__Parabacteroides faecavium	GCA_022784005.1	96.2	595	4129917	93.57	4.2	0.0832272 ± 0.0185869	0.01828 ± 0.00244	45.2514
SUG1054	d__Bacteria;p__Bacteroidota;c__Bacteroidia;o__Bacteroidales;f__Tannerellaceae;g__Parabacteroides;s__Parabacteroides faecavium	GCA_022786365.1	96.76	185	3482690	95.58	1.15	0.0467718 ± 0.0109665	0.00964 ± 0.00275	35.1955
SUG414	d__Bacteria;p__Bacteroidota;c__Bacteroidia;o__Bacteroidales;f__Tannerellaceae;g__Parabacteroides;s__Parabacteroides faecavium	GCA_022780165.1	96.65	96	3650198	96.54	0.38	0.0670403 ± 0.0298246	0.01796 ± 0.00656	31.2849
SUG1078	d__Bacteria;p__Bacteroidota;c__Bacteroidia;o__Bacteroidales;f__Tannerellaceae;g__Parabacteroides;s__Parabacteroides merdae	GCA_022787455.1	98.98	83	3715301	96.96	0.71	0.1751303 ± 0.042044	0.00095 ± 0.00064	25.6983
SUG879	d__Bacteria;p__Bacteroidota;c__Bacteroidia;o__Bacteroidales;f__Tannerellaceae;g__Parabacteroides;s__Parabacteroides merdae	GCA_022783065.1	98.86	42	4159358	99.62	0	0.3529216 ± 0.0780148	0.00196 ± 0.00123	29.0503
SUG938	d__Bacteria;p__Bacteroidota;c__Bacteroidia;o__Bacteroidales;f__Tannerellaceae;g__Parabacteroides;s__Parabacteroides merdae	GCA_022785315.1	98.69	71	4240399	99.62	0.64	0.1737537 ± 0.0326421	0.00092 ± 0.00057	27.933
SUG706	d__Bacteria;p__Bacteroidota;c__Bacteroidia;o__Bacteroidales;f__Tannerellaceae;g__Parabacteroides;s__Parabacteroides sp004562445	GCA_022776405.1	98.23	354	2915268	95.19	3.53	0.01556 ± 0.0096327	0.02124 ± 0.00351	39.1061
SUG550	d__Bacteria;p__Bacteroidota;c__Bacteroidia;o__Bacteroidales;f__UBA932;g__Cryptobacteroides;s__	GCA_022771245.1	< 95	176	2073222	91.78	0.71	0.0096664 ± 0.0024611	0.06357 ± 0.00611	65.9218
SUG643	d__Bacteria;p__Bacteroidota;c__Bacteroidia;o__Bacteroidales;f__UBA932;g__Cryptobacteroides;s__	GCA_022777685.1	< 95	163	2067813	91.14	1.48	0.0257341 ± 0.0065077	0.07829 ± 0.00854	67.0391
SUG646	d__Bacteria;p__Bacteroidota;c__Bacteroidia;o__Bacteroidales;f__UBA932;g__Cryptobacteroides;s__	GCA_022777585.1	< 95	178	2655904	93.4	3.76	0.0153624 ± 0.0048477	0.1149 ± 0.03768	65.3631
SUG662	d__Bacteria;p__Bacteroidota;c__Bacteroidia;o__Bacteroidales;f__UBA932;g__Cryptobacteroides;s__	GCA_022777205.1	< 95	140	2393630	92.86	1.67	0.021494 ± 0.0052529	0.06331 ± 0.00988	65.9218
SUG854	d__Bacteria;p__Bacteroidota;c__Bacteroidia;o__Bacteroidales;f__UBA932;g__Cryptobacteroides;s__	GCA_022774085.1	< 95	195	1961101	91.95	4.76	0.0002675 ± 0.0002607	0.00709 ± 0.00361	8.37989
SUG901	d__Bacteria;p__Bacteroidota;c__Bacteroidia;o__Bacteroidales;f__UBA932;g__Cryptobacteroides;s__	GCA_022786005.1	< 95	212	1715087	90.08	2.86	0.0005634 ± 0.0005525	0.00594 ± 0.00241	11.1732
SUG582	d__Bacteria;p__Bacteroidota;c__Bacteroidia;o__Bacteroidales;f__UBA932;g__Cryptobacteroides;s__Cryptobacteroides sp000431015	GCA_022770775.1	98.74	58	2461207	94.13	0.16	0.8212602 ± 0.1611626	0.14023 ± 0.02874	86.0335
SUG337	d__Bacteria;p__Bacteroidota;c__Bacteroidia;o__Bacteroidales;f__UBA932;g__Cryptobacteroides;s__Cryptobacteroides sp000432655	GCA_022781235.1	97.67	99	1629220	95.03	1.21	0.006599 ± 0.0029996	0.0874 ± 0.00648	60.3352
SUG526	d__Bacteria;p__Bacteroidota;c__Bacteroidia;o__Bacteroidales;f__UBA932;g__Cryptobacteroides;s__Cryptobacteroides sp000433355	GCA_022773485.1	99.14	77	3060943	94.13	1.67	0.0931661 ± 0.0222993	0.29618 ± 0.03957	76.5363
SUG654	d__Bacteria;p__Bacteroidota;c__Bacteroidia;o__Bacteroidales;f__UBA932;g__Cryptobacteroides;s__Cryptobacteroides sp000433355	GCA_022776985.1	99.07	283	2919851	98.28	2.04	0.0897644 ± 0.0228833	0.28156 ± 0.03034	77.095
SUG1083	d__Bacteria;p__Bacteroidota;c__Bacteroidia;o__Bacteroidales;f__UBA932;g__Cryptobacteroides;s__Cryptobacteroides sp000434935	GCA_022787365.1	96.82	24	2360177	95.95	0.48	0.0816906 ± 0.0382772	0.07208 ± 0.00637	73.1844
SUG342	d__Bacteria;p__Bacteroidota;c__Bacteroidia;o__Bacteroidales;f__UBA932;g__Cryptobacteroides;s__Cryptobacteroides sp000434935	GCA_022781135.1	96.79	68	2316809	96.17	1.19	0.0450014 ± 0.0103971	0.07755 ± 0.00728	72.6257
SUG425	d__Bacteria;p__Bacteroidota;c__Bacteroidia;o__Bacteroidales;f__UBA932;g__Cryptobacteroides;s__Cryptobacteroides sp000434935	GCA_022780035.1	96.91	146	2283887	91.98	1.69	0.0342798 ± 0.0072009	0.06311 ± 0.00476	74.8603
SUG890	d__Bacteria;p__Bacteroidota;c__Bacteroidia;o__Bacteroidales;f__UBA932;g__Cryptobacteroides;s__Cryptobacteroides sp000434935	GCA_022785425.1	96.86	120	2396083	92.78	0.26	0.0395842 ± 0.0075131	0.07448 ± 0.00561	74.3017
SUG1094	d__Bacteria;p__Bacteroidota;c__Bacteroidia;o__Bacteroidales;f__UBA932;g__Cryptobacteroides;s__Cryptobacteroides sp004552115	GCA_022787815.1	98.11	49	2492564	92.62	2.33	0.0828192 ± 0.0278921	0.19066 ± 0.01217	74.3017
SUG441	d__Bacteria;p__Bacteroidota;c__Bacteroidia;o__Bacteroidales;f__UBA932;g__Cryptobacteroides;s__Cryptobacteroides sp004552115	GCA_022779925.1	97.78	225	2128286	90.71	2.38	0.0654482 ± 0.0151053	0.19268 ± 0.01328	74.3017
SUG24	d__Bacteria;p__Bacteroidota;c__Bacteroidia;o__Bacteroidales;f__UBA932;g__Cryptobacteroides;s__Cryptobacteroides sp004552615	GCA_022770405.1	99.19	94	2241093	95	1.18	0.0035945 ± 0.0032337	0.01885 ± 0.00981	7.82123
SUG305	d__Bacteria;p__Bacteroidota;c__Bacteroidia;o__Bacteroidales;f__UBA932;g__Cryptobacteroides;s__Cryptobacteroides sp004552965	GCA_022781865.1	98.41	137	2153674	92.83	0	0.0130974 ± 0.0051884	0.12453 ± 0.01218	57.5419
SUG1047	d__Bacteria;p__Bacteroidota;c__Bacteroidia;o__Bacteroidales;f__UBA932;g__Cryptobacteroides;s__Cryptobacteroides sp004554455	GCA_022787205.1	98.15	149	2012551	91.43	1.43	0.0068701 ± 0.0040788	0.1586 ± 0.02538	46.9274
SUG452	d__Bacteria;p__Bacteroidota;c__Bacteroidia;o__Bacteroidales;f__UBA932;g__Cryptobacteroides;s__Cryptobacteroides sp004554455	GCA_022773225.1	98.1	48	2166657	94.52	0.48	0.0076567 ± 0.0044867	0.18592 ± 0.02955	48.0447
SUG281	d__Bacteria;p__Bacteroidota;c__Bacteroidia;o__Bacteroidales;f__UBA932;g__Cryptobacteroides;s__Cryptobacteroides sp004556005	GCA_022764245.1	98.87	157	1871463	90.24	3.76	0.00747 ± 0.0044695	0.0384 ± 0.00683	30.7263
SUG214	d__Bacteria;p__Bacteroidota;c__Bacteroidia;o__Bacteroidales;f__UBA932;g__Cryptobacteroides;s__Cryptobacteroides sp018384035	GCA_022766385.1	99.06	64	1966123	93.33	0	0.0012992 ± 0.0009998	0.02515 ± 0.00514	28.4916
SUG165	d__Bacteria;p__Bacteroidota;c__Bacteroidia;o__Bacteroidales;f__UBA932;g__Cryptobacteroides;s__Cryptobacteroides sp900316045	GCA_022767595.1	98.15	41	2665224	97.38	0.95	0.0026131 ± 0.0021802	0.02923 ± 0.01494	10.6145
SUG832	d__Bacteria;p__Bacteroidota;c__Bacteroidia;o__Bacteroidales;f__UBA932;g__Cryptobacteroides;s__Cryptobacteroides sp900545245	GCA_022782585.1	96.79	48	2552747	90.56	0.24	0.0871415 ± 0.0468899	0.03178 ± 0.00521	49.7207
SUG588	d__Bacteria;p__Bacteroidota;c__Bacteroidia;o__Bacteroidales;f__UBA932;g__Cryptobacteroides;s__Cryptobacteroides sp900546445	GCA_022778295.1	98.54	28	1693002	92.46	1.43	0.060452 ± 0.017804	0.08795 ± 0.00757	67.5978
SUG942	d__Bacteria;p__Bacteroidota;c__Bacteroidia;o__Bacteroidales;f__UBA932;g__Cryptobacteroides;s__Cryptobacteroides sp900546925	GCA_022785105.1	98.93	116	1993677	93.81	0.48	0.115721 ± 0.0327802	0.26691 ± 0.01762	78.7709
SUG614	d__Bacteria;p__Bacteroidota;c__Bacteroidia;o__Bacteroidales;f__UBA932;g__Egerieousia;s__Egerieousia sp004561775	GCA_022778115.1	97.95	63	1799913	95	0	0.012815 ± 0.0060502	0.09771 ± 0.01411	55.3073
SUG135	d__Bacteria;p__Bacteroidota;c__Bacteroidia;o__Bacteroidales;f__W3P20-009;g__W3P20-009;s__	GCA_022768325.1	< 95	133	2722201	99.19	0.54	0.0002407 ± 0.0002382	0.00927 ± 0.00248	12.2905
SUG30	d__Bacteria;p__Bacteroidota;c__Bacteroidia;o__Bacteroidales;f__W3P20-009;g__W3P20-009;s__W3P20-009 sp900766825	GCA_022770165.1	99.1	103	2983589	98.39	1.34	0.0003782 ± 0.0002638	0.01698 ± 0.00675	23.4637
SUG1015	d__Bacteria;p__Campylobacterota;c__Campylobacteria;o__Campylobacterales;f__Campylobacteraceae;g__Campylobacter;s__	GCA_022784185.1	< 95	246	1573478	90.96	0.54	0.0256136 ± 0.008031	0.01333 ± 0.003	37.4302
SUG1130	d__Bacteria;p__Campylobacterota;c__Campylobacteria;o__Campylobacterales;f__Campylobacteraceae;g__Campylobacter;s__	GCA_022783845.1	< 95	242	1711381	94.51	1.91	0.0099916 ± 0.0055566	0.0095 ± 0.00123	36.8715
SUG1135	d__Bacteria;p__Campylobacterota;c__Campylobacteria;o__Campylobacterales;f__Campylobacteraceae;g__Campylobacter;s__	GCA_022784715.1	< 95	245	1670433	96.17	0.98	0.0040119 ± 0.0020734	0.01364 ± 0.00257	37.9888
SUG333	d__Bacteria;p__Campylobacterota;c__Campylobacteria;o__Campylobacterales;f__Campylobacteraceae;g__Campylobacter;s__	GCA_022781085.1	< 95	148	1742354	98.34	0.55	0.0692367 ± 0.0237785	0.03389 ± 0.00658	46.9274
SUG349	d__Bacteria;p__Campylobacterota;c__Campylobacteria;o__Campylobacterales;f__Campylobacteraceae;g__Campylobacter;s__	GCA_022781005.1	< 95	61	1643473	98.39	0.37	0.0075035 ± 0.0030559	0.09501 ± 0.06597	23.4637
SUG355	d__Bacteria;p__Campylobacterota;c__Campylobacteria;o__Campylobacterales;f__Campylobacteraceae;g__Campylobacter;s__	GCA_022780715.1	< 95	98	1658834	98.02	0.06	0.0045153 ± 0.0015784	0.02493 ± 0.00602	43.5754
SUG457	d__Bacteria;p__Campylobacterota;c__Campylobacteria;o__Campylobacterales;f__Campylobacteraceae;g__Campylobacter;s__	GCA_022772825.1	< 95	264	1561425	93.19	1.41	0.0055468 ± 0.0020087	0.0175 ± 0.00388	39.6648
SUG518	d__Bacteria;p__Campylobacterota;c__Campylobacteria;o__Campylobacterales;f__Campylobacteraceae;g__Campylobacter;s__	GCA_022773635.1	< 95	141	1623568	94.88	0.68	0.0354959 ± 0.0248839	0.01865 ± 0.00316	46.3687
SUG621	d__Bacteria;p__Campylobacterota;c__Campylobacteria;o__Campylobacterales;f__Campylobacteraceae;g__Campylobacter;s__	GCA_022777605.1	< 95	86	1723285	96.91	0	0.0466108 ± 0.0178651	0.01495 ± 0.00362	40.2235
SUG639	d__Bacteria;p__Campylobacterota;c__Campylobacteria;o__Campylobacterales;f__Campylobacteraceae;g__Campylobacter;s__	GCA_022777425.1	< 95	258	1618176	91.55	1.05	0.0043977 ± 0.001632	0.01622 ± 0.00271	40.7821
SUG721	d__Bacteria;p__Campylobacterota;c__Campylobacteria;o__Campylobacterales;f__Campylobacteraceae;g__Campylobacter;s__	GCA_022774985.1	< 95	274	1371555	90.67	1.94	0.0209994 ± 0.0077856	0.01552 ± 0.00263	44.1341
SUG738	d__Bacteria;p__Campylobacterota;c__Campylobacteria;o__Campylobacterales;f__Campylobacteraceae;g__Campylobacter;s__	GCA_022775965.1	< 95	65	1725956	98.02	0	0.0070543 ± 0.0028709	0.01296 ± 0.00343	37.4302
SUG781	d__Bacteria;p__Campylobacterota;c__Campylobacteria;o__Campylobacterales;f__Campylobacteraceae;g__Campylobacter;s__	GCA_022774965.1	< 95	267	1626992	93.16	1.6	0.0077043 ± 0.0033821	0.0158 ± 0.00279	41.8994
SUG786	d__Bacteria;p__Campylobacterota;c__Campylobacteria;o__Campylobacterales;f__Campylobacteraceae;g__Campylobacter;s__	GCA_022774785.1	< 95	236	1628671	95.61	1.6	0.0045402 ± 0.00179	0.02096 ± 0.00354	41.8994
SUG817	d__Bacteria;p__Campylobacterota;c__Campylobacteria;o__Campylobacterales;f__Campylobacteraceae;g__Campylobacter;s__	GCA_022783005.1	< 95	52	1791356	98.02	0	0.0022279 ± 0.000952	0.01874 ± 0.00596	37.4302
SUG892	d__Bacteria;p__Campylobacterota;c__Campylobacteria;o__Campylobacterales;f__Campylobacteraceae;g__Campylobacter;s__	GCA_022785045.1	< 95	184	1834743	96.05	0.74	0.0015219 ± 0.0007903	0.01525 ± 0.0038	33.5196
SUG909	d__Bacteria;p__Campylobacterota;c__Campylobacteria;o__Campylobacterales;f__Campylobacteraceae;g__Campylobacter;s__	GCA_022785345.1	< 95	89	1694443	98.37	0.49	0.0170027 ± 0.0070109	0.02346 ± 0.00617	46.9274
SUG936	d__Bacteria;p__Campylobacterota;c__Campylobacteria;o__Campylobacterales;f__Campylobacteraceae;g__Campylobacter;s__	GCA_022785465.1	< 95	227	1562291	90.6	0.18	0.0367201 ± 0.0141325	0.01492 ± 0.00288	39.6648
SUG941	d__Bacteria;p__Campylobacterota;c__Campylobacteria;o__Campylobacterales;f__Campylobacteraceae;g__Campylobacter;s__	GCA_022785185.1	< 95	170	1618114	96.11	1.47	0.0078853 ± 0.0034426	0.01417 ± 0.00673	18.4358
SUG968	d__Bacteria;p__Campylobacterota;c__Campylobacteria;o__Campylobacterales;f__Campylobacteraceae;g__Campylobacter;s__	GCA_022778705.1	< 95	114	1708580	98.33	0	0.0174389 ± 0.0134754	0.00835 ± 0.00114	32.9609
SUG971	d__Bacteria;p__Campylobacterota;c__Campylobacteria;o__Campylobacterales;f__Campylobacteraceae;g__Campylobacter;s__	GCA_022778815.1	< 95	297	1705635	94.64	2.77	0.0173671 ± 0.0071796	0.00933 ± 0.00119	37.4302
SUG982	d__Bacteria;p__Campylobacterota;c__Campylobacteria;o__Campylobacterales;f__Campylobacteraceae;g__Campylobacter;s__	GCA_022779585.1	< 95	230	1804886	94.39	1.48	0.0025117 ± 0.0011911	0.01887 ± 0.00761	34.0782
SUG1016	d__Bacteria;p__Campylobacterota;c__Campylobacteria;o__Campylobacterales;f__Campylobacteraceae;g__Campylobacter;s__Campylobacter lanienae	GCA_022783945.1	97.72	64	1478134	98.99	1.16	0.0043652 ± 0.0026266	0.03076 ± 0.00858	29.0503
SUG252	d__Bacteria;p__Campylobacterota;c__Campylobacteria;o__Campylobacterales;f__Campylobacteraceae;g__Campylobacter;s__Campylobacter lanienae	GCA_022763975.1	96.22	56	1492151	98.95	0.18	0.0025305 ± 0.0012195	0.02888 ± 0.00621	34.0782
SUG753	d__Bacteria;p__Campylobacterota;c__Campylobacteria;o__Campylobacterales;f__Campylobacteraceae;g__Campylobacter_B;s__	GCA_022775765.1	< 95	93	1795987	97.51	0.25	0.0010959 ± 0.0008125	0.02135 ± 0.00965	8.37989
SUG996	d__Bacteria;p__Campylobacterota;c__Campylobacteria;o__Campylobacterales;f__Campylobacteraceae;g__Campylobacter_B;s__Campylobacter_B hominis	GCA_022779145.1	96.89	47	1691197	99.8	0.37	0.0008947 ± 0.0005775	0.07874 ± 0.04069	8.93855
SUG593	d__Bacteria;p__Campylobacterota;c__Campylobacteria;o__Campylobacterales;f__Campylobacteraceae;g__Campylobacter_D;s__Campylobacter_D coli	GCA_022778555.1	98.99	15	1769904	99.4	0.11	0.411443 ± 0.078129	0.01021 ± 0.00365	44.6927
SUG807	d__Bacteria;p__Campylobacterota;c__Campylobacteria;o__Campylobacterales;f__Campylobacteraceae;g__Campylobacter_D;s__Campylobacter_D coli	GCA_022774385.1	99.05	47	1650123	98.66	0.11	0.6006968 ± 0.1613189	0.01198 ± 0.00398	44.6927
SUG934	d__Bacteria;p__Campylobacterota;c__Campylobacteria;o__Campylobacterales;f__Campylobacteraceae;g__Campylobacter_D;s__Campylobacter_D coli	GCA_022785025.1	98.81	17	1702213	99.72	0.11	0.3663532 ± 0.0778079	0.01049 ± 0.00362	44.6927
SUG1115	d__Bacteria;p__Campylobacterota;c__Campylobacteria;o__Campylobacterales;f__Helicobacteraceae;g__Helicobacter_A;s__Helicobacter_A bilis_B	GCA_022784525.1	99.58	104	2232554	96.82	0.47	0.2064171 ± 0.0957353	0.03841 ± 0.02325	22.905
SUG130	d__Bacteria;p__Campylobacterota;c__Campylobacteria;o__Campylobacterales;f__Helicobacteraceae;g__Helicobacter_A;s__Helicobacter_A trogontum	GCA_022767875.1	97.36	117	2164429	96.63	0.57	0.0231873 ± 0.0231146	0.02712 ± 0.01325	15.6425
SUG209	d__Bacteria;p__Campylobacterota;c__Campylobacteria;o__Campylobacterales;f__Helicobacteraceae;g__Helicobacter_D;s__	GCA_022766795.1	< 95	121	1705463	98.22	0.82	0.0237036 ± 0.0122075	0.01545 ± 0.00552	18.9944
SUG33	d__Bacteria;p__Campylobacterota;c__Campylobacteria;o__Campylobacterales;f__Helicobacteraceae;g__Helicobacter_D;s__	GCA_022770205.1	< 95	38	1607812	99.47	0	0.0214818 ± 0.0148223	0.01299 ± 0.00368	20.6704
SUG1038	d__Bacteria;p__Campylobacterota;c__Campylobacteria;o__Campylobacterales;f__Helicobacteraceae;g__Helicobacter_D;s__Helicobacter_D sp003288905	GCA_022787285.1	98.81	16	1588424	99.71	0	0.0717726 ± 0.0673682	0.00188 ± 0.00071	10.0559
SUG804	d__Bacteria;p__Campylobacterota;c__Campylobacteria;o__Campylobacterales;f__Helicobacteraceae;g__Helicobacter_D;s__Helicobacter_D sp003288905	GCA_022782945.1	98.86	20	1602061	99.65	0	0.0315681 ± 0.0196657	0.0027 ± 0.00106	11.7318
SUG1062	d__Bacteria;p__Campylobacterota;c__Campylobacteria;o__Campylobacterales;f__Helicobacteraceae;g__Helicobacter_F;s__Helicobacter_F sp002287135	GCA_022787585.1	96.9	15	1638894	98.94	0.23	0.0212356 ± 0.0120456	0.13711 ± 0.09972	19.5531
SUG454	d__Bacteria;p__Campylobacterota;c__Campylobacteria;o__Campylobacterales;f__Helicobacteraceae;g__Helicobacter_F;s__Helicobacter_F sp002287135	GCA_022773165.1	96.87	13	1586282	98.94	0.47	0.021201 ± 0.0122095	0.05963 ± 0.02377	17.8771
SUG502	d__Bacteria;p__Campylobacterota;c__Campylobacteria;o__Campylobacterales;f__Helicobacteraceae;g__Helicobacter_F;s__Helicobacter_F sp003288805	GCA_022772245.1	98.76	100	1495586	98.16	0.56	0.0547289 ± 0.0273746	0.02991 ± 0.00596	36.8715
SUG923	d__Bacteria;p__Campylobacterota;c__Campylobacteria;o__Campylobacterales;f__Helicobacteraceae;g__Helicobacter_F;s__Helicobacter_F sp003288805	GCA_022785605.1	98.78	69	1586090	98.66	0.52	0.0475824 ± 0.0277625	0.0372 ± 0.00991	37.4302
SUG203	d__Bacteria;p__Chlamydiota;c__Chlamydiia;o__Chlamydiales;f__Chlamydiaceae;g__Chlamydia;s__Chlamydia suis	GCA_022766545.1	98.48	145	1030884	96.42	1.1	0.0242183 ± 0.0222807	0.00424 ± 0.00178	6.14525
SUG75	d__Bacteria;p__Cyanobacteria;c__Vampirovibrionia;o__Gastranaerophilales;f__Gastranaerophilaceae;g__Scatousia;s__Scatousia sp900321895	GCA_022769375.1	98.72	113	1760128	100	1.88	0.0008857 ± 0.0006773	0.02 ± 0.00447	21.2291
SUG103	d__Bacteria;p__Cyanobacteria;c__Vampirovibrionia;o__Gastranaerophilales;f__Gastranaerophilaceae;g__UMGS1477;s__UMGS1477 sp900761525	GCA_022771885.1	99.12	151	1872317	94.02	0.85	0.00029 ± 0.00029	0.00665 ± 0.00187	12.2905
SUG857	d__Bacteria;p__Deferribacterota;c__Deferribacteres;o__Deferribacterales;f__Mucispirillaceae;g__Mucispirillum;s__Mucispirillum faecigallinarum	GCA_022773875.1	98.87	76	2482457	97.41	1.72	0.0066163 ± 0.0063739	0.03016 ± 0.00964	24.581
SUG301	d__Bacteria;p__Desulfobacterota_I;c__Desulfovibrionia;o__Desulfovibrionales;f__Desulfovibrionaceae;g__Bilophila;s__Bilophila wadsworthia	GCA_022781805.1	98.71	84	4279598	100	1.35	0.0934376 ± 0.0217789	0.00035 ± 0.00026	29.0503
SUG602	d__Bacteria;p__Desulfobacterota_I;c__Desulfovibrionia;o__Desulfovibrionales;f__Desulfovibrionaceae;g__Desulfovibrio;s__Desulfovibrio piger	GCA_022778415.1	98.31	67	2426291	97.28	0.89	0.0291034 ± 0.0076531	0.00892 ± 0.00552	24.0223
SUG911	d__Bacteria;p__Desulfobacterota_I;c__Desulfovibrionia;o__Desulfovibrionales;f__Desulfovibrionaceae;g__Desulfovibrio;s__Desulfovibrio piger	GCA_022785925.1	98.3	151	2640329	97.04	0.59	0.1678508 ± 0.0306847	0.01914 ± 0.00592	40.7821
SUG1003	d__Bacteria;p__Desulfobacterota_I;c__Desulfovibrionia;o__Desulfovibrionales;f__Desulfovibrionaceae;g__Desulfovibrio;s__Desulfovibrio sp900556755	GCA_022784315.1	99	296	2395617	96.5	2.49	0.1142912 ± 0.0152626	0.01814 ± 0.00287	65.9218
SUG1107	d__Bacteria;p__Desulfobacterota_I;c__Desulfovibrionia;o__Desulfovibrionales;f__Desulfovibrionaceae;g__Desulfovibrio;s__Desulfovibrio sp900556755	GCA_022787805.1	97.35	108	2581551	94.67	1.18	0.0190055 ± 0.003233	0.01053 ± 0.0043	35.7542
SUG1116	d__Bacteria;p__Desulfobacterota_I;c__Desulfovibrionia;o__Desulfovibrionales;f__Desulfovibrionaceae;g__Desulfovibrio;s__Desulfovibrio sp900556755	GCA_022783735.1	99.54	107	2377518	98.3	0.66	0.1362699 ± 0.0157166	0.02172 ± 0.00353	67.5978
SUG631	d__Bacteria;p__Desulfobacterota_I;c__Desulfovibrionia;o__Desulfovibrionales;f__Desulfovibrionaceae;g__Desulfovibrio;s__Desulfovibrio sp900556755	GCA_022777845.1	97.21	319	2229507	92.58	2.43	0.0435924 ± 0.0072305	0.01752 ± 0.00421	47.486
SUG1001	d__Bacteria;p__Desulfobacterota_I;c__Desulfovibrionia;o__Desulfovibrionales;f__Desulfovibrionaceae;g__Desulfovibrio;s__Desulfovibrio sp905215675	GCA_022784365.1	98.03	333	2626803	94.21	3.29	0.0008945 ± 0.0005762	0.0198 ± 0.00281	39.6648
SUG110	d__Bacteria;p__Elusimicrobiota;c__Elusimicrobia;o__Elusimicrobiales;f__Elusimicrobiaceae;g__UBA1436;s__	GCA_022768765.1	< 95	69	1368736	93.82	1.12	0.0011198 ± 0.0007909	0.00773 ± 0.00177	16.7598
SUG808	d__Bacteria;p__Elusimicrobiota;c__Elusimicrobia;o__Elusimicrobiales;f__Elusimicrobiaceae;g__UBA1436;s__UBA1436 sp900540405	GCA_022774405.1	98.03	169	1356652	92.07	0.1	0.0000011 ± 0.0000011	0.01901 ± 0.00606	10.6145
SUG889	d__Bacteria;p__Elusimicrobiota;c__Elusimicrobia;o__Elusimicrobiales;f__Elusimicrobiaceae;g__UBA1436;s__UBA1436 sp900540405	GCA_022786025.1	98.39	28	1560960	96.56	0	0.0000019 ± 0.0000019	0.02599 ± 0.01334	13.4078
SUG656	d__Bacteria;p__Fibrobacterota;c__Fibrobacteria;o__Fibrobacterales;f__Fibrobacteraceae;g__Fibrobacter;s__Fibrobacter sp900142475	GCA_022777385.1	95.13	172	3293869	98.9	0	0.0017021 ± 0.0014005	0.05506 ± 0.0127	20.1117
SUG222	d__Bacteria;p__Fibrobacterota;c__Fibrobacteria;o__Fibrobacterales;f__Fibrobacteraceae;g__Hallerella;s__Hallerella porci	GCA_022767145.1	99.82	63	2532851	93.41	0.55	0.0010091 ± 0.0010091	0.01655 ± 0.00308	25.1397
SUG699	d__Bacteria;p__Fibrobacterota;c__Fibrobacteria;o__Fibrobacterales;f__Fibrobacteraceae;g__Hallerella;s__Hallerella succinigenes	GCA_022776125.1	99.05	91	2392391	95.6	1.1	0.0011288 ± 0.0011288	0.0169 ± 0.00394	17.3184
SUG234	d__Bacteria;p__Firmicutes;c__Bacilli;o__Acholeplasmatales;f__Anaeroplasmataceae;g__Anaeroplasma;s__	GCA_022768655.1	< 95	228	1975334	96	4	0.0000012 ± 0.0000012	0.00821 ± 0.0043	3.91061
SUG566	d__Bacteria;p__Firmicutes;c__Bacilli;o__Erysipelotrichales;f__Coprobacillaceae;g__Catenibacterium;s__Catenibacterium mitsuokai	GCA_022771525.1	96.6	155	2183537	100	0	0.1080987 ± 0.0208439	0.44565 ± 0.05924	78.2123
SUG1069	d__Bacteria;p__Firmicutes;c__Bacilli;o__Erysipelotrichales;f__Coprobacillaceae;g__Erysipelatoclostridium;s__Erysipelatoclostridium ramosum	GCA_022784615.1	99.61	62	3589800	100	0	0.1725644 ± 0.0390489	0.00873 ± 0.00838	27.933
SUG137	d__Bacteria;p__Firmicutes;c__Bacilli;o__Erysipelotrichales;f__Erysipelotrichaceae;g__;s__	GCA_022768265.1	< 95	191	1876096	90.26	1.43	0.0090967 ± 0.0090967	ND	1.11732
SUG362	d__Bacteria;p__Firmicutes;c__Bacilli;o__Erysipelotrichales;f__Erysipelotrichaceae;g__;s__	GCA_022780745.1	< 95	204	1607325	93.33	1.27	0.0018268 ± 0.000846	0.01546 ± 0.00162	43.0168
SUG468	d__Bacteria;p__Firmicutes;c__Bacilli;o__Erysipelotrichales;f__Erysipelotrichaceae;g__;s__	GCA_022772735.1	< 95	27	1786070	100	0.95	0.0020987 ± 0.0015405	0.03128 ± 0.03128	3.35196
SUG562	d__Bacteria;p__Firmicutes;c__Bacilli;o__Erysipelotrichales;f__Erysipelotrichaceae;g__Absicoccus;s__Absicoccus porci	GCA_022771015.1	99.42	77	1716046	97.17	2.59	0.0003164 ± 0.000234	0.0497 ± 0.01011	32.4022
SUG162	d__Bacteria;p__Firmicutes;c__Bacilli;o__Erysipelotrichales;f__Erysipelotrichaceae;g__Bulleidia;s__	GCA_022767445.1	< 95	74	1914855	100	0	0.0683733 ± 0.0362584	0.00519 ± 0.00304	13.9665
SUG447	d__Bacteria;p__Firmicutes;c__Bacilli;o__Erysipelotrichales;f__Erysipelotrichaceae;g__Bulleidia;s__Bulleidia intestinalis	GCA_022779685.1	97.97	51	2424997	99.05	0	0.004581 ± 0.0019149	0.03393 ± 0.00995	25.6983
SUG307	d__Bacteria;p__Firmicutes;c__Bacilli;o__Erysipelotrichales;f__Erysipelotrichaceae;g__Bulleidia;s__Bulleidia sp016293365	GCA_022781825.1	99.08	180	1999278	95.24	0.1	0.0087284 ± 0.0047795	0.11865 ± 0.00944	57.5419
SUG1056	d__Bacteria;p__Firmicutes;c__Bacilli;o__Erysipelotrichales;f__Erysipelotrichaceae;g__Bulleidia;s__Bulleidia sp900539965	GCA_022786505.1	98.33	120	1826219	93.81	0	0.0846928 ± 0.0343049	0.11492 ± 0.01257	60.8939
SUG323	d__Bacteria;p__Firmicutes;c__Bacilli;o__Erysipelotrichales;f__Erysipelotrichaceae;g__Bulleidia;s__Bulleidia sp905194705	GCA_022781265.1	98.93	158	2030223	97.55	2.57	0.0120758 ± 0.0035674	0.02737 ± 0.00305	51.9553
SUG446	d__Bacteria;p__Firmicutes;c__Bacilli;o__Erysipelotrichales;f__Erysipelotrichaceae;g__Bulleidia;s__Bulleidia timonensis	GCA_022779745.1	97.36	132	2014607	96.19	2.7	0.0000338 ± 0.0000238	0.03958 ± 0.01268	19.5531
SUG572	d__Bacteria;p__Firmicutes;c__Bacilli;o__Erysipelotrichales;f__Erysipelotrichaceae;g__Bulleidia;s__Bulleidia timonensis	GCA_022771445.1	97.37	162	2019360	96.19	3.65	0.0000386 ± 0.0000377	0.02912 ± 0.00751	17.8771
SUG1009	d__Bacteria;p__Firmicutes;c__Bacilli;o__Erysipelotrichales;f__Erysipelotrichaceae;g__Clostridium_AQ;s__Clostridium_AQ innocuum	GCA_022784045.1	97.59	132	3936896	96.23	0	0.1004237 ± 0.0328482	0.00001 ± 0.00001	17.3184
SUG672	d__Bacteria;p__Firmicutes;c__Bacilli;o__Erysipelotrichales;f__Erysipelotrichaceae;g__Faecalicoccus;s__Faecalicoccus sp900546545	GCA_022776925.1	98.74	78	2104319	94.61	1.08	0.2399927 ± 0.0876782	0.00226 ± 0.00125	31.2849
SUG379	d__Bacteria;p__Firmicutes;c__Bacilli;o__Erysipelotrichales;f__Erysipelotrichaceae;g__Floccifex;s__Floccifex porci	GCA_022787905.1	99.14	121	1676516	96.5	0.84	0.0206951 ± 0.0077569	0.05745 ± 0.00828	54.1899
SUG830	d__Bacteria;p__Firmicutes;c__Bacilli;o__Erysipelotrichales;f__Erysipelotrichaceae;g__Holdemanella;s__Holdemanella porci	GCA_022782705.1	98.97	171	1676916	96.05	0.13	0.5158585 ± 0.0634775	0.16587 ± 0.01302	95.5307
SUG1043	d__Bacteria;p__Firmicutes;c__Bacilli;o__Erysipelotrichales;f__Erysipelotrichaceae;g__UBA636;s__UBA636 sp002299675	GCA_022787315.1	98.64	201	1609652	95.24	0	0.0012078 ± 0.0008824	0.02512 ± 0.00345	41.8994
SUG328	d__Bacteria;p__Firmicutes;c__Bacilli;o__Erysipelotrichales;f__Erysipelotrichaceae;g__UBA636;s__UBA636 sp002299675	GCA_022781365.1	98.35	271	1867711	98.1	1.19	0.0012714 ± 0.0009396	0.02452 ± 0.00337	42.4581
SUG331	d__Bacteria;p__Firmicutes;c__Bacilli;o__Erysipelotrichales;f__Erysipelotrichaceae;g__UBA636;s__UBA636 sp900546285	GCA_022781205.1	95.25	55	1779009	98.1	0.71	0.2227206 ± 0.038125	0.01308 ± 0.00407	53.0726
SUG561	d__Bacteria;p__Firmicutes;c__Bacilli;o__Erysipelotrichales;f__Erysipelotrichaceae;g__UBA636;s__UBA636 sp900546285	GCA_022771005.1	95.26	142	1969681	97.47	1.67	0.2152655 ± 0.0418255	0.07204 ± 0.00837	72.067
SUG697	d__Bacteria;p__Firmicutes;c__Bacilli;o__Erysipelotrichales;f__Erysipelotrichaceae;g__UBA636;s__UBA636 sp900546285	GCA_022776145.1	95.29	87	1953472	98.1	0.71	0.3322973 ± 0.0756086	0.02295 ± 0.00806	63.1285
SUG716	d__Bacteria;p__Firmicutes;c__Bacilli;o__Erysipelotrichales;f__Erysipelotrichaceae;g__UBA636;s__UBA636 sp900546285	GCA_022776215.1	95.13	82	1766937	97.14	0.71	0.4744998 ± 0.0971618	0.01752 ± 0.00559	60.3352
SUG939	d__Bacteria;p__Firmicutes;c__Bacilli;o__Erysipelotrichales;f__Erysipelotrichaceae;g__UBA636;s__UBA636 sp900546285	GCA_022785255.1	95.37	81	1781170	97.62	0.71	0.2258209 ± 0.0394417	0.01417 ± 0.00542	56.9832
SUG975	d__Bacteria;p__Firmicutes;c__Bacilli;o__Erysipelotrichales;f__Erysipelotrichaceae;g__UBA636;s__UBA636 sp900546285	GCA_022783205.1	95.35	89	1836391	98.1	0.93	0.2711802 ± 0.0393648	0.01668 ± 0.00474	58.1006
SUG136	d__Bacteria;p__Firmicutes;c__Bacilli;o__Lactobacillales;f__Aerococcaceae;g__Aerococcus;s__	GCA_022768285.1	< 95	22	1237617	96.7	0	0.0014969 ± 0.0008616	0.02576 ± 0.00787	15.6425
SUG354	d__Bacteria;p__Firmicutes;c__Bacilli;o__Lactobacillales;f__Aerococcaceae;g__Aerococcus;s__Aerococcus suis	GCA_022780685.1	99.65	93	1261172	94.73	1.65	0.004042 ± 0.0025232	0.00676 ± 0.00194	14.5251
SUG316	d__Bacteria;p__Firmicutes;c__Bacilli;o__Lactobacillales;f__Aerococcaceae;g__Aerococcus;s__Aerococcus urinaeequi	GCA_022781615.1	96.16	138	1753445	94.85	1.47	0.0000311 ± 0.0000299	0.02561 ± 0.00716	15.6425
SUG128	d__Bacteria;p__Firmicutes;c__Bacilli;o__Lactobacillales;f__Enterococcaceae;g__Enterococcus;s__Enterococcus faecalis	GCA_022767805.1	98.41	29	2854153	99.53	0.09	0.2564004 ± 0.0697548	ND	20.1117
SUG59	d__Bacteria;p__Firmicutes;c__Bacilli;o__Lactobacillales;f__Enterococcaceae;g__Enterococcus_B;s__Enterococcus_B hirae	GCA_022769685.1	99.61	47	2920375	99.63	0.37	0.0008035 ± 0.0007131	0.02655 ± 0.01299	11.1732
SUG181	d__Bacteria;p__Firmicutes;c__Bacilli;o__Lactobacillales;f__Enterococcaceae;g__Enterococcus_D;s__Enterococcus_D gallinarum	GCA_022767265.1	97.27	335	3096586	95.07	1.07	0.028381 ± 0.0136545	ND	3.35196
SUG1017	d__Bacteria;p__Firmicutes;c__Bacilli;o__Lactobacillales;f__Lactobacillaceae;g__Lactobacillus;s__Lactobacillus amylovorus	GCA_022783965.1	97.08	147	1878287	94.29	0.36	0.7872914 ± 0.1041692	1.0659 ± 0.17113	84.9162
SUG829	d__Bacteria;p__Firmicutes;c__Bacilli;o__Lactobacillales;f__Lactobacillaceae;g__Lactobacillus;s__Lactobacillus amylovorus	GCA_022782745.1	97.51	92	1654636	97.97	0.22	1.5873876 ± 0.2362289	0.42625 ± 0.06449	83.2402
SUG471	d__Bacteria;p__Firmicutes;c__Bacilli;o__Lactobacillales;f__Lactobacillaceae;g__Lactobacillus;s__Lactobacillus delbrueckii_B	GCA_022773045.1	98.86	93	1841184	97.53	0.13	0.653173 ± 0.1268115	0.00568 ± 0.00463	35.7542
SUG1060	d__Bacteria;p__Firmicutes;c__Bacilli;o__Lactobacillales;f__Lactobacillaceae;g__Lactobacillus;s__Lactobacillus johnsonii	GCA_022786405.1	96.31	95	1933218	96.9	1.45	0.253981 ± 0.0318592	0.15222 ± 0.02293	85.4749
SUG1090	d__Bacteria;p__Firmicutes;c__Bacilli;o__Lactobacillales;f__Lactobacillaceae;g__Lactobacillus;s__Lactobacillus johnsonii	GCA_022786655.1	96.26	132	2079166	98.37	0	0.670163 ± 0.1050555	0.19821 ± 0.03262	88.2682
SUG1131	d__Bacteria;p__Firmicutes;c__Bacilli;o__Lactobacillales;f__Lactobacillaceae;g__Lactobacillus;s__Lactobacillus johnsonii	GCA_022784845.1	96.51	230	1698913	92.28	1.07	0.2858093 ± 0.0362583	0.18877 ± 0.02288	87.7095
SUG250	d__Bacteria;p__Firmicutes;c__Bacilli;o__Lactobacillales;f__Lactobacillaceae;g__Lactobacillus;s__Lactobacillus johnsonii	GCA_022763965.1	96.64	205	1530263	90.27	2.35	0.1684313 ± 0.02477	0.21039 ± 0.04631	86.5922
SUG450	d__Bacteria;p__Firmicutes;c__Bacilli;o__Lactobacillales;f__Lactobacillaceae;g__Lactobacillus;s__Lactobacillus johnsonii	GCA_022779805.1	96.48	113	1999868	95.31	0.29	0.2037748 ± 0.0265118	0.22034 ± 0.02825	86.5922
SUG491	d__Bacteria;p__Firmicutes;c__Bacilli;o__Lactobacillales;f__Lactobacillaceae;g__Lactobacillus;s__Lactobacillus johnsonii	GCA_022773625.1	96.77	173	1748328	91.77	0.89	0.1588202 ± 0.0202951	0.20608 ± 0.02386	86.0335
SUG689	d__Bacteria;p__Firmicutes;c__Bacilli;o__Lactobacillales;f__Lactobacillaceae;g__Lactobacillus;s__Lactobacillus johnsonii	GCA_022776515.1	96.49	195	1944345	93.28	2.13	0.1557135 ± 0.0193207	0.1943 ± 0.02165	86.0335
SUG141	d__Bacteria;p__Firmicutes;c__Bacilli;o__Lactobacillales;f__Lactobacillaceae;g__Ligilactobacillus;s__Ligilactobacillus agilis	GCA_022768165.1	97.24	191	2098303	95.43	1.57	0.0001543 ± 0.0001202	0.00625 ± 0.00323	10.0559
SUG48	d__Bacteria;p__Firmicutes;c__Bacilli;o__Lactobacillales;f__Lactobacillaceae;g__Ligilactobacillus;s__Ligilactobacillus animalis	GCA_022769635.1	95.87	62	2196400	98.11	0	0.0856333 ± 0.0537521	0.00292 ± 0.0019	10.0559
SUG140	d__Bacteria;p__Firmicutes;c__Bacilli;o__Lactobacillales;f__Lactobacillaceae;g__Ligilactobacillus;s__Ligilactobacillus ruminis	GCA_022767585.1	97.2	145	1713928	96.81	1.05	0.0000104 ± 0.0000073	0.00676 ± 0.0018	13.9665
SUG577	d__Bacteria;p__Firmicutes;c__Bacilli;o__Lactobacillales;f__Lactobacillaceae;g__Ligilactobacillus;s__Ligilactobacillus salivarius	GCA_022771355.1	97.97	158	2026166	96.66	1.05	0.3331803 ± 0.071318	0.04659 ± 0.01248	52.514
SUG98	d__Bacteria;p__Firmicutes;c__Bacilli;o__Lactobacillales;f__Lactobacillaceae;g__Limosilactobacillus;s__Limosilactobacillus coleohominis	GCA_022768965.1	96.74	80	1494847	95.08	0.55	0.0412394 ± 0.014393	0.00653 ± 0.00301	22.3464
SUG578	d__Bacteria;p__Firmicutes;c__Bacilli;o__Lactobacillales;f__Lactobacillaceae;g__Limosilactobacillus;s__Limosilactobacillus mucosae	GCA_022770945.1	97.95	26	1983623	99.18	0	0.3592066 ± 0.0783064	0.03102 ± 0.01264	54.7486
SUG1061	d__Bacteria;p__Firmicutes;c__Bacilli;o__Lactobacillales;f__Lactobacillaceae;g__Limosilactobacillus;s__Limosilactobacillus reuteri	GCA_022786355.1	95.85	192	1802653	94.46	0.97	0.1601857 ± 0.0209941	0.14438 ± 0.01625	78.7709
SUG350	d__Bacteria;p__Firmicutes;c__Bacilli;o__Lactobacillales;f__Lactobacillaceae;g__Limosilactobacillus;s__Limosilactobacillus reuteri	GCA_022780645.1	96.24	101	1727978	99.45	0	0.1437307 ± 0.0359427	0.46248 ± 0.053	87.7095
SUG627	d__Bacteria;p__Firmicutes;c__Bacilli;o__Lactobacillales;f__Lactobacillaceae;g__Limosilactobacillus;s__Limosilactobacillus reuteri	GCA_022777545.1	96.04	263	2044948	95.21	2.35	0.1590254 ± 0.0272049	0.3205 ± 0.03548	85.4749
SUG708	d__Bacteria;p__Firmicutes;c__Bacilli;o__Lactobacillales;f__Lactobacillaceae;g__Limosilactobacillus;s__Limosilactobacillus vaginalis	GCA_022775235.1	98.67	63	1804495	98.91	0.54	1.4037257 ± 0.2019421	0.10274 ± 0.04358	59.7765
SUG80	d__Bacteria;p__Firmicutes;c__Bacilli;o__Lactobacillales;f__Streptococcaceae;g__Streptococcus;s__	GCA_022769205.1	< 95	218	1605304	90.18	2.95	0.0141659 ± 0.0043593	0.00017 ± 0.00017	10.0559
SUG684	d__Bacteria;p__Firmicutes;c__Bacilli;o__Lactobacillales;f__Streptococcaceae;g__Streptococcus;s__Streptococcus alactolyticus	GCA_022776505.1	98.93	85	1635813	99.63	0.69	0.0051496 ± 0.0051199	0.30588 ± 0.06058	43.5754
SUG701	d__Bacteria;p__Firmicutes;c__Bacilli;o__Lactobacillales;f__Streptococcaceae;g__Streptococcus;s__Streptococcus hyointestinalis	GCA_022776605.1	97.96	172	1749580	93.93	2.81	0.0021203 ± 0.0013667	0.02095 ± 0.00631	22.3464
SUG1074	d__Bacteria;p__Firmicutes;c__Bacilli;o__Lactobacillales;f__Streptococcaceae;g__Streptococcus;s__Streptococcus orisratti	GCA_022786805.1	97.79	104	2247446	99.5	1.06	0.0589058 ± 0.0146763	0.00048 ± 0.00035	22.3464
SUG903	d__Bacteria;p__Firmicutes;c__Bacilli;o__Lactobacillales;f__Streptococcaceae;g__Streptococcus;s__Streptococcus pasteurianus	GCA_022785935.1	99.19	78	2043218	100	1.31	0.3221851 ± 0.0886896	0.00069 ± 0.00061	29.6089
SUG54	d__Bacteria;p__Firmicutes;c__Bacilli;o__Lactobacillales;f__Streptococcaceae;g__Streptococcus;s__Streptococcus vestibularis	GCA_022770005.1	98.67	190	1770595	94.07	1.18	0.0218334 ± 0.0137732	ND	5.58659
SUG129	d__Bacteria;p__Firmicutes;c__Bacilli;o__ML615J-28;f__CAG-313;g__CAG-313;s__CAG-313 sp003539625	GCA_022767655.1	99.36	64	1453586	98.67	4	0.0032215 ± 0.0023708	0.04224 ± 0.00775	39.6648
SUG308	d__Bacteria;p__Firmicutes;c__Bacilli;o__ML615J-28;f__CAG-313;g__UMGS75;s__	GCA_022781785.1	< 95	93	1574987	98.67	0	0.0021167 ± 0.0014911	0.01961 ± 0.00562	29.0503
SUG320	d__Bacteria;p__Firmicutes;c__Bacilli;o__ML615J-28;f__CAG-313;g__UMGS75;s__UMGS75 sp900538885	GCA_022781545.1	99.4	74	1653051	95.56	1.33	0.0000107 ± 0.0000104	0.02464 ± 0.00789	20.6704
SUG51	d__Bacteria;p__Firmicutes;c__Bacilli;o__ML615J-28;f__CAG-698;g__;s__	GCA_022769765.1	< 95	37	1616847	100	1.33	0.0000504 ± 0.0000504	0.01082 ± 0.0031	20.1117
SUG14	d__Bacteria;p__Firmicutes;c__Bacilli;o__ML615J-28;f__CAG-698;g__CAG-698;s__CAG-698 sp000431235	GCA_022770505.1	98.77	104	1959091	98.67	1.33	0.0002729 ± 0.0002696	0.03644 ± 0.01792	19.5531
SUG156	d__Bacteria;p__Firmicutes;c__Bacilli;o__RF39;f__UBA660;g__Aphodocola;s__	GCA_022768045.1	< 95	80	1070451	90.17	2.25	0.0001205 ± 0.0001205	0.00802 ± 0.0026	14.5251
SUG767	d__Bacteria;p__Firmicutes;c__Bacilli;o__RF39;f__UBA660;g__CAG-1000;s__	GCA_022774645.1	< 95	36	1397137	91.57	3.37	0.0001199 ± 0.000096	0.10518 ± 0.03116	25.1397
SUG1143	d__Bacteria;p__Firmicutes;c__Bacilli;o__RF39;f__UBA660;g__CAG-1000;s__CAG-1000 sp000434555	GCA_022783785.1	98.13	46	1306141	91.57	1.69	0.001377 ± 0.0013493	0.11182 ± 0.01343	44.6927
SUG1022	d__Bacteria;p__Firmicutes;c__Bacilli;o__RF39;f__UBA660;g__CAG-1000;s__CAG-1000 sp004552445	GCA_022784165.1	99.27	21	1265033	91.57	2.03	0.0000371 ± 0.0000371	0.05929 ± 0.01875	18.9944
SUG998	d__Bacteria;p__Firmicutes;c__Bacilli;o__RF39;f__UBA660;g__CAG-1193;s__	GCA_022788325.1	< 95	111	1061364	91.57	0.05	0.0002219 ± 0.0002172	0.05113 ± 0.00702	37.4302
SUG986	d__Bacteria;p__Firmicutes;c__Bacilli;o__RF39;f__UBA660;g__CAG-533;s__CAG-533 sp004563275	GCA_022779465.1	98.39	36	1066318	92.13	1.24	0.0028382 ± 0.0019772	0.0627 ± 0.01618	30.7263
SUG1145	d__Bacteria;p__Firmicutes;c__Bacilli;o__RF39;f__UBA660;g__CAG-533;s__CAG-533 sp900551105	GCA_022783685.1	97.25	32	1302987	91.57	2.25	0.0062835 ± 0.0024852	0.05562 ± 0.01189	43.0168
SUG606	d__Bacteria;p__Firmicutes;c__Bacilli;o__RF39;f__UBA660;g__CAG-533;s__CAG-533 sp900553855	GCA_022778235.1	96.72	65	1481894	91.01	1.69	0.0035445 ± 0.0025474	0.10448 ± 0.03376	45.8101
SUG154	d__Bacteria;p__Firmicutes;c__Bacilli;o__RF39;f__UBA660;g__CAG-611;s__CAG-611 sp900552235	GCA_022767305.1	98.34	96	919397	92.13	2.41	0.0087421 ± 0.0046885	0.02328 ± 0.0039	29.6089
SUG620	d__Bacteria;p__Firmicutes;c__Bacilli;o__RF39;f__UBA660;g__CAG-628;s__	GCA_022776625.1	< 95	18	979711	90.45	3.37	0.0000172 ± 0.0000172	0.03318 ± 0.00915	13.4078
SUG13	d__Bacteria;p__Firmicutes;c__Bacilli;o__RF39;f__UBA660;g__CAG-762;s__CAG-762 sp900551315	GCA_022770545.1	98.69	117	1144721	93.66	1.69	0.0000026 ± 0.0000026	0.01495 ± 0.01234	3.91061
SUG1066	d__Bacteria;p__Firmicutes;c__Bacilli;o__RF39;f__UBA660;g__CAG-877;s__	GCA_022786325.1	< 95	32	1256344	94.66	4.61	0.0000182 ± 0.0000174	0.0326 ± 0.00829	21.7877
SUG127	d__Bacteria;p__Firmicutes;c__Bacilli;o__RF39;f__UBA660;g__CAG-877;s__	GCA_022768205.1	< 95	26	1209379	92.42	1.12	0.0000031 ± 0.0000031	0.01154 ± 0.00326	13.9665
SUG685	d__Bacteria;p__Firmicutes;c__Bacilli;o__RF39;f__UBA660;g__CAG-877;s__	GCA_022776345.1	< 95	54	1256657	90.17	3.37	0.0029089 ± 0.0023498	0.08915 ± 0.01726	38.5475
SUG106	d__Bacteria;p__Firmicutes;c__Bacilli;o__RF39;f__UBA660;g__CAG-884;s__	GCA_022771715.1	< 95	95	1069523	93.82	0	0.0065776 ± 0.004786	0.00664 ± 0.00184	16.2011
SUG25	d__Bacteria;p__Firmicutes;c__Bacilli;o__RF39;f__UBA660;g__CAG-884;s__CAG-884 sp000433875	GCA_022770325.1	99.28	53	1139397	90.13	2.25	0.0010069 ± 0.0010062	0.01032 ± 0.00265	11.7318
SUG326	d__Bacteria;p__Firmicutes;c__Bacilli;o__RF39;f__UBA660;g__CAG-914;s__CAG-914 sp000437895	GCA_022781425.1	99.04	88	1070864	90.82	4.61	0.0000648 ± 0.0000648	0.074 ± 0.01549	30.7263
SUG259	d__Bacteria;p__Firmicutes;c__Bacilli;o__RF39;f__UBA660;g__CAJGDV01;s__	GCA_022763805.1	< 95	102	1466476	96.63	1.12	0.0000089 ± 0.0000089	0.0194 ± 0.0076	8.37989
SUG116	d__Bacteria;p__Firmicutes;c__Bacilli;o__RF39;f__UBA660;g__Faecenecus;s__Faecenecus gallistercoris	GCA_022768445.1	97.75	28	1310763	93.82	1.12	0.0014569 ± 0.0014569	0.01123 ± 0.00279	12.2905
SUG548	d__Bacteria;p__Firmicutes;c__Bacilli;o__RF39;f__UBA660;g__Faecimonas;s__	GCA_022771205.1	< 95	8	1359237	95.22	3.53	0.0137667 ± 0.0134914	0.03296 ± 0.01643	11.7318
SUG187	d__Bacteria;p__Firmicutes;c__Bacilli;o__RF39;f__UBA660;g__Faecisoma;s__Faecisoma sp000432255	GCA_022766465.1	98.57	52	1060669	90.45	4.49	0.0000123 ± 0.0000123	0.00896 ± 0.00249	11.7318
SUG352	d__Bacteria;p__Firmicutes;c__Bacilli;o__RF39;f__UBA660;g__HGM10818;s__HGM10818 sp905211265	GCA_022780865.1	97.75	114	1315249	93.63	2.25	0.0006527 ± 0.0006505	0.00757 ± 0.00213	11.1732
SUG474	d__Bacteria;p__Firmicutes;c__Bacilli;o__RF39;f__UBA660;g__RUG11198;s__	GCA_022772985.1	< 95	210	1747594	92.13	2.25	0.0028842 ± 0.0019958	0.0064 ± 0.00319	12.8492
SUG169	d__Bacteria;p__Firmicutes;c__Bacilli;o__RF39;f__UBA660;g__RUG11241;s__	GCA_022767685.1	< 95	73	1191197	92.7	3.37	0.0004155 ± 0.0004131	0.00746 ± 0.0041	7.82123
SUG174	d__Bacteria;p__Firmicutes;c__Bacilli;o__RF39;f__UBA660;g__RUG591;s__RUG591 sp902797275	GCA_022767465.1	98.96	75	1233431	95.11	0	0.0000026 ± 0.0000026	0.01387 ± 0.00243	22.3464
SUG710	d__Bacteria;p__Firmicutes;c__Bacilli;o__RF39;f__UBA660;g__RUG705;s__	GCA_022776005.1	< 95	57	1057839	92.87	1.12	0.0000805 ± 0.0000775	0.02505 ± 0.00639	20.1117
SUG36	d__Bacteria;p__Firmicutes;c__Bacilli;o__RF39;f__UBA660;g__Scybalousia;s__	GCA_022769985.1	< 95	77	1086259	91.57	1.91	0.0000009 ± 0.0000009	0.00908 ± 0.00491	8.37989
SUG245	d__Bacteria;p__Firmicutes;c__Bacilli;o__RF39;f__UBA660;g__UBA5026;s__UBA5026 sp900552335	GCA_022763785.1	98.47	67	1009329	90.45	2.16	0.0000018 ± 0.0000018	0.00779 ± 0.00364	12.8492
SUG74	d__Bacteria;p__Firmicutes;c__Bacilli;o__RF39;f__UBA660;g__UBA5364;s__	GCA_022769245.1	< 95	42	1083951	93.82	3.93	0.0000012 ± 0.0000012	0.03383 ± 0.0107	21.2291
SUG306	d__Bacteria;p__Firmicutes;c__Bacilli;o__RFN20;f__CAG-288;g__Enterosoma;s__	GCA_022781845.1	< 95	177	1443584	91.31	2.81	0.0021725 ± 0.0012582	0.04632 ± 0.00428	54.7486
SUG353	d__Bacteria;p__Firmicutes;c__Bacilli;o__RFN20;f__CAG-288;g__Enterosoma;s__	GCA_022780765.1	< 95	105	1235040	95.51	1.12	0.0027921 ± 0.0027921	0.02166 ± 0.00568	14.5251
SUG800	d__Bacteria;p__Firmicutes;c__Bacilli;o__RFN20;f__CAG-288;g__Enterosoma;s__	GCA_022774485.1	< 95	144	1295982	92.38	0.11	0.0024641 ± 0.0013268	0.04788 ± 0.00438	55.8659
SUG952	d__Bacteria;p__Firmicutes;c__Bacilli;o__RFN20;f__CAG-288;g__Enterosoma;s__	GCA_022788305.1	< 95	108	1313680	90.98	1.12	0.0027774 ± 0.0015374	0.0577 ± 0.00545	56.4246
SUG390	d__Bacteria;p__Firmicutes;c__Bacilli;o__RFN20;f__CAG-288;g__Enterosoma;s__Enterosoma sp900549915	GCA_022787845.1	97.08	134	1482907	95.18	0	0.003996 ± 0.0029156	0.05468 ± 0.00734	46.9274
SUG436	d__Bacteria;p__Firmicutes;c__Bacilli;o__RFN20;f__CAG-288;g__Enterosoma;s__Enterosoma sp900549915	GCA_022779965.1	96.75	212	1401935	90.71	3.37	0.0034423 ± 0.0024962	0.05108 ± 0.00667	45.2514
SUG846	d__Bacteria;p__Firmicutes;c__Bacilli;o__RFN20;f__CAG-288;g__Enterosoma;s__Enterosoma sp900549915	GCA_022773805.1	97.06	119	1492795	93.34	0	0.0066433 ± 0.0046483	0.06255 ± 0.00767	50.838
SUG188	d__Bacteria;p__Firmicutes;c__Bacilli;o__RFN20;f__CAG-288;g__Enterosoma;s__Enterosoma sp900763245	GCA_022766725.1	98.94	105	1792602	94.57	0	0.0007011 ± 0.0007011	0.01517 ± 0.00243	22.905
SUG1101	d__Bacteria;p__Firmicutes;c__Bacilli;o__RFN20;f__CAG-288;g__HGM10890;s__HGM10890 sp900769965	GCA_022787625.1	95.79	142	1206189	95.06	4.15	0.0004472 ± 0.0003337	0.02449 ± 0.00439	25.1397
SUG208	d__Bacteria;p__Firmicutes;c__Bacilli;o__RFN20;f__CAG-288;g__HGM10890;s__HGM10890 sp900769965	GCA_022766965.1	95.75	194	1318201	97.75	3.93	0.0004872 ± 0.0003502	0.02492 ± 0.00425	25.1397
SUG531	d__Bacteria;p__Firmicutes;c__Bacilli;o__RFN20;f__CAG-449;g__UBA3210;s__	GCA_022772105.1	< 95	196	1443322	93.82	3.37	0.0015237 ± 0.0013501	0.01636 ± 0.00367	21.7877
SUG151	d__Bacteria;p__Firmicutes;c__Bacilli;o__RFN20;f__CAG-631;g__;s__	GCA_022767485.1	< 95	180	1692496	92.13	1.12	0.0000022 ± 0.0000022	0.01688 ± 0.00854	6.14525
SUG340	d__Bacteria;p__Firmicutes;c__Bacilli;o__RFN20;f__CAG-826;g__Enteromonas;s__	GCA_022781015.1	< 95	209	1424511	92.7	0	0.016328 ± 0.0072484	0.02285 ± 0.00259	47.486
SUG52	d__Bacteria;p__Firmicutes;c__Bacilli;o__RFN20;f__CAG-826;g__Enteromonas;s__Enteromonas sp004561785	GCA_022769505.1	98.82	68	1381767	97.75	3.37	0.0056084 ± 0.0024262	0.03519 ± 0.00339	51.9553
SUG282	d__Bacteria;p__Firmicutes;c__Bacilli;o__RFN20;f__CAG-826;g__Enteromonas;s__Enteromonas sp900539595	GCA_022764225.1	97.79	155	1718911	96.07	1.24	0.0282537 ± 0.0073662	0.07374 ± 0.00538	71.5084
SUG499	d__Bacteria;p__Firmicutes;c__Bacilli;o__RFN20;f__CAG-826;g__Enteromonas;s__Enteromonas sp900550795	GCA_022772225.1	95.96	5	1672385	97.59	0	0.0442499 ± 0.0288202	0.01328 ± 0.00153	43.5754
SUG797	d__Bacteria;p__Firmicutes;c__Bacilli;o__RFN20;f__CAG-826;g__Enteromonas;s__Enteromonas sp900550795	GCA_022774605.1	95.71	155	1464740	92.13	1.12	0.0178346 ± 0.007772	0.02208 ± 0.00283	48.0447
SUG431	d__Bacteria;p__Firmicutes;c__Bacilli;o__RFN20;f__CAG-826;g__Onthovivens;s__	GCA_022780025.1	< 95	82	1427138	95.51	2.25	0.0107525 ± 0.006586	0.00882 ± 0.00349	12.8492
SUG1103	d__Bacteria;p__Firmicutes;c__Bacilli;o__RFN20;f__CAG-826;g__Onthovivens;s__Onthovivens sp016302065	GCA_022787065.1	98.13	164	1585297	91.01	2.25	0.0040698 ± 0.0017416	0.06287 ± 0.00449	57.5419
SUG251	d__Bacteria;p__Firmicutes;c__Bacilli;o__RFN20;f__CAG-826;g__Onthovivens;s__Onthovivens sp016302065	GCA_022763865.1	98.21	159	1482012	95.51	2.83	0.0030453 ± 0.0014204	0.07564 ± 0.00599	58.1006
SUG358	d__Bacteria;p__Firmicutes;c__Bacilli;o__RFN20;f__CAG-826;g__Onthovivens;s__Onthovivens sp016302065	GCA_022780525.1	98.2	145	1114642	91.01	1.12	0.002872 ± 0.001448	0.06033 ± 0.00437	56.9832
SUG370	d__Bacteria;p__Firmicutes;c__Bacilli;o__RFN20;f__CAG-826;g__Onthovivens;s__Onthovivens sp016302065	GCA_022780565.1	98.12	118	1146755	96.63	4.49	0.0024757 ± 0.0012775	0.04628 ± 0.00501	54.1899
SUG381	d__Bacteria;p__Firmicutes;c__Bacilli;o__RFN20;f__CAG-826;g__Onthovivens;s__Onthovivens sp016302065	GCA_022788045.1	98.28	135	1196483	93.82	2.45	0.0029045 ± 0.001426	0.0494 ± 0.00412	55.3073
SUG818	d__Bacteria;p__Firmicutes;c__Bacilli;o__RFN20;f__CAG-826;g__Onthovivens;s__Onthovivens sp016302065	GCA_022782935.1	98.01	146	1209571	95.51	3.06	0.0062218 ± 0.0034467	0.07259 ± 0.00584	56.9832
SUG893	d__Bacteria;p__Firmicutes;c__Bacilli;o__RFN20;f__CAG-826;g__Onthovivens;s__Onthovivens sp016302065	GCA_022785685.1	98.14	135	1317479	96.63	2.25	0.0021804 ± 0.0012142	0.04865 ± 0.00457	55.3073
SUG950	d__Bacteria;p__Firmicutes;c__Bacilli;o__RFN20;f__CAG-826;g__Onthovivens;s__Onthovivens sp016302065	GCA_022779105.1	98.09	135	1277865	94.38	3.93	0.0024699 ± 0.0012502	0.04957 ± 0.00462	55.8659
SUG1120	d__Bacteria;p__Firmicutes;c__Bacilli;o__RFN20;f__CAG-826;g__Onthovivens;s__Onthovivens sp900540365	GCA_022784745.1	98.17	79	1092794	93.26	0.56	0.0430868 ± 0.0186438	0.01679 ± 0.00407	29.6089
SUG637	d__Bacteria;p__Firmicutes;c__Bacilli;o__RFN20;f__CAG-826;g__RUG131;s__RUG131 sp900315885	GCA_022777715.1	98.51	24	1410066	98.88	2.25	0.0015122 ± 0.0009229	0.05316 ± 0.02298	23.4637
SUG644	d__Bacteria;p__Firmicutes;c__Bacilli;o__RFN20;f__CAG-826;g__UBA3207;s__	GCA_022777645.1	< 95	73	1296653	98.88	1.69	0.0008613 ± 0.0006494	0.07762 ± 0.01981	43.0168
SUG798	d__Bacteria;p__Firmicutes;c__Bacilli;o__RFN20;f__CAG-826;g__UBA4951;s__UBA4951 sp900540385	GCA_022774555.1	96.27	119	1478699	96.63	0	0.0009564 ± 0.0009556	0.04237 ± 0.00624	37.9888
SUG99	d__Bacteria;p__Firmicutes_A;c__Clostridia;o__Christensenellales;f__Borkfalkiaceae;g__;s__	GCA_022768945.1	< 95	76	1656492	93.75	0.81	0.0011104 ± 0.0005683	0.0089 ± 0.00149	26.257
SUG310	d__Bacteria;p__Firmicutes_A;c__Clostridia;o__Christensenellales;f__Borkfalkiaceae;g__UBA10281;s__	GCA_022781715.1	< 95	120	1670239	92.42	3.09	0.0013877 ± 0.0007283	0.01904 ± 0.00306	35.7542
SUG652	d__Bacteria;p__Firmicutes_A;c__Clostridia;o__Christensenellales;f__Borkfalkiaceae;g__UBA10281;s__UBA10281 sp900767815	GCA_022777265.1	96.76	192	1510545	90.46	4.7	0.0022328 ± 0.0010731	0.02271 ± 0.00338	45.8101
SUG28	d__Bacteria;p__Firmicutes_A;c__Clostridia;o__Christensenellales;f__Borkfalkiaceae;g__UBA7597;s__UBA7597 sp003448195	GCA_022769735.1	98.9	41	1515107	95.97	1.61	0.0000736 ± 0.0000733	0.00813 ± 0.0018	17.8771
SUG594	d__Bacteria;p__Firmicutes_A;c__Clostridia;o__Christensenellales;f__CAG-138;g__CAG-1024;s__CAG-1024 sp000432015	GCA_022778425.1	98.49	93	1827267	96.41	0.6	0.0482613 ± 0.0185117	0.02711 ± 0.00573	32.4022
SUG544	d__Bacteria;p__Firmicutes_A;c__Clostridia;o__Christensenellales;f__CAG-138;g__PeH17;s__PeH17 sp000435055	GCA_022771085.1	98.78	63	1894257	92.93	1.68	0.0664168 ± 0.0339334	0.06529 ± 0.00875	50.2793
SUG739	d__Bacteria;p__Firmicutes_A;c__Clostridia;o__Christensenellales;f__CAG-138;g__PeH17;s__PeH17 sp000435055	GCA_022775425.1	98.76	45	1901229	93.94	1.34	0.042701 ± 0.02014	0.07475 ± 0.01101	50.838
SUG925	d__Bacteria;p__Firmicutes_A;c__Clostridia;o__Christensenellales;f__CAG-138;g__PeH17;s__PeH17 sp000435055	GCA_022785555.1	98.97	146	1803780	93.04	0.73	0.0444123 ± 0.0215177	0.07332 ± 0.01069	50.2793
SUG391	d__Bacteria;p__Firmicutes_A;c__Clostridia;o__Christensenellales;f__CAG-138;g__PeH17;s__PeH17 sp004556165	GCA_022787985.1	98.39	197	1529701	96.66	4.84	0.0006964 ± 0.0005304	0.01428 ± 0.00612	7.26257
SUG554	d__Bacteria;p__Firmicutes_A;c__Clostridia;o__Christensenellales;f__CAG-138;g__PeH17;s__PeH17 sp900542285	GCA_022771135.1	98.37	105	1822374	97.55	1.41	0.0362 ± 0.0265326	0.01394 ± 0.00529	12.2905
SUG724	d__Bacteria;p__Firmicutes_A;c__Clostridia;o__Christensenellales;f__CAG-138;g__PeH17;s__PeH17 sp900542285	GCA_022776065.1	98.48	197	1667929	94.73	3.36	0.0086022 ± 0.0052082	0.01051 ± 0.0042	11.7318
SUG743	d__Bacteria;p__Firmicutes_A;c__Clostridia;o__Christensenellales;f__CAG-138;g__PeH17;s__PeH17 sp900542285	GCA_022775205.1	98.28	50	1856939	97.55	1.61	0.0106012 ± 0.0060473	0.01495 ± 0.00573	12.8492
SUG756	d__Bacteria;p__Firmicutes_A;c__Clostridia;o__Christensenellales;f__CAG-138;g__PeH17;s__PeH17 sp900542285	GCA_022774345.1	98.33	124	1733963	94.72	2.42	0.0085461 ± 0.0050791	0.01196 ± 0.00484	11.7318
SUG1023	d__Bacteria;p__Firmicutes_A;c__Clostridia;o__Christensenellales;f__CAG-138;g__Phil1;s__Phil1 sp001940855	GCA_022784105.1	97.1	106	1931903	96.77	0.81	0.0229377 ± 0.0082773	0.02292 ± 0.00419	48.6034
SUG546	d__Bacteria;p__Firmicutes_A;c__Clostridia;o__Christensenellales;f__CAG-138;g__Phil1;s__Phil1 sp001940855	GCA_022771465.1	97.01	65	2011699	99.19	0.13	0.0916269 ± 0.0458065	0.02181 ± 0.00279	50.2793
SUG603	d__Bacteria;p__Firmicutes_A;c__Clostridia;o__Christensenellales;f__CAG-138;g__Phil1;s__Phil1 sp001940855	GCA_022778405.1	96.78	50	2108916	98.79	0	0.0705332 ± 0.028478	0.03696 ± 0.00622	55.8659
SUG979	d__Bacteria;p__Firmicutes_A;c__Clostridia;o__Christensenellales;f__CAG-138;g__Phil1;s__Phil1 sp001940855	GCA_022779225.1	97.04	59	2019463	96.77	0	0.0428817 ± 0.0155242	0.02843 ± 0.00479	50.838
SUG760	d__Bacteria;p__Firmicutes_A;c__Clostridia;o__Christensenellales;f__CAG-138;g__Phil1;s__Phil1 sp004558525	GCA_022775625.1	99.21	81	1767662	96.77	0.2	0.042148 ± 0.0175722	0.11956 ± 0.02779	43.0168
SUG1138	d__Bacteria;p__Firmicutes_A;c__Clostridia;o__Christensenellales;f__CAG-138;g__RGIG1693;s__RGIG1693 sp016293975	GCA_022784385.1	99.64	39	1613437	93.29	0.34	0.0000103 ± 0.0000073	0.00483 ± 0.00482	2.23464
SUG713	d__Bacteria;p__Firmicutes_A;c__Clostridia;o__Christensenellales;f__CAG-138;g__RUG472;s__RUG472 sp900545265	GCA_022776315.1	99.16	162	2104104	96.61	3.23	0.0029486 ± 0.0019585	0.0278 ± 0.00578	37.9888
SUG2	d__Bacteria;p__Firmicutes_A;c__Clostridia;o__Christensenellales;f__CAG-138;g__SFDB01;s__SFDB01 sp004558825	GCA_022770685.1	99.3	125	1580251	95.45	0.02	0.0000114 ± 0.0000091	0.02782 ± 0.0098	11.1732
SUG587	d__Bacteria;p__Firmicutes_A;c__Clostridia;o__Christensenellales;f__CAG-138;g__SFEL01;s__SFEL01 sp004557245	GCA_022778485.1	98.13	201	1643322	96.57	0.67	0.0523488 ± 0.0178315	0.04339 ± 0.00583	50.2793
SUG597	d__Bacteria;p__Firmicutes_A;c__Clostridia;o__Christensenellales;f__CAG-138;g__SFEL01;s__SFEL01 sp004557245	GCA_022778135.1	98.09	194	1666436	93.15	1.68	0.0526714 ± 0.0181029	0.04208 ± 0.0057	50.2793
SUG60	d__Bacteria;p__Firmicutes_A;c__Clostridia;o__Christensenellales;f__CAG-138;g__UBA1685;s__UBA1685 sp002320595	GCA_022769585.1	97.94	42	2436349	98.39	3.23	0.0252129 ± 0.0095407	0.0016 ± 0.0013	10.0559
SUG591	d__Bacteria;p__Firmicutes_A;c__Clostridia;o__Christensenellales;f__CAG-138;g__UBA1685;s__UBA1685 sp004560435	GCA_022778545.1	99.85	45	2135992	91.61	0	0.0219866 ± 0.0126914	0.01761 ± 0.0042	24.0223
SUG765	d__Bacteria;p__Firmicutes_A;c__Clostridia;o__Christensenellales;f__CAG-314;g__SFEB01;s__SFEB01 sp004558105	GCA_022775465.1	98.08	90	1228832	90.26	0.56	0.0003731 ± 0.0003496	0.03948 ± 0.01966	7.82123
SUG194	d__Bacteria;p__Firmicutes_A;c__Clostridia;o__Christensenellales;f__CAG-74;g__Faecivicinus;s__Faecivicinus sp900759005	GCA_022766665.1	98.65	207	2153853	91.39	4.5	0.0073137 ± 0.0024604	0.00486 ± 0.00088	26.8156
SUG248	d__Bacteria;p__Firmicutes_A;c__Clostridia;o__Christensenellales;f__CAG-74;g__Fimadaptatus;s__Fimadaptatus sp900553645	GCA_022763945.1	97.63	196	3058227	96.51	2.42	0.0237998 ± 0.0079337	0.00384 ± 0.00097	26.257
SUG253	d__Bacteria;p__Firmicutes_A;c__Clostridia;o__Christensenellales;f__CAG-74;g__Firm-10;s__Firm-10 sp004552515	GCA_022763845.1	98.29	353	3084523	96.37	4.04	0.0136151 ± 0.0030003	0.02501 ± 0.002	64.8045
SUG39	d__Bacteria;p__Firmicutes_A;c__Clostridia;o__Christensenellales;f__CAG-74;g__Limiplasma;s__	GCA_022769795.1	< 95	349	2846323	90.61	2.69	0.0132414 ± 0.0087464	0.00016 ± 0.00016	3.91061
SUG583	d__Bacteria;p__Firmicutes_A;c__Clostridia;o__Christensenellales;f__CAG-74;g__Limiplasma;s__	GCA_022770745.1	< 95	313	3041016	91.48	2.89	0.0522163 ± 0.0205468	0.00142 ± 0.00052	15.6425
SUG93	d__Bacteria;p__Firmicutes_A;c__Clostridia;o__Christensenellales;f__CAG-74;g__Limiplasma;s__	GCA_022768925.1	< 95	136	2245481	92.85	1.42	0.0059217 ± 0.0026644	0.00186 ± 0.00048	16.2011
SUG584	d__Bacteria;p__Firmicutes_A;c__Clostridia;o__Christensenellales;f__CAG-74;g__Limiplasma;s__Limiplasma sp004556545	GCA_022770765.1	98.39	136	2970316	95.5	1.88	0.0457269 ± 0.0188495	0.0243 ± 0.00231	58.6592
SUG674	d__Bacteria;p__Firmicutes_A;c__Clostridia;o__Christensenellales;f__CAG-74;g__Limiplasma;s__Limiplasma sp900550955	GCA_022776425.1	99.78	79	2974950	96.77	3.9	0.0331878 ± 0.0187638	0.00167 ± 0.00149	5.58659
SUG463	d__Bacteria;p__Firmicutes_A;c__Clostridia;o__Christensenellales;f__CAG-74;g__RUG11247;s__RUG11247 sp902767315	GCA_022773115.1	98.84	304	2508023	94.76	3.09	0.0116321 ± 0.003029	0.02382 ± 0.00199	62.5698
SUG242	d__Bacteria;p__Firmicutes_A;c__Clostridia;o__Christensenellales;f__CAG-74;g__RUG563;s__	GCA_022764015.1	< 95	99	2451337	96.37	1.13	0.0002024 ± 0.0001833	0.00681 ± 0.00212	11.7318
SUG134	d__Bacteria;p__Firmicutes_A;c__Clostridia;o__Christensenellales;f__CAG-74;g__RUG756;s__	GCA_022768335.1	< 95	64	1926713	90.05	0.67	0.0016204 ± 0.0006499	0.00638 ± 0.00102	25.6983
SUG740	d__Bacteria;p__Firmicutes_A;c__Clostridia;o__Christensenellales;f__CAG-74;g__SFHK01;s__SFHK01 sp004556395	GCA_022775365.1	99.1	182	3164164	96.57	3.57	0.0172525 ± 0.0054775	0.03537 ± 0.006	45.8101
SUG138	d__Bacteria;p__Firmicutes_A;c__Clostridia;o__Christensenellales;f__CAG-74;g__SFMI01;s__SFMI01 sp004556155	GCA_022768125.1	99.39	209	2450968	92.47	3.44	0.0352015 ± 0.0076374	0.06236 ± 0.00535	70.9497
SUG49	d__Bacteria;p__Firmicutes_A;c__Clostridia;o__Christensenellales;f__CAG-74;g__UBA11524;s__UBA11524 sp000437595	GCA_022771685.1	97.35	262	2632422	94.45	1.86	0.0003865 ± 0.0002673	0.0115 ± 0.00137	34.6369
SUG1048	d__Bacteria;p__Firmicutes_A;c__Clostridia;o__Christensenellales;f__CAG-74;g__Ventricola;s__	GCA_022787165.1	< 95	42	2487313	94.44	0.22	0.0156044 ± 0.0043279	0.04516 ± 0.00922	55.3073
SUG673	d__Bacteria;p__Firmicutes_A;c__Clostridia;o__Christensenellales;f__CAG-74;g__Ventricola;s__	GCA_022776785.1	< 95	417	2587697	91.39	0.52	0.0295572 ± 0.0092045	0.02077 ± 0.00242	52.514
SUG1053	d__Bacteria;p__Firmicutes_A;c__Clostridia;o__Christensenellales;f__CAG-74;g__Ventricola;s__Ventricola sp004557905	GCA_022786345.1	98.85	290	2775591	94.93	1.62	0.0389334 ± 0.0090029	0.03391 ± 0.00497	54.7486
SUG477	d__Bacteria;p__Firmicutes_A;c__Clostridia;o__Christensenellales;f__CAG-74;g__Ventricola;s__Ventricola sp004557905	GCA_022772795.1	98.59	59	2920751	95.16	1.08	0.0682781 ± 0.020078	0.03983 ± 0.00642	60.8939
SUG970	d__Bacteria;p__Firmicutes_A;c__Clostridia;o__Christensenellales;f__CAG-74;g__Ventricola;s__Ventricola sp004557905	GCA_022779235.1	98.89	269	2370554	91.53	1.08	0.0569011 ± 0.0129718	0.04117 ± 0.00581	59.2179
SUG983	d__Bacteria;p__Firmicutes_A;c__Clostridia;o__Christensenellales;f__CAG-917;g__CAG-1138;s__CAG-1138 sp000434675	GCA_022778625.1	98.56	156	1286597	92.72	1.6	0.0011296 ± 0.0008999	0.06711 ± 0.0193	25.1397
SUG1036	d__Bacteria;p__Firmicutes_A;c__Clostridia;o__Christensenellales;f__CAG-917;g__CAG-349;s__CAG-349 sp001940895	GCA_022786865.1	98.55	135	1428192	91.1	2.49	0.0062345 ± 0.0057702	0.02045 ± 0.00447	31.2849
SUG1132	d__Bacteria;p__Firmicutes_A;c__Clostridia;o__Christensenellales;f__CAG-917;g__CAG-349;s__CAG-349 sp001940895	GCA_022783805.1	98.43	192	1366396	91.91	4.53	0.0111033 ± 0.0106052	0.0181 ± 0.0031	31.8436
SUG897	d__Bacteria;p__Firmicutes_A;c__Clostridia;o__Christensenellales;f__CAG-917;g__CAG-349;s__CAG-349 sp001940895	GCA_022785705.1	98.25	68	1507693	92.29	0.67	0.0067425 ± 0.0062719	0.02496 ± 0.00424	34.6369
SUG501	d__Bacteria;p__Firmicutes_A;c__Clostridia;o__Christensenellales;f__CAG-917;g__CAG-349;s__CAG-349 sp003539515	GCA_022773525.1	98.06	102	1430841	91	2.1	0.0638455 ± 0.025551	0.06215 ± 0.0085	56.9832
SUG515	d__Bacteria;p__Firmicutes_A;c__Clostridia;o__Christensenellales;f__CAG-917;g__CAG-349;s__CAG-349 sp003539515	GCA_022772205.1	98.18	209	1228080	90.6	3.39	0.0587558 ± 0.0269741	0.06024 ± 0.00889	56.9832
SUG576	d__Bacteria;p__Firmicutes_A;c__Clostridia;o__Christensenellales;f__CAG-917;g__CAG-349;s__CAG-349 sp003539515	GCA_022770985.1	97.88	11	1478121	91.7	0.7	0.0821929 ± 0.0390111	0.0632 ± 0.0095	56.9832
SUG589	d__Bacteria;p__Firmicutes_A;c__Clostridia;o__Christensenellales;f__CAG-917;g__CAG-349;s__CAG-349 sp003539515	GCA_022778635.1	97.82	18	1491867	92.64	1.05	0.0732317 ± 0.0327183	0.06321 ± 0.00849	56.4246
SUG600	d__Bacteria;p__Firmicutes_A;c__Clostridia;o__Christensenellales;f__CAG-917;g__CAG-349;s__CAG-349 sp003539515	GCA_022778465.1	97.15	41	1485583	91.24	0	0.1219673 ± 0.0321757	0.15226 ± 0.04959	60.3352
SUG659	d__Bacteria;p__Firmicutes_A;c__Clostridia;o__Christensenellales;f__CAG-917;g__CAG-349;s__CAG-349 sp003539515	GCA_022777325.1	98.23	179	1295134	93.07	4.51	0.0519267 ± 0.0212932	0.06382 ± 0.00975	56.4246
SUG728	d__Bacteria;p__Firmicutes_A;c__Clostridia;o__Christensenellales;f__CAG-917;g__CAG-349;s__CAG-349 sp003539515	GCA_022775785.1	98.39	197	1306844	91	3.5	0.0535785 ± 0.0218805	0.06507 ± 0.00955	56.9832
SUG755	d__Bacteria;p__Firmicutes_A;c__Clostridia;o__Christensenellales;f__CAG-917;g__CAG-349;s__CAG-349 sp003539515	GCA_022774905.1	98.28	171	1315606	90.13	2.68	0.0515561 ± 0.0207159	0.06326 ± 0.00933	56.9832
SUG820	d__Bacteria;p__Firmicutes_A;c__Clostridia;o__Christensenellales;f__CAG-917;g__CAG-349;s__CAG-349 sp003539515	GCA_022782925.1	98.23	195	1269736	93.09	3.63	0.0493772 ± 0.0200922	0.06223 ± 0.00891	56.4246
SUG105	d__Bacteria;p__Firmicutes_A;c__Clostridia;o__Christensenellales;f__CAG-917;g__CAG-917;s__	GCA_022768415.1	< 95	197	1339742	90.07	4.62	0.0042623 ± 0.0039401	0.01765 ± 0.00381	21.2291
SUG125	d__Bacteria;p__Firmicutes_A;c__Clostridia;o__Christensenellales;f__DTU072;g__CAG-1782;s__CAG-1782 sp002349735	GCA_022768395.1	99	56	1773329	91.94	0	0.0002147 ± 0.000214	0.01156 ± 0.00536	7.26257
SUG750	d__Bacteria;p__Firmicutes_A;c__Clostridia;o__Christensenellales;f__UBA1242;g__HGM11367;s__HGM11367 sp900768425	GCA_022775845.1	97.81	35	1301355	90.45	0.56	0.0000027 ± 0.0000027	0.01912 ± 0.00633	21.2291
SUG705	d__Bacteria;p__Firmicutes_A;c__Clostridia;o__Christensenellales;f__UBA1242;g__HGM11372;s__HGM11372 sp900767715	GCA_022776385.1	98	59	891855	91.57	0.37	0.0008714 ± 0.0008714	0.00875 ± 0.0034	10.6145
SUG273	d__Bacteria;p__Firmicutes_A;c__Clostridia;o__Christensenellales;f__UBA1242;g__UBA11490;s__UBA11490 sp016297915	GCA_022764105.1	99.08	55	1169853	90.47	1.12	0.0000005 ± 0.0000005	0.0105 ± 0.00344	13.4078
SUG164	d__Bacteria;p__Firmicutes_A;c__Clostridia;o__Christensenellales;f__UBA1242;g__UBA6345;s__	GCA_022767405.1	< 95	108	1157894	91.57	0.56	0.0000007 ± 0.0000007	0.0158 ± 0.00488	13.4078
SUG295	d__Bacteria;p__Firmicutes_A;c__Clostridia;o__Christensenellales;f__UBA1242;g__UMGS687;s__	GCA_022782045.1	< 95	48	743730	90.29	2.96	0.0004084 ± 0.0002892	0.00657 ± 0.00234	9.49721
SUG882	d__Bacteria;p__Firmicutes_A;c__Clostridia;o__Christensenellales;f__UBA1242;g__UMGS687;s__UMGS687 sp900544595	GCA_022782085.1	98.44	24	899789	91.57	0	0.0396999 ± 0.0334211	0.14198 ± 0.03662	26.8156
SUG120	d__Bacteria;p__Firmicutes_A;c__Clostridia;o__Christensenellales;f__UBA1242;g__UMGS687;s__UMGS687 sp900545735	GCA_022768565.1	97.9	29	863221	91.01	1.12	ND	0.01132 ± 0.01096	2.23464
SUG1028	d__Bacteria;p__Firmicutes_A;c__Clostridia;o__Christensenellales;f__UBA3700;g__UBA3700;s__	GCA_022784465.1	< 95	15	1588862	92.62	0	0.0000109 ± 0.0000108	0.03295 ± 0.02556	4.46927
SUG163	d__Bacteria;p__Firmicutes_A;c__Clostridia;o__Clostridiales;f__Clostridiaceae;g__Clostridium;s__	GCA_022767515.1	< 95	113	2167762	95.66	1.26	0.0000043 ± 0.0000042	0.0138 ± 0.00617	11.7318
SUG910	d__Bacteria;p__Firmicutes_A;c__Clostridia;o__Clostridiales;f__Clostridiaceae;g__Clostridium;s__	GCA_022785265.1	< 95	409	3189564	92.8	3.16	0.0077667 ± 0.0031193	0.14895 ± 0.01724	54.1899
SUG814	d__Bacteria;p__Firmicutes_A;c__Clostridia;o__Clostridiales;f__Clostridiaceae;g__Clostridium;s__Clostridium sp000435835	GCA_022782785.1	98	232	2600007	95.65	0.11	0.0237332 ± 0.0106418	0.69592 ± 0.05393	68.7151
SUG332	d__Bacteria;p__Firmicutes_A;c__Clostridia;o__Clostridiales;f__Clostridiaceae;g__Clostridium;s__Clostridium sp900759995	GCA_022781065.1	98.82	147	3501500	91.94	0.99	0.1846658 ± 0.0436154	0.02553 ± 0.01186	26.8156
SUG517	d__Bacteria;p__Firmicutes_A;c__Clostridia;o__Clostridiales;f__Clostridiaceae;g__Clostridium;s__Clostridium sp902785295	GCA_022773665.1	95.12	343	3126143	95.35	4.87	0.0068119 ± 0.0030566	0.13575 ± 0.01758	50.838
SUG152	d__Bacteria;p__Firmicutes_A;c__Clostridia;o__Clostridiales;f__Clostridiaceae;g__Clostridium_P;s__Clostridium_P perfringens	GCA_022767645.1	97.98	101	3357018	95.65	0.2	0.0756144 ± 0.0174152	0.00013 ± 0.00013	24.581
SUG204	d__Bacteria;p__Firmicutes_A;c__Clostridia;o__Clostridiales;f__Clostridiaceae;g__Clostridium_P;s__Clostridium_P ventriculi	GCA_022766505.1	99.1	65	2540876	97.58	4.52	0.0020325 ± 0.0018921	0.06232 ± 0.01196	36.3128
SUG470	d__Bacteria;p__Firmicutes_A;c__Clostridia;o__Clostridiales;f__Clostridiaceae;g__Clostridium_X;s__	GCA_022773025.1	< 95	114	3153802	94.31	0.24	0.0867296 ± 0.0407996	ND	7.82123
SUG1085	d__Bacteria;p__Firmicutes_A;c__Clostridia;o__Lachnospirales;f__Anaerotignaceae;g__Anaerotignum;s__	GCA_022786605.1	< 95	25	2256200	96.64	0	0.1833123 ± 0.0468244	0.00594 ± 0.00592	24.0223
SUG575	d__Bacteria;p__Firmicutes_A;c__Clostridia;o__Lachnospirales;f__Anaerotignaceae;g__Anaerotignum;s__Anaerotignum sp001304995	GCA_022771405.1	97.81	74	2590687	95.97	0	0.1729338 ± 0.0385746	0.00585 ± 0.00418	25.6983
SUG183	d__Bacteria;p__Firmicutes_A;c__Clostridia;o__Lachnospirales;f__Anaerotignaceae;g__Anaerotignum;s__Anaerotignum sp004557645	GCA_022767325.1	95.33	61	2023758	92.95	1.81	0.0006696 ± 0.0006671	0.00707 ± 0.00297	7.26257
SUG10	d__Bacteria;p__Firmicutes_A;c__Clostridia;o__Lachnospirales;f__Lachnospiraceae;g__;s__	GCA_022770525.1	< 95	155	3205962	97.88	1.73	0.0005554 ± 0.0005405	0.01624 ± 0.00291	23.4637
SUG1049	d__Bacteria;p__Firmicutes_A;c__Clostridia;o__Lachnospirales;f__Lachnospiraceae;g__;s__	GCA_022787145.1	< 95	221	3154666	98.1	1.27	0.0022126 ± 0.0014031	0.06496 ± 0.01447	40.7821
SUG177	d__Bacteria;p__Firmicutes_A;c__Clostridia;o__Lachnospirales;f__Lachnospiraceae;g__;s__	GCA_022767285.1	< 95	41	2670612	98.73	1.27	0.0121443 ± 0.0115713	0.00692 ± 0.00337	10.0559
SUG40	d__Bacteria;p__Firmicutes_A;c__Clostridia;o__Lachnospirales;f__Lachnospiraceae;g__Acetatifactor;s__	GCA_022769665.1	< 95	93	2692972	97.58	2.63	0.0000091 ± 0.0000069	0.01075 ± 0.00435	20.1117
SUG298	d__Bacteria;p__Firmicutes_A;c__Clostridia;o__Lachnospirales;f__Lachnospiraceae;g__Acetatifactor;s__Acetatifactor intestinalis	GCA_022781605.1	98.71	36	2663405	95.98	0.97	0.0014156 ± 0.0014087	0.04904 ± 0.00828	39.1061
SUG868	d__Bacteria;p__Firmicutes_A;c__Clostridia;o__Lachnospirales;f__Lachnospiraceae;g__Acetatifactor;s__Acetatifactor intestinalis	GCA_022783155.1	98.91	168	2501410	94.93	1.16	0.001279 ± 0.001274	0.04654 ± 0.00721	39.1061
SUG220	d__Bacteria;p__Firmicutes_A;c__Clostridia;o__Lachnospirales;f__Lachnospiraceae;g__Agathobacter;s__	GCA_022767075.1	< 95	180	2118549	95.17	2.32	0.0000033 ± 0.0000024	0.00699 ± 0.00373	7.26257
SUG487	d__Bacteria;p__Firmicutes_A;c__Clostridia;o__Lachnospirales;f__Lachnospiraceae;g__Agathobacter;s__	GCA_022772675.1	< 95	73	2795153	96.86	3.45	0.000118 ± 0.0001121	0.0344 ± 0.01797	15.0838
SUG778	d__Bacteria;p__Firmicutes_A;c__Clostridia;o__Lachnospirales;f__Lachnospiraceae;g__Agathobacter;s__	GCA_022775045.1	< 95	60	2454910	97.9	3.55	0.0011716 ± 0.0010258	0.03438 ± 0.01776	16.2011
SUG88	d__Bacteria;p__Firmicutes_A;c__Clostridia;o__Lachnospirales;f__Lachnospiraceae;g__Agathobacter;s__	GCA_022769125.1	< 95	68	2752924	98.26	0.97	0.0000045 ± 0.0000045	0.00691 ± 0.00339	7.82123
SUG336	d__Bacteria;p__Firmicutes_A;c__Clostridia;o__Lachnospirales;f__Lachnospiraceae;g__Agathobacter;s__Agathobacter faecis	GCA_022780885.1	97.53	101	2409792	92.75	1.73	0.0028888 ± 0.001724	0.20946 ± 0.03562	51.9553
SUG510	d__Bacteria;p__Firmicutes_A;c__Clostridia;o__Lachnospirales;f__Lachnospiraceae;g__Agathobacter;s__Agathobacter sp000434275	GCA_022773565.1	97.61	177	3102833	94.8	2.73	0.00146 ± 0.0011301	0.16422 ± 0.02111	51.3966
SUG376	d__Bacteria;p__Firmicutes_A;c__Clostridia;o__Lachnospirales;f__Lachnospiraceae;g__Agathobacter;s__Agathobacter sp900316805	GCA_022783565.1	98	113	2323304	94.81	0.97	0.0001875 ± 0.0001839	0.042 ± 0.01356	24.0223
SUG776	d__Bacteria;p__Firmicutes_A;c__Clostridia;o__Lachnospirales;f__Lachnospiraceae;g__Agathobacter;s__Agathobacter sp900543445	GCA_022775145.1	95.35	93	2205404	92.85	1.51	0.0011948 ± 0.0011911	0.08508 ± 0.01253	43.0168
SUG918	d__Bacteria;p__Firmicutes_A;c__Clostridia;o__Lachnospirales;f__Lachnospiraceae;g__Agathobacter;s__Agathobacter sp900548765	GCA_022785005.1	97.19	49	2894795	96.97	0.58	0.0005444 ± 0.0004978	0.07379 ± 0.01552	43.5754
SUG434	d__Bacteria;p__Firmicutes_A;c__Clostridia;o__Lachnospirales;f__Lachnospiraceae;g__Agathobacter;s__Agathobacter sp900549895	GCA_022779605.1	97.73	156	2251155	92.86	1.21	0.0026266 ± 0.00262	0.17797 ± 0.02507	50.838
SUG790	d__Bacteria;p__Firmicutes_A;c__Clostridia;o__Lachnospirales;f__Lachnospiraceae;g__Agathobacter;s__Agathobacter sp900549895	GCA_022774745.1	97.85	72	2194922	92.95	0.06	0.0027371 ± 0.0027369	0.23256 ± 0.04316	49.7207
SUG899	d__Bacteria;p__Firmicutes_A;c__Clostridia;o__Lachnospirales;f__Lachnospiraceae;g__Agathobacter;s__Agathobacter sp900549895	GCA_022786065.1	97.52	156	2324149	92.81	1.38	0.006399 ± 0.0063954	0.17445 ± 0.02513	49.162
SUG357	d__Bacteria;p__Firmicutes_A;c__Clostridia;o__Lachnospirales;f__Lachnospiraceae;g__Agathobacter;s__Agathobacter sp900550545	GCA_022780385.1	97.69	86	2566501	94.58	1.6	0.0007817 ± 0.000776	0.10635 ± 0.01853	45.8101
SUG783	d__Bacteria;p__Firmicutes_A;c__Clostridia;o__Lachnospirales;f__Lachnospiraceae;g__Agathobacter;s__Agathobacter sp905209075	GCA_022774945.1	98.26	133	2544281	94.99	0	0.0043313 ± 0.0043304	0.13338 ± 0.02086	45.2514
SUG239	d__Bacteria;p__Firmicutes_A;c__Clostridia;o__Lachnospirales;f__Lachnospiraceae;g__Alectryocaccobium;s__Alectryocaccobium sp900772685	GCA_022768645.1	96.44	64	2022574	98.1	1.29	0.0495149 ± 0.0108016	0.00138 ± 0.00069	20.6704
SUG111	d__Bacteria;p__Firmicutes_A;c__Clostridia;o__Lachnospirales;f__Lachnospiraceae;g__AM51-8;s__	GCA_022768745.1	< 95	116	2007422	92.89	2.09	0.0003919 ± 0.0003916	0.0149 ± 0.003	22.3464
SUG271	d__Bacteria;p__Firmicutes_A;c__Clostridia;o__Lachnospirales;f__Lachnospiraceae;g__Anaerobutyricum;s__	GCA_022764265.1	< 95	262	2517651	92.99	3.09	0.0053039 ± 0.0020514	0.03375 ± 0.00386	46.9274
SUG47	d__Bacteria;p__Firmicutes_A;c__Clostridia;o__Lachnospirales;f__Lachnospiraceae;g__Anaerobutyricum;s__	GCA_022769785.1	< 95	225	2334203	94.42	2.91	0.0015676 ± 0.0007868	0.00517 ± 0.00157	15.0838
SUG709	d__Bacteria;p__Firmicutes_A;c__Clostridia;o__Lachnospirales;f__Lachnospiraceae;g__Anaerobutyricum;s__	GCA_022776205.1	< 95	226	1963801	92.74	2.52	0.0000023 ± 0.0000021	0.00503 ± 0.00178	8.93855
SUG416	d__Bacteria;p__Firmicutes_A;c__Clostridia;o__Lachnospirales;f__Lachnospiraceae;g__Anaerobutyricum;s__Anaerobutyricum soehngenii	GCA_022780325.1	98.36	243	2340925	91.04	2.35	0.0102497 ± 0.0035641	0.06086 ± 0.00592	57.5419
SUG16	d__Bacteria;p__Firmicutes_A;c__Clostridia;o__Lachnospirales;f__Lachnospiraceae;g__Anaerostipes;s__Anaerostipes hadrus	GCA_022770305.1	96.98	276	2670467	94.46	1.34	0.0000204 ± 0.000019	0.00484 ± 0.00211	8.93855
SUG212	d__Bacteria;p__Firmicutes_A;c__Clostridia;o__Lachnospirales;f__Lachnospiraceae;g__Anaerostipes;s__Anaerostipes sp001940315	GCA_022767025.1	99.45	184	2207289	98.66	4.03	0.0001089 ± 0.0001083	0.00471 ± 0.00108	16.2011
SUG126	d__Bacteria;p__Firmicutes_A;c__Clostridia;o__Lachnospirales;f__Lachnospiraceae;g__Avilachnospira;s__	GCA_022768465.1	< 95	33	1862304	95.04	0.16	0.0004785 ± 0.000302	0.00765 ± 0.00109	29.0503
SUG11	d__Bacteria;p__Firmicutes_A;c__Clostridia;o__Lachnospirales;f__Lachnospiraceae;g__Bacteroides_F;s__Bacteroides_F pectinophilus	GCA_022770585.1	95.02	165	2495692	97.32	0.5	0.0001211 ± 0.0001204	0.00837 ± 0.00169	18.4358
SUG229	d__Bacteria;p__Firmicutes_A;c__Clostridia;o__Lachnospirales;f__Lachnospiraceae;g__Bariatricus;s__Bariatricus comes	GCA_022767155.1	97.76	215	2369743	92.68	1.28	0.0000114 ± 0.0000103	0.00789 ± 0.00157	16.7598
SUG557	d__Bacteria;p__Firmicutes_A;c__Clostridia;o__Lachnospirales;f__Lachnospiraceae;g__Bariatricus;s__Bariatricus sp004560705	GCA_022770955.1	99.17	60	2678413	95.52	1.75	0.0521277 ± 0.0168409	0.20619 ± 0.03145	67.0391
SUG842	d__Bacteria;p__Firmicutes_A;c__Clostridia;o__Lachnospirales;f__Lachnospiraceae;g__Bariatricus;s__Bariatricus sp004560705	GCA_022774325.1	99.39	115	2745643	95.91	1.36	0.0743346 ± 0.0282018	0.22751 ± 0.03319	68.7151
SUG143	d__Bacteria;p__Firmicutes_A;c__Clostridia;o__Lachnospirales;f__Lachnospiraceae;g__Bilifractor;s__Bilifractor sp002394235	GCA_022768365.1	96.1	123	2878547	97.45	2.16	0.0000053 ± 0.0000043	0.01016 ± 0.00568	8.37989
SUG994	d__Bacteria;p__Firmicutes_A;c__Clostridia;o__Lachnospirales;f__Lachnospiraceae;g__Bilifractor;s__Bilifractor sp900314295	GCA_022778645.1	98.72	291	2811096	91.49	1.38	0.0000019 ± 0.0000015	0.00575 ± 0.00246	5.58659
SUG428	d__Bacteria;p__Firmicutes_A;c__Clostridia;o__Lachnospirales;f__Lachnospiraceae;g__Bilifractor;s__Bilifractor sp900317175	GCA_022780115.1	97.07	222	2087306	92.37	2.55	0.0000054 ± 0.0000039	0.02285 ± 0.00449	23.4637
SUG660	d__Bacteria;p__Firmicutes_A;c__Clostridia;o__Lachnospirales;f__Lachnospiraceae;g__Blautia;s__	GCA_022777285.1	< 95	146	2721295	95.54	0.69	0.0014867 ± 0.0010353	0.11415 ± 0.04512	39.6648
SUG41	d__Bacteria;p__Firmicutes_A;c__Clostridia;o__Lachnospirales;f__Lachnospiraceae;g__Blautia;s__Blautia sp001304935	GCA_022770105.1	99.09	66	5639618	95.54	0	0.0827919 ± 0.0138451	0.00027 ± 0.00021	27.3743
SUG17	d__Bacteria;p__Firmicutes_A;c__Clostridia;o__Lachnospirales;f__Lachnospiraceae;g__Blautia_A;s__	GCA_022770365.1	< 95	130	2995866	90.57	2.82	0.066656 ± 0.0199919	0.00345 ± 0.00105	25.1397
SUG264	d__Bacteria;p__Firmicutes_A;c__Clostridia;o__Lachnospirales;f__Lachnospiraceae;g__Blautia_A;s__	GCA_022764275.1	< 95	205	2633877	91.05	1.9	0.0040845 ± 0.0029116	0.02266 ± 0.00346	41.8994
SUG67	d__Bacteria;p__Firmicutes_A;c__Clostridia;o__Lachnospirales;f__Lachnospiraceae;g__Blautia_A;s__	GCA_022769545.1	< 95	50	2960875	95.57	0.63	0.0078762 ± 0.0046845	0.01497 ± 0.00374	22.905
SUG1119	d__Bacteria;p__Firmicutes_A;c__Clostridia;o__Lachnospirales;f__Lachnospiraceae;g__Blautia_A;s__Blautia_A massiliensis	GCA_022786255.1	98.02	65	2915833	98.73	0.99	0.0455183 ± 0.0143131	0.09261 ± 0.00736	70.3911
SUG409	d__Bacteria;p__Firmicutes_A;c__Clostridia;o__Lachnospirales;f__Lachnospiraceae;g__Blautia_A;s__Blautia_A obeum	GCA_022783245.1	97.77	173	2995764	94.3	0.32	0.1232044 ± 0.0293656	0.13835 ± 0.01436	80.4469
SUG460	d__Bacteria;p__Firmicutes_A;c__Clostridia;o__Lachnospirales;f__Lachnospiraceae;g__Blautia_A;s__Blautia_A sp018919065	GCA_022773175.1	96.78	261	3632661	98.73	1.01	0.0173216 ± 0.0063181	0.19694 ± 0.01801	64.2458
SUG946	d__Bacteria;p__Firmicutes_A;c__Clostridia;o__Lachnospirales;f__Lachnospiraceae;g__Blautia_A;s__Blautia_A sp018919065	GCA_022784915.1	96.61	206	3662144	98.62	3.48	0.0140037 ± 0.0053953	0.18394 ± 0.01575	63.6872
SUG1108	d__Bacteria;p__Firmicutes_A;c__Clostridia;o__Lachnospirales;f__Lachnospiraceae;g__Blautia_A;s__Blautia_A sp900066505	GCA_022787605.1	98.16	168	2534836	92.49	1.95	0.0153436 ± 0.0028929	0.01058 ± 0.00151	46.9274
SUG205	d__Bacteria;p__Firmicutes_A;c__Clostridia;o__Lachnospirales;f__Lachnospiraceae;g__Butyribacter;s__	GCA_022766515.1	< 95	283	2353604	90.02	1.71	0.0000283 ± 0.0000283	0.00485 ± 0.0013	12.2905
SUG231	d__Bacteria;p__Firmicutes_A;c__Clostridia;o__Lachnospirales;f__Lachnospiraceae;g__Butyribacter;s__	GCA_022767065.1	< 95	335	2672911	90.76	4.66	0.0003354 ± 0.0003249	0.04694 ± 0.01205	28.4916
SUG276	d__Bacteria;p__Firmicutes_A;c__Clostridia;o__Lachnospirales;f__Lachnospiraceae;g__Butyribacter;s__	GCA_022764445.1	< 95	233	2400292	92.32	2.4	0.0001007 ± 0.0000998	0.04525 ± 0.01086	27.3743
SUG799	d__Bacteria;p__Firmicutes_A;c__Clostridia;o__Lachnospirales;f__Lachnospiraceae;g__Butyribacter;s__	GCA_022774505.1	< 95	128	2813696	94.9	1.68	0.0002624 ± 0.0002519	0.01217 ± 0.0066	16.2011
SUG990	d__Bacteria;p__Firmicutes_A;c__Clostridia;o__Lachnospirales;f__Lachnospiraceae;g__Butyribacter;s__Butyribacter sp000436755	GCA_022779405.1	98.29	124	2614586	97.99	0	0.0001684 ± 0.0001684	0.0124 ± 0.00266	20.1117
SUG795	d__Bacteria;p__Firmicutes_A;c__Clostridia;o__Lachnospirales;f__Lachnospiraceae;g__Butyrivibrio_A;s__Butyrivibrio_A crossotus	GCA_022774655.1	98.07	27	2140949	99.33	0	0.0016961 ± 0.0016619	0.03394 ± 0.01588	18.4358
SUG486	d__Bacteria;p__Firmicutes_A;c__Clostridia;o__Lachnospirales;f__Lachnospiraceae;g__CAG-127;s__CAG-127 sp900553925	GCA_022772595.1	96.86	182	2277917	95.47	2.13	0.000304 ± 0.0003039	0.03471 ± 0.00612	36.3128
SUG1	d__Bacteria;p__Firmicutes_A;c__Clostridia;o__Lachnospirales;f__Lachnospiraceae;g__CAG-194;s__CAG-194 sp000432915	GCA_022770725.1	96.89	155	2274258	92.01	2.85	0.0000812 ± 0.0000788	0.02908 ± 0.00474	33.5196
SUG260	d__Bacteria;p__Firmicutes_A;c__Clostridia;o__Lachnospirales;f__Lachnospiraceae;g__CAG-317;s__CAG-317 sp000433215	GCA_022763685.1	98.58	89	2200514	90.2	0.31	0.0002312 ± 0.000228	0.00777 ± 0.0012	22.905
SUG82	d__Bacteria;p__Firmicutes_A;c__Clostridia;o__Lachnospirales;f__Lachnospiraceae;g__CAG-45;s__CAG-45 sp000438375	GCA_022769045.1	98.24	105	2487373	90.13	4.62	0.0006995 ± 0.0005223	0.01642 ± 0.0044	21.7877
SUG170	d__Bacteria;p__Firmicutes_A;c__Clostridia;o__Lachnospirales;f__Lachnospiraceae;g__CAG-45;s__CAG-45 sp002299665	GCA_022767725.1	99.08	198	2604055	94.97	3.48	0.0000037 ± 0.0000028	0.01202 ± 0.00383	11.7318
SUG79	d__Bacteria;p__Firmicutes_A;c__Clostridia;o__Lachnospirales;f__Lachnospiraceae;g__CAG-510;s__CAG-510 sp000434615	GCA_022769295.1	98.23	94	2334172	96.46	1.55	0.0002691 ± 0.0002548	0.02018 ± 0.00434	24.0223
SUG18	d__Bacteria;p__Firmicutes_A;c__Clostridia;o__Lachnospirales;f__Lachnospiraceae;g__CAG-56;s__CAG-56 sp900539525	GCA_022770275.1	99.35	188	2677748	98.1	0.16	0.0457394 ± 0.0194278	0.00059 ± 0.00057	8.93855
SUG121	d__Bacteria;p__Firmicutes_A;c__Clostridia;o__Lachnospirales;f__Lachnospiraceae;g__CAG-590;s__CAG-590 sp000431135	GCA_022768525.1	98.13	133	2556884	96.64	1.34	0.0005629 ± 0.0005627	0.00815 ± 0.00179	21.7877
SUG224	d__Bacteria;p__Firmicutes_A;c__Clostridia;o__Lachnospirales;f__Lachnospiraceae;g__CAG-603;s__CAG-603 sp900314555	GCA_022767195.1	96.16	121	2388252	98.66	2.01	0.0000293 ± 0.0000289	0.01127 ± 0.0027	20.1117
SUG492	d__Bacteria;p__Firmicutes_A;c__Clostridia;o__Lachnospirales;f__Lachnospiraceae;g__CAG-791;s__CAG-791 sp000431495	GCA_022772635.1	98	114	2360489	96.7	0.29	0.0021608 ± 0.0021587	0.04162 ± 0.00672	29.0503
SUG962	d__Bacteria;p__Firmicutes_A;c__Clostridia;o__Lachnospirales;f__Lachnospiraceae;g__CAG-791;s__CAG-791 sp000431495	GCA_022778915.1	97.97	101	2442013	98.85	0	0.0028555 ± 0.0028416	0.05094 ± 0.00743	31.2849
SUG451	d__Bacteria;p__Firmicutes_A;c__Clostridia;o__Lachnospirales;f__Lachnospiraceae;g__CAG-791;s__CAG-791 sp900320025	GCA_022779715.1	98.13	35	2572615	90.95	0.69	ND	0.03986 ± 0.03434	3.35196
SUG618	d__Bacteria;p__Firmicutes_A;c__Clostridia;o__Lachnospirales;f__Lachnospiraceae;g__CAG-95;s__	GCA_022777665.1	< 95	73	3209019	96.4	1.55	0.0001502 ± 0.0001183	0.01723 ± 0.00705	11.7318
SUG813	d__Bacteria;p__Firmicutes_A;c__Clostridia;o__Lachnospirales;f__Lachnospiraceae;g__CAG-95;s__CAG-95 sp017622575	GCA_022782425.1	97.66	57	3055348	92.27	3.07	0.0010548 ± 0.0006142	0.06519 ± 0.01863	34.6369
SUG823	d__Bacteria;p__Firmicutes_A;c__Clostridia;o__Lachnospirales;f__Lachnospiraceae;g__CAG-95;s__CAG-95 sp017622575	GCA_022782345.1	97.94	325	2676041	91.08	4.37	0.0013544 ± 0.0007568	0.05597 ± 0.00829	41.8994
SUG329	d__Bacteria;p__Firmicutes_A;c__Clostridia;o__Lachnospirales;f__Lachnospiraceae;g__Choladocola;s__Choladocola sp003480725	GCA_022781345.1	97.79	119	2231002	92.41	0.63	0.0008554 ± 0.0005195	0.01018 ± 0.00138	29.0503
SUG695	d__Bacteria;p__Firmicutes_A;c__Clostridia;o__Lachnospirales;f__Lachnospiraceae;g__Choladocola;s__Choladocola sp003481535	GCA_022776365.1	98.29	157	2395908	92.88	0.02	0.0031591 ± 0.0025376	0.01509 ± 0.00213	33.5196
SUG700	d__Bacteria;p__Firmicutes_A;c__Clostridia;o__Lachnospirales;f__Lachnospiraceae;g__Choladousia;s__	GCA_022776305.1	< 95	303	2918254	93.22	3.86	0.0040346 ± 0.0016787	0.02835 ± 0.0031	50.838
SUG670	d__Bacteria;p__Firmicutes_A;c__Clostridia;o__Lachnospirales;f__Lachnospiraceae;g__Clostridium_AP;s__Clostridium_AP scindens	GCA_022777065.1	99.42	33	2827450	94.93	0	0.2945625 ± 0.0809185	0.00201 ± 0.00131	32.9609
SUG118	d__Bacteria;p__Firmicutes_A;c__Clostridia;o__Lachnospirales;f__Lachnospiraceae;g__Clostridium_Q;s__Clostridium_Q fessum	GCA_022767965.1	97.81	66	2483596	100	0.63	0.0000978 ± 0.0000977	0.00767 ± 0.0018	17.8771
SUG422	d__Bacteria;p__Firmicutes_A;c__Clostridia;o__Lachnospirales;f__Lachnospiraceae;g__Clostridium_Q;s__Clostridium_Q sp016302185	GCA_022780205.1	98.19	364	2487649	93.32	1.64	0.0039818 ± 0.0016493	0.0325 ± 0.00416	43.5754
SUG191	d__Bacteria;p__Firmicutes_A;c__Clostridia;o__Lachnospirales;f__Lachnospiraceae;g__Clostridium_Q;s__Clostridium_Q symbiosum	GCA_022766765.1	98.89	211	4348036	97.47	0.63	0.0406723 ± 0.0084191	0.00023 ± 0.00023	20.6704
SUG387	d__Bacteria;p__Firmicutes_A;c__Clostridia;o__Lachnospirales;f__Lachnospiraceae;g__COE1;s__	GCA_022788085.1	< 95	254	3689066	97.59	3.2	0.0002092 ± 0.0002022	0.01027 ± 0.00321	14.5251
SUG223	d__Bacteria;p__Firmicutes_A;c__Clostridia;o__Lachnospirales;f__Lachnospiraceae;g__COE1;s__COE1 sp001916965	GCA_022766195.1	98.11	189	3211340	96.07	1.24	0.0000107 ± 0.0000076	0.00544 ± 0.00125	14.5251
SUG300	d__Bacteria;p__Firmicutes_A;c__Clostridia;o__Lachnospirales;f__Lachnospiraceae;g__Coprococcus_A;s__Coprococcus_A catus	GCA_022781695.1	97.93	74	2555636	97.99	1.34	0.0036558 ± 0.0011995	0.0933 ± 0.01411	53.0726
SUG393	d__Bacteria;p__Firmicutes_A;c__Clostridia;o__Lachnospirales;f__Lachnospiraceae;g__Copromonas;s__	GCA_022788065.1	< 95	267	2389287	91.82	1.48	0.0014208 ± 0.0009938	0.00977 ± 0.00148	28.4916
SUG773	d__Bacteria;p__Firmicutes_A;c__Clostridia;o__Lachnospirales;f__Lachnospiraceae;g__Copromonas;s__Copromonas sp900066785	GCA_022775285.1	97.76	315	2510063	93.18	0.95	0.0374512 ± 0.0130216	0.02774 ± 0.00344	46.3687
SUG415	d__Bacteria;p__Firmicutes_A;c__Clostridia;o__Lachnospirales;f__Lachnospiraceae;g__Cuneatibacter;s__	GCA_022780365.1	< 95	96	2350562	93.04	0.21	0.0006078 ± 0.000425	0.01792 ± 0.00148	44.6927
SUG244	d__Bacteria;p__Firmicutes_A;c__Clostridia;o__Lachnospirales;f__Lachnospiraceae;g__Dorea;s__Dorea formicigenerans	GCA_022766215.1	98.32	166	2420108	97.07	2.93	0.006612 ± 0.0021871	0.05646 ± 0.00457	57.5419
SUG81	d__Bacteria;p__Firmicutes_A;c__Clostridia;o__Lachnospirales;f__Lachnospiraceae;g__Dorea_A;s__	GCA_022769185.1	< 95	132	2630165	94.86	2.71	0.0415663 ± 0.0370439	0.0252 ± 0.00919	16.7598
SUG139	d__Bacteria;p__Firmicutes_A;c__Clostridia;o__Lachnospirales;f__Lachnospiraceae;g__Dorea_A;s__Dorea_A longicatena	GCA_022767975.1	98.15	145	2445654	97.84	1.45	0.0427109 ± 0.0216878	0.10215 ± 0.00979	54.7486
SUG574	d__Bacteria;p__Firmicutes_A;c__Clostridia;o__Lachnospirales;f__Lachnospiraceae;g__Dorea_A;s__Dorea_A sp016295505	GCA_022771425.1	99.34	36	2450525	90.49	0.78	0.0211747 ± 0.0126529	0.03403 ± 0.00808	33.5196
SUG324	d__Bacteria;p__Firmicutes_A;c__Clostridia;o__Lachnospirales;f__Lachnospiraceae;g__Eisenbergiella;s__Eisenbergiella porci	GCA_022781285.1	98.82	362	5340195	93.01	1.33	0.4185082 ± 0.0808176	0.00118 ± 0.00093	32.9609
SUG283	d__Bacteria;p__Firmicutes_A;c__Clostridia;o__Lachnospirales;f__Lachnospiraceae;g__Enterocloster;s__Enterocloster aldenensis	GCA_022763695.1	99.21	153	4958497	97.51	0	0.0750718 ± 0.0115609	0.00042 ± 0.00033	29.6089
SUG1118	d__Bacteria;p__Firmicutes_A;c__Clostridia;o__Lachnospirales;f__Lachnospiraceae;g__Enterocloster;s__Enterocloster clostridioformis	GCA_022786175.1	98.42	291	4115568	94.69	1.41	0.1400246 ± 0.0192301	0.00072 ± 0.00064	34.6369
SUG543	d__Bacteria;p__Firmicutes_A;c__Clostridia;o__Lachnospirales;f__Lachnospiraceae;g__Enterocloster;s__Enterocloster clostridioformis	GCA_022771365.1	99.43	205	4486362	96.04	0.56	0.3522853 ± 0.0400447	0.00199 ± 0.00141	37.9888
SUG539	d__Bacteria;p__Firmicutes_A;c__Clostridia;o__Lachnospirales;f__Lachnospiraceae;g__Enterocloster;s__Enterocloster porci	GCA_022771995.1	99.72	62	2965855	98.73	0.63	1.3128702 ± 0.2524744	0.01033 ± 0.01026	34.0782
SUG160	d__Bacteria;p__Firmicutes_A;c__Clostridia;o__Lachnospirales;f__Lachnospiraceae;g__Eubacterium_F;s__	GCA_022767895.1	< 95	332	2580896	92.5	3.52	0.0000117 ± 0.0000104	0.00864 ± 0.00305	10.6145
SUG53	d__Bacteria;p__Firmicutes_A;c__Clostridia;o__Lachnospirales;f__Lachnospiraceae;g__Eubacterium_F;s__	GCA_022769705.1	< 95	54	2068924	97.99	3.19	0.0002023 ± 0.0002023	0.01135 ± 0.00505	12.2905
SUG77	d__Bacteria;p__Firmicutes_A;c__Clostridia;o__Lachnospirales;f__Lachnospiraceae;g__Eubacterium_F;s__	GCA_022769325.1	< 95	193	2284606	92.8	1.34	0.0002353 ± 0.0002316	0.00996 ± 0.00325	16.7598
SUG1111	d__Bacteria;p__Firmicutes_A;c__Clostridia;o__Lachnospirales;f__Lachnospiraceae;g__Eubacterium_F;s__Eubacterium_F sp003491505	GCA_022784445.1	97.61	75	2206451	92.62	0	0.0004484 ± 0.0003196	0.02279 ± 0.00631	25.6983
SUG912	d__Bacteria;p__Firmicutes_A;c__Clostridia;o__Lachnospirales;f__Lachnospiraceae;g__Eubacterium_F;s__Eubacterium_F sp003491505	GCA_022785885.1	97.43	101	2507610	97.99	0.04	0.0006733 ± 0.0005262	0.03163 ± 0.00733	29.0503
SUG274	d__Bacteria;p__Firmicutes_A;c__Clostridia;o__Lachnospirales;f__Lachnospiraceae;g__Eubacterium_F;s__Eubacterium_F sp900539115	GCA_022764115.1	96.75	231	2393920	92.5	1.01	0.0000773 ± 0.000077	0.00688 ± 0.00168	15.6425
SUG297	d__Bacteria;p__Firmicutes_A;c__Clostridia;o__Lachnospirales;f__Lachnospiraceae;g__Eubacterium_I;s__	GCA_022781925.1	< 95	85	2933633	97.02	4.4	0.0105446 ± 0.0075021	0.01767 ± 0.00405	29.0503
SUG617	d__Bacteria;p__Firmicutes_A;c__Clostridia;o__Lachnospirales;f__Lachnospiraceae;g__Eubacterium_Q;s__Eubacterium_Q sp900314445	GCA_022777965.1	99.23	53	2234504	98.66	0	0.0001578 ± 0.00014	0.04441 ± 0.0104	16.2011
SUG27	d__Bacteria;p__Firmicutes_A;c__Clostridia;o__Lachnospirales;f__Lachnospiraceae;g__Faecalimonas;s__Faecalimonas umbilicata	GCA_022769465.1	98.89	43	2702874	98.73	0.65	0.1360066 ± 0.023367	0.00562 ± 0.00562	23.4637
SUG976	d__Bacteria;p__Firmicutes_A;c__Clostridia;o__Lachnospirales;f__Lachnospiraceae;g__Fimimorpha;s__	GCA_022778745.1	< 95	109	2432290	99.05	1.29	0.073128 ± 0.0389161	0.00058 ± 0.00051	5.58659
SUG44	d__Bacteria;p__Firmicutes_A;c__Clostridia;o__Lachnospirales;f__Lachnospiraceae;g__Fimousia;s__Fimousia sp001940245	GCA_022770085.1	99.23	137	2353206	97.65	2.68	0.0000292 ± 0.0000284	0.02834 ± 0.0086	15.6425
SUG199	d__Bacteria;p__Firmicutes_A;c__Clostridia;o__Lachnospirales;f__Lachnospiraceae;g__Fusicatenibacter;s__	GCA_022766945.1	< 95	123	3186003	97.86	3.18	0.0040042 ± 0.0030413	0.00631 ± 0.00297	8.37989
SUG888	d__Bacteria;p__Firmicutes_A;c__Clostridia;o__Lachnospirales;f__Lachnospiraceae;g__Fusicatenibacter;s__Fusicatenibacter saccharivorans	GCA_022785855.1	97.23	169	2707749	93.62	0.63	0.003815 ± 0.002517	0.18684 ± 0.02374	54.1899
SUG1010	d__Bacteria;p__Firmicutes_A;c__Clostridia;o__Lachnospirales;f__Lachnospiraceae;g__Hungatella;s__Hungatella sp005845265	GCA_022784085.1	99.88	48	6047955	97.47	0	0.2229816 ± 0.1017759	0.00026 ± 0.00025	18.4358
SUG880	d__Bacteria;p__Firmicutes_A;c__Clostridia;o__Lachnospirales;f__Lachnospiraceae;g__Hungatella;s__Hungatella sp005845265	GCA_022782185.1	98.94	101	6148683	99.16	1.11	0.145201 ± 0.0430604	0.00046 ± 0.0004	22.3464
SUG279	d__Bacteria;p__Firmicutes_A;c__Clostridia;o__Lachnospirales;f__Lachnospiraceae;g__JAGTTR01;s__	GCA_022763925.1	< 95	191	2338787	96.62	3.18	0.0014808 ± 0.0006783	0.01357 ± 0.00126	41.8994
SUG377	d__Bacteria;p__Firmicutes_A;c__Clostridia;o__Lachnospirales;f__Lachnospiraceae;g__JAGZHZ01;s__	GCA_022788205.1	< 95	133	3200367	95.57	0.63	0.0000215 ± 0.0000182	0.00791 ± 0.00244	16.2011
SUG290	d__Bacteria;p__Firmicutes_A;c__Clostridia;o__Lachnospirales;f__Lachnospiraceae;g__Kineothrix;s__	GCA_022781985.1	< 95	89	2437485	95.86	0.66	0.0087563 ± 0.0051796	0.02513 ± 0.02185	7.26257
SUG951	d__Bacteria;p__Firmicutes_A;c__Clostridia;o__Lachnospirales;f__Lachnospiraceae;g__KLE1615;s__KLE1615 sp900066985	GCA_022779115.1	97.33	253	2721999	91.81	2.53	0.0046609 ± 0.0025364	0.12318 ± 0.00692	60.3352
SUG394	d__Bacteria;p__Firmicutes_A;c__Clostridia;o__Lachnospirales;f__Lachnospiraceae;g__Lachnospira;s__Lachnospira sp003537285	GCA_022788025.1	97.23	139	2368442	97.64	1.51	0.0000888 ± 0.000075	0.03174 ± 0.00615	31.2849
SUG72	d__Bacteria;p__Firmicutes_A;c__Clostridia;o__Lachnospirales;f__Lachnospiraceae;g__Lachnospira;s__Lachnospira sp900316325	GCA_022771855.1	98.96	105	2457037	95.97	0.67	0.000373 ± 0.0003721	0.01618 ± 0.00294	27.933
SUG524	d__Bacteria;p__Firmicutes_A;c__Clostridia;o__Lachnospirales;f__Lachnospiraceae;g__Lachnospira;s__Lachnospira sp900772425	GCA_022772125.1	96.06	154	2597033	98.15	0	0.0006553 ± 0.000655	0.02012 ± 0.0027	32.4022
SUG91	d__Bacteria;p__Firmicutes_A;c__Clostridia;o__Lachnospirales;f__Lachnospiraceae;g__Limivivens;s__Limivivens sp900066135	GCA_022769025.1	98.08	142	2852443	95.57	0.65	0.0466959 ± 0.0078594	0.01726 ± 0.00167	64.2458
SUG359	d__Bacteria;p__Firmicutes_A;c__Clostridia;o__Lachnospirales;f__Lachnospiraceae;g__Marvinbryantia;s__Marvinbryantia sp900066075	GCA_022780805.1	97.99	170	2754079	96.91	2.95	0.0011986 ± 0.0009482	0.0531 ± 0.00398	54.1899
SUG1058	d__Bacteria;p__Firmicutes_A;c__Clostridia;o__Lachnospirales;f__Lachnospiraceae;g__Mediterraneibacter;s__Mediterraneibacter faecis	GCA_022786445.1	97.33	56	2636371	94.25	0.19	0.2470054 ± 0.0690892	0.08659 ± 0.00914	67.0391
SUG1075	d__Bacteria;p__Firmicutes_A;c__Clostridia;o__Lachnospirales;f__Lachnospiraceae;g__Mediterraneibacter;s__Mediterraneibacter torques	GCA_022787765.1	99.58	51	2427147	98.25	0	0.2989072 ± 0.0883034	0.00136 ± 0.00136	17.8771
SUG878	d__Bacteria;p__Firmicutes_A;c__Clostridia;o__Lachnospirales;f__Lachnospiraceae;g__Muricomes;s__Muricomes sp012524165	GCA_022774295.1	98.82	55	5019666	98.83	0.74	1.2226954 ± 0.1766299	0.01191 ± 0.01174	36.3128
SUG269	d__Bacteria;p__Firmicutes_A;c__Clostridia;o__Lachnospirales;f__Lachnospiraceae;g__Oliverpabstia;s__	GCA_022764165.1	< 95	198	3887623	98.22	2.55	0.0017794 ± 0.0009928	0.07743 ± 0.0169	50.2793
SUG759	d__Bacteria;p__Firmicutes_A;c__Clostridia;o__Lachnospirales;f__Lachnospiraceae;g__Oliverpabstia;s__	GCA_022775705.1	< 95	232	4032662	94.3	2.87	0.0008043 ± 0.00057	0.02699 ± 0.0106	17.3184
SUG898	d__Bacteria;p__Firmicutes_A;c__Clostridia;o__Lachnospirales;f__Lachnospiraceae;g__Oliverpabstia;s__Oliverpabstia intestinalis	GCA_022785585.1	99.41	174	2552423	98.58	1.27	0.0219697 ± 0.0084707	0.27172 ± 0.03745	64.2458
SUG881	d__Bacteria;p__Firmicutes_A;c__Clostridia;o__Lachnospirales;f__Lachnospiraceae;g__Oliverpabstia;s__Oliverpabstia sp004556655	GCA_022782205.1	97.72	252	4078128	96.84	4.01	0.0790064 ± 0.0246299	0.14318 ± 0.02734	67.0391
SUG585	d__Bacteria;p__Firmicutes_A;c__Clostridia;o__Lachnospirales;f__Lachnospiraceae;g__Oliverpabstia;s__Oliverpabstia sp004562915	GCA_022771935.1	98.24	110	3613432	90.51	0.79	0.4524069 ± 0.1039581	0.04324 ± 0.01617	57.5419
SUG607	d__Bacteria;p__Firmicutes_A;c__Clostridia;o__Lachnospirales;f__Lachnospiraceae;g__Oribacterium;s__Oribacterium sp004554245	GCA_022778025.1	98.96	66	2287338	95.38	0	0.0292649 ± 0.0077689	0.15564 ± 0.01104	66.4804
SUG334	d__Bacteria;p__Firmicutes_A;c__Clostridia;o__Lachnospirales;f__Lachnospiraceae;g__Porcincola;s__Porcincola intestinalis	GCA_022780915.1	97.76	26	2570818	91.14	1.27	0.0019201 ± 0.0008579	0.06421 ± 0.05339	18.4358
SUG443	d__Bacteria;p__Firmicutes_A;c__Clostridia;o__Lachnospirales;f__Lachnospiraceae;g__Porcincola;s__Porcincola intestinalis	GCA_022779665.1	98.51	32	2787436	98.1	1.9	0.0002919 ± 0.0002123	0.03947 ± 0.01961	15.0838
SUG489	d__Bacteria;p__Firmicutes_A;c__Clostridia;o__Lachnospirales;f__Lachnospiraceae;g__Porcincola;s__Porcincola intestinalis	GCA_022772375.1	97.21	84	2531758	95.09	1.32	0.0000447 ± 0.0000316	0.02374 ± 0.00947	13.9665
SUG788	d__Bacteria;p__Firmicutes_A;c__Clostridia;o__Lachnospirales;f__Lachnospiraceae;g__Porcincola;s__Porcincola intestinalis	GCA_022774725.1	96.9	268	2436011	94.5	3.28	0.0000249 ± 0.0000247	0.02149 ± 0.00873	13.4078
SUG84	d__Bacteria;p__Firmicutes_A;c__Clostridia;o__Lachnospirales;f__Lachnospiraceae;g__Roseburia;s__	GCA_022771695.1	< 95	69	3277920	98.87	0.81	0.0286643 ± 0.0252931	0.00012 ± 0.0001	6.14525
SUG900	d__Bacteria;p__Firmicutes_A;c__Clostridia;o__Lachnospirales;f__Lachnospiraceae;g__Roseburia;s__Roseburia hominis	GCA_022786045.1	95.16	75	3081781	99.44	2.97	0.0130224 ± 0.0099171	0.02701 ± 0.00779	28.4916
SUG573	d__Bacteria;p__Firmicutes_A;c__Clostridia;o__Lachnospirales;f__Lachnospiraceae;g__Roseburia;s__Roseburia inulinivorans	GCA_022771455.1	95.95	72	3219777	98.07	0.97	0.0535318 ± 0.0370221	0.02195 ± 0.00329	37.4302
SUG831	d__Bacteria;p__Firmicutes_A;c__Clostridia;o__Lachnospirales;f__Lachnospiraceae;g__Roseburia;s__Roseburia inulinivorans	GCA_022782645.1	96.03	202	3104530	91.34	0.54	0.0300705 ± 0.0137256	0.0092 ± 0.00167	27.3743
SUG58	d__Bacteria;p__Firmicutes_A;c__Clostridia;o__Lachnospirales;f__Lachnospiraceae;g__Roseburia;s__Roseburia sp001940165	GCA_022769725.1	99.35	58	2993524	99.03	1.68	0.0001945 ± 0.000194	0.01242 ± 0.00764	10.0559
SUG216	d__Bacteria;p__Firmicutes_A;c__Clostridia;o__Lachnospirales;f__Lachnospiraceae;g__RUG115;s__	GCA_022766245.1	< 95	60	2439121	97.18	1.71	0.0000373 ± 0.0000367	0.00763 ± 0.00445	7.82123
SUG268	d__Bacteria;p__Firmicutes_A;c__Clostridia;o__Lachnospirales;f__Lachnospiraceae;g__RUG115;s__	GCA_022764465.1	< 95	121	2472268	96.3	1.69	0.0028308 ± 0.0028301	0.0104 ± 0.00343	11.1732
SUG435	d__Bacteria;p__Firmicutes_A;c__Clostridia;o__Lachnospirales;f__Lachnospiraceae;g__RUG115;s__RUG115 sp900315735	GCA_022779615.1	97.88	109	2712894	95.12	2.08	0.0002636 ± 0.0002499	0.0215 ± 0.00576	15.6425
SUG771	d__Bacteria;p__Firmicutes_A;c__Clostridia;o__Lachnospirales;f__Lachnospiraceae;g__Ruminococcus_B;s__Ruminococcus_B gnavus	GCA_022775325.1	97.04	81	2997703	99.42	1.3	0.0565246 ± 0.0241452	0.00004 ± 0.00004	9.49721
SUG835	d__Bacteria;p__Firmicutes_A;c__Clostridia;o__Lachnospirales;f__Lachnospiraceae;g__Schaedlerella;s__Schaedlerella sp004556565	GCA_022782435.1	98.96	223	3960881	92.98	3.47	0.5630318 ± 0.1070655	0.04012 ± 0.03071	54.1899
SUG1124	d__Bacteria;p__Firmicutes_A;c__Clostridia;o__Lachnospirales;f__Lachnospiraceae;g__SFDP01;s__SFDP01 sp004558185	GCA_022786115.1	99.2	100	2772053	95.98	0.77	0.2932542 ± 0.1264731	0.00162 ± 0.00098	14.5251
SUG735	d__Bacteria;p__Firmicutes_A;c__Clostridia;o__Lachnospirales;f__Lachnospiraceae;g__SFDP01;s__SFDP01 sp004558185	GCA_022775585.1	98.8	160	3128342	96.46	0.4	0.5226317 ± 0.2469194	0.00394 ± 0.0027	15.0838
SUG232	d__Bacteria;p__Firmicutes_A;c__Clostridia;o__Lachnospirales;f__Lachnospiraceae;g__SFDP01;s__SFDP01 sp900770785	GCA_022768585.1	99.02	91	2535005	98.28	0.19	0.0147488 ± 0.0116346	0.03043 ± 0.02376	10.6145
SUG225	d__Bacteria;p__Firmicutes_A;c__Clostridia;o__Lachnospirales;f__Lachnospiraceae;g__SIG292;s__	GCA_022766905.1	< 95	183	2818203	98.22	2.68	0.0057519 ± 0.0022609	0.00345 ± 0.00152	11.7318
SUG293	d__Bacteria;p__Firmicutes_A;c__Clostridia;o__Lachnospirales;f__Lachnospiraceae;g__Sporofaciens;s__	GCA_022782135.1	< 95	183	2865933	93.16	1.75	0.3240041 ± 0.0383844	0.0599 ± 0.00804	72.067
SUG545	d__Bacteria;p__Firmicutes_A;c__Clostridia;o__Lachnospirales;f__Lachnospiraceae;g__Sporofaciens;s__	GCA_022771105.1	< 95	142	2530910	95.03	1.39	0.2368448 ± 0.0303396	0.03684 ± 0.00619	62.5698
SUG317	d__Bacteria;p__Firmicutes_A;c__Clostridia;o__Lachnospirales;f__Lachnospiraceae;g__TWA4;s__	GCA_022781515.1	< 95	234	3024096	98.21	2.91	0.0000013 ± 0.000001	0.01473 ± 0.00789	6.70391
SUG789	d__Bacteria;p__Firmicutes_A;c__Clostridia;o__Lachnospirales;f__Lachnospiraceae;g__TWA4;s__	GCA_022774705.1	< 95	200	3450754	96.15	1.44	0.0004306 ± 0.0004224	0.02407 ± 0.01403	10.6145
SUG521	d__Bacteria;p__Firmicutes_A;c__Clostridia;o__Lachnospirales;f__Lachnospiraceae;g__UBA1066;s__UBA1066 sp900317045	GCA_022773265.1	98.61	196	2567541	94.11	0.02	ND	0.00555 ± 0.00457	2.7933
SUG157	d__Bacteria;p__Firmicutes_A;c__Clostridia;o__Lachnospirales;f__Lachnospiraceae;g__UBA11774;s__UBA11774 sp900556645	GCA_022767865.1	97.61	83	2212115	97.1	1.6	0.0425269 ± 0.0177513	0.00796 ± 0.0026	25.1397
SUG1144	d__Bacteria;p__Firmicutes_A;c__Clostridia;o__Lachnospirales;f__Lachnospiraceae;g__UBA1712;s__UBA1712 sp018056665	GCA_022786245.1	98.13	163	1576925	91.43	0.79	0.0022346 ± 0.0017767	0.03044 ± 0.0083	17.3184
SUG858	d__Bacteria;p__Firmicutes_A;c__Clostridia;o__Lachnospirales;f__Lachnospiraceae;g__UBA2821;s__UBA2821 sp902763335	GCA_022782285.1	98.41	47	2731734	97.99	0.06	0.0001203 ± 0.0001185	0.04494 ± 0.01441	24.0223
SUG635	d__Bacteria;p__Firmicutes_A;c__Clostridia;o__Lachnospirales;f__Lachnospiraceae;g__UBA2868;s__UBA2868 sp004552595	GCA_022777765.1	98.54	113	1846867	91.64	1.06	0.004045 ± 0.0026353	0.02923 ± 0.00644	23.4637
SUG658	d__Bacteria;p__Firmicutes_A;c__Clostridia;o__Lachnospirales;f__Lachnospiraceae;g__UBA2868;s__UBA2868 sp004552595	GCA_022777355.1	98.31	169	2063243	92.11	1.05	0.0039976 ± 0.0026308	0.07347 ± 0.01991	26.8156
SUG761	d__Bacteria;p__Firmicutes_A;c__Clostridia;o__Lachnospirales;f__Lachnospiraceae;g__UBA2868;s__UBA2868 sp004552595	GCA_022775645.1	98.61	20	2138909	94.61	1.21	0.0051635 ± 0.0031467	0.04424 ± 0.01065	24.0223
SUG980	d__Bacteria;p__Firmicutes_A;c__Clostridia;o__Lachnospirales;f__Lachnospiraceae;g__UBA2868;s__UBA2868 sp004552595	GCA_022779385.1	98.57	125	1997227	94.58	1.22	0.0084586 ± 0.0065186	0.03159 ± 0.00627	23.4637
SUG42	d__Bacteria;p__Firmicutes_A;c__Clostridia;o__Lachnospirales;f__Lachnospiraceae;g__UBA2882;s__UBA2882 sp900317505	GCA_022770055.1	99.24	56	2342329	95.63	1.21	0.0008936 ± 0.0008918	0.01881 ± 0.0058	17.3184
SUG327	d__Bacteria;p__Firmicutes_A;c__Clostridia;o__Lachnospirales;f__Lachnospiraceae;g__UBA3282;s__	GCA_022781395.1	< 95	283	2690534	92.62	3.71	0.0013397 ± 0.0008305	0.00802 ± 0.00265	16.2011
SUG197	d__Bacteria;p__Firmicutes_A;c__Clostridia;o__Lachnospirales;f__Lachnospiraceae;g__UBA3402;s__UBA3402 sp003478355	GCA_022766395.1	97.73	95	2473071	93.46	0	0.0016999 ± 0.0007464	0.0083 ± 0.00138	30.7263
SUG85	d__Bacteria;p__Firmicutes_A;c__Clostridia;o__Lachnospirales;f__Lachnospiraceae;g__UBA4285;s__	GCA_022769005.1	< 95	38	1469699	92.62	0	0.0200453 ± 0.0049935	0.00102 ± 0.00056	22.905
SUG396	d__Bacteria;p__Firmicutes_A;c__Clostridia;o__Lachnospirales;f__Lachnospiraceae;g__UBA629;s__UBA629 sp900316625	GCA_022783545.1	98.86	57	1961272	94.61	0.04	0.0000927 ± 0.0000908	0.03917 ± 0.01064	16.7598
SUG64	d__Bacteria;p__Firmicutes_A;c__Clostridia;o__Lachnospirales;f__Lachnospiraceae;g__UMGS1375;s__	GCA_022769625.1	< 95	89	2592711	92.42	2.22	0.002878 ± 0.0025323	0.02691 ± 0.00507	31.2849
SUG94	d__Bacteria;p__Firmicutes_A;c__Clostridia;o__Lachnospirales;f__Lachnospiraceae;g__V9D3004;s__V9D3004 sp002349525	GCA_022771665.1	99.64	45	2153534	99.77	0	0.0007509 ± 0.0007508	0.01526 ± 0.00294	29.0503
SUG698	d__Bacteria;p__Firmicutes_A;c__Clostridia;o__Lachnospirales;f__Lachnospiraceae;g__Ventrimonas;s__	GCA_022776445.1	< 95	246	3160810	91.96	1.96	0.0025832 ± 0.0013416	0.00509 ± 0.00117	18.9944
SUG999	d__Bacteria;p__Firmicutes_A;c__Clostridia;o__Lachnospirales;f__Lachnospiraceae;g__VSOB01;s__	GCA_022779165.1	< 95	234	2233973	91.38	3.07	0.0007582 ± 0.0004521	0.00976 ± 0.00279	17.3184
SUG266	d__Bacteria;p__Firmicutes_A;c__Clostridia;o__Lachnospirales;f__Lachnospiraceae;g__VUNI01;s__VUNI01 sp009695765	GCA_022764425.1	99.47	162	2533282	92.29	2	0.0002691 ± 0.000269	0.0089 ± 0.00206	17.8771
SUG114	d__Bacteria;p__Firmicutes_A;c__Clostridia;o__Lachnospirales;f__Lachnospiraceae;g__W0P33-017;s__	GCA_022771765.1	< 95	223	2365751	90.66	4.5	0.0000343 ± 0.0000343	0.02027 ± 0.00405	29.6089
SUG50	d__Bacteria;p__Firmicutes_A;c__Clostridia;o__Lachnospirales;f__Lachnospiraceae;g__W0P33-017;s__	GCA_022768825.1	< 95	240	2724158	95.14	1.79	0.0000128 ± 0.0000116	0.02292 ± 0.00738	13.9665
SUG845	d__Bacteria;p__Firmicutes_A;c__Clostridia;o__Lachnospirales;f__Lachnospiraceae;g__W0P33-017;s__	GCA_022773965.1	< 95	260	3396491	95.03	3.57	0.0009854 ± 0.0008038	0.03362 ± 0.00731	32.4022
SUG928	d__Bacteria;p__Firmicutes_A;c__Clostridia;o__Lachnospirales;f__Lachnospiraceae;g__Weimeria;s__Weimeria sp900315505	GCA_022785515.1	97.12	123	1953994	95.78	1.73	0.0000624 ± 0.0000581	0.07413 ± 0.02716	12.8492
SUG995	d__Bacteria;p__Firmicutes_A;c__Clostridia;o__Lachnospirales;f__Lachnospiraceae;g__Weimeria;s__Weimeria sp900316165	GCA_022779205.1	96.5	129	2154610	92.87	0.48	0.0000013 ± 0.0000013	0.02136 ± 0.00827	10.0559
SUG71	d__Bacteria;p__Firmicutes_A;c__Clostridia;o__Monoglobales;f__Monoglobaceae;g__Monoglobus;s__Monoglobus sp900554105	GCA_022769135.1	98.63	135	2191188	97.76	0	0.0000146 ± 0.0000146	0.00753 ± 0.00368	7.26257
SUG95	d__Bacteria;p__Firmicutes_A;c__Clostridia;o__Oscillospirales;f__Acutalibacteraceae;g__CAG-177;s__CAG-177 sp000431775	GCA_022771815.1	98.39	43	2005912	94.37	0.45	0.000007 ± 0.000005	0.02138 ± 0.00473	16.7598
SUG1029	d__Bacteria;p__Firmicutes_A;c__Clostridia;o__Oscillospirales;f__Acutalibacteraceae;g__CAG-177;s__CAG-177 sp003514385	GCA_022783645.1	96.35	174	1895708	91.01	1.95	0.0009317 ± 0.0009272	0.03678 ± 0.00692	39.6648
SUG1091	d__Bacteria;p__Firmicutes_A;c__Clostridia;o__Oscillospirales;f__Acutalibacteraceae;g__CAG-177;s__CAG-177 sp003514385	GCA_022786625.1	96.09	58	2168229	96.94	0	0.7087867 ± 0.1264736	0.13034 ± 0.02176	82.1229
SUG538	d__Bacteria;p__Firmicutes_A;c__Clostridia;o__Oscillospirales;f__Acutalibacteraceae;g__CAG-177;s__CAG-177 sp003514385	GCA_022772025.1	95.86	203	1879103	93.43	0.67	0.0228582 ± 0.0110556	0.03436 ± 0.00359	56.4246
SUG613	d__Bacteria;p__Firmicutes_A;c__Clostridia;o__Oscillospirales;f__Acutalibacteraceae;g__CAG-177;s__CAG-177 sp003514385	GCA_022778185.1	95.99	174	2030331	94.48	1.7	0.0137216 ± 0.002865	0.04477 ± 0.00628	55.3073
SUG757	d__Bacteria;p__Firmicutes_A;c__Clostridia;o__Oscillospirales;f__Acutalibacteraceae;g__CAG-177;s__CAG-177 sp003514385	GCA_022774805.1	96.01	86	1984034	94.81	0.67	0.0178176 ± 0.0036979	0.04375 ± 0.00545	55.3073
SUG766	d__Bacteria;p__Firmicutes_A;c__Clostridia;o__Oscillospirales;f__Acutalibacteraceae;g__CAG-177;s__CAG-177 sp003514385	GCA_022774925.1	95.99	148	2011306	96.27	1.56	0.0121883 ± 0.0025238	0.04915 ± 0.00895	55.8659
SUG895	d__Bacteria;p__Firmicutes_A;c__Clostridia;o__Oscillospirales;f__Acutalibacteraceae;g__CAG-177;s__CAG-177 sp003514385	GCA_022786145.1	96.49	55	2028826	96.77	0.31	0.0026258 ± 0.0011474	0.04418 ± 0.00763	43.5754
SUG921	d__Bacteria;p__Firmicutes_A;c__Clostridia;o__Oscillospirales;f__Acutalibacteraceae;g__CAG-177;s__CAG-177 sp003514385	GCA_022785085.1	96.27	296	1855039	90.71	2.29	0.0009643 ± 0.0007128	0.03092 ± 0.00449	40.2235
SUG193	d__Bacteria;p__Firmicutes_A;c__Clostridia;o__Oscillospirales;f__Acutalibacteraceae;g__CAG-217;s__CAG-217 sp000436335	GCA_022766705.1	97.36	120	1680116	92.37	2.24	0.0000039 ± 0.0000028	0.00401 ± 0.00229	7.82123
SUG612	d__Bacteria;p__Firmicutes_A;c__Clostridia;o__Oscillospirales;f__Acutalibacteraceae;g__CAG-488;s__CAG-488 sp000434055	GCA_022778105.1	97.73	179	2158326	96.2	0.5	0.0060418 ± 0.0031704	0.04501 ± 0.0061	44.6927
SUG228	d__Bacteria;p__Firmicutes_A;c__Clostridia;o__Oscillospirales;f__Acutalibacteraceae;g__CAG-488;s__CAG-488 sp900539465	GCA_022766875.1	98.63	73	2034585	97.32	0	0.0002448 ± 0.0002448	0.01241 ± 0.00205	26.257
SUG12	d__Bacteria;p__Firmicutes_A;c__Clostridia;o__Oscillospirales;f__Acutalibacteraceae;g__CAG-964;s__CAG-964 sp902789345	GCA_022770565.1	99.22	98	2105839	97.09	0.06	0.0006269 ± 0.0005168	0.05037 ± 0.01436	21.7877
SUG46	d__Bacteria;p__Firmicutes_A;c__Clostridia;o__Oscillospirales;f__Acutalibacteraceae;g__DTU089;s__DTU089 sp002440045	GCA_022769945.1	96.54	96	1917215	92.39	0.47	0.0000058 ± 0.0000058	0.02286 ± 0.00436	23.4637
SUG150	d__Bacteria;p__Firmicutes_A;c__Clostridia;o__Oscillospirales;f__Acutalibacteraceae;g__Eubacterium_R;s__	GCA_022767625.1	< 95	54	2047901	98.27	0.34	0.0000502 ± 0.0000496	0.00788 ± 0.0026	12.8492
SUG484	d__Bacteria;p__Firmicutes_A;c__Clostridia;o__Oscillospirales;f__Acutalibacteraceae;g__Eubacterium_R;s__	GCA_022772725.1	< 95	199	1620615	94.71	0.5	0.0000484 ± 0.000038	0.0049 ± 0.00281	7.26257
SUG345	d__Bacteria;p__Firmicutes_A;c__Clostridia;o__Oscillospirales;f__Acutalibacteraceae;g__Eubacterium_R;s__Eubacterium_R coprostanoligenes	GCA_022780485.1	98.04	65	1699387	95.41	0.67	0.0092147 ± 0.0036983	0.01292 ± 0.00333	31.8436
SUG480	d__Bacteria;p__Firmicutes_A;c__Clostridia;o__Oscillospirales;f__Acutalibacteraceae;g__Eubacterium_R;s__Eubacterium_R coprostanoligenes	GCA_022772665.1	97.96	55	1981189	97.32	0	0.0691978 ± 0.0188246	0.03834 ± 0.00679	45.8101
SUG622	d__Bacteria;p__Firmicutes_A;c__Clostridia;o__Oscillospirales;f__Acutalibacteraceae;g__Eubacterium_R;s__Eubacterium_R coprostanoligenes	GCA_022778005.1	98.16	34	1788176	97.99	0	0.038544 ± 0.0325386	0.01102 ± 0.00189	24.0223
SUG629	d__Bacteria;p__Firmicutes_A;c__Clostridia;o__Oscillospirales;f__Acutalibacteraceae;g__Eubacterium_R;s__Eubacterium_R coprostanoligenes	GCA_022777345.1	98.14	115	1674127	95.76	0.67	0.0154804 ± 0.0097824	0.01523 ± 0.00575	27.933
SUG380	d__Bacteria;p__Firmicutes_A;c__Clostridia;o__Oscillospirales;f__Acutalibacteraceae;g__Eubacterium_R;s__Eubacterium_R sp900542875	GCA_022787945.1	97.17	91	1751838	94.63	1.01	0.0032915 ± 0.0023547	0.05153 ± 0.00786	33.5196
SUG263	d__Bacteria;p__Firmicutes_A;c__Clostridia;o__Oscillospirales;f__Acutalibacteraceae;g__Eubacterium_R;s__Eubacterium_R sp900548085	GCA_022764325.1	96.32	58	1834840	96.69	0	0.0010161 ± 0.0010161	0.01704 ± 0.00448	18.9944
SUG119	d__Bacteria;p__Firmicutes_A;c__Clostridia;o__Oscillospirales;f__Acutalibacteraceae;g__Fimenecus;s__	GCA_022768065.1	< 95	32	1921291	97.32	0.34	0.0000126 ± 0.0000097	0.03519 ± 0.01399	10.6145
SUG153	d__Bacteria;p__Firmicutes_A;c__Clostridia;o__Oscillospirales;f__Acutalibacteraceae;g__Fimenecus;s__Fimenecus sp004555265	GCA_022767785.1	97.4	140	1882373	97.32	0.67	0.0000213 ± 0.0000171	0.00671 ± 0.00184	12.8492
SUG677	d__Bacteria;p__Firmicutes_A;c__Clostridia;o__Oscillospirales;f__Acutalibacteraceae;g__Fimenecus;s__Fimenecus sp004556705	GCA_022776725.1	98.83	47	1813127	96.64	0	0.5319417 ± 0.1757831	0.03571 ± 0.00676	55.8659
SUG667	d__Bacteria;p__Firmicutes_A;c__Clostridia;o__Oscillospirales;f__Acutalibacteraceae;g__Fimivicinus;s__Fimivicinus sp002320555	GCA_022777155.1	98.41	65	2502027	97.99	0	0.2944734 ± 0.0773911	0.00004 ± 0.00004	16.7598
SUG159	d__Bacteria;p__Firmicutes_A;c__Clostridia;o__Oscillospirales;f__Acutalibacteraceae;g__Heritagella;s__	GCA_022767925.1	< 95	156	2097756	93.62	3.8	0.0008302 ± 0.0005905	0.04578 ± 0.00543	49.162
SUG856	d__Bacteria;p__Firmicutes_A;c__Clostridia;o__Oscillospirales;f__Acutalibacteraceae;g__Limousia;s__Limousia pullorum	GCA_022773775.1	96.54	112	1943617	95.97	0	1.9112865 ± 0.2306531	0.01549 ± 0.01417	45.8101
SUG195	d__Bacteria;p__Firmicutes_A;c__Clostridia;o__Oscillospirales;f__Acutalibacteraceae;g__Pseudoruminococcus_A;s__Pseudoruminococcus_A sp902765855	GCA_022766615.1	98.99	60	2381333	98.66	0.34	0.0000078 ± 0.0000055	0.01302 ± 0.00362	11.7318
SUG987	d__Bacteria;p__Firmicutes_A;c__Clostridia;o__Oscillospirales;f__Acutalibacteraceae;g__Ruminococcus_E;s__	GCA_022779485.1	< 95	52	2022592	96.86	0.81	0.0000602 ± 0.0000516	0.01472 ± 0.01093	7.26257
SUG729	d__Bacteria;p__Firmicutes_A;c__Clostridia;o__Oscillospirales;f__Acutalibacteraceae;g__Ruminococcus_E;s__Ruminococcus_E bromii_A	GCA_022775865.1	98.01	43	2145880	98.66	0	0.00325 ± 0.0019534	0.15673 ± 0.03336	44.6927
SUG821	d__Bacteria;p__Firmicutes_A;c__Clostridia;o__Oscillospirales;f__Acutalibacteraceae;g__Ruminococcus_E;s__Ruminococcus_E bromii_A	GCA_022782865.1	98.33	62	2188967	99.33	0	0.0059255 ± 0.0046538	0.13949 ± 0.02998	44.6927
SUG949	d__Bacteria;p__Firmicutes_A;c__Clostridia;o__Oscillospirales;f__Acutalibacteraceae;g__Ruminococcus_E;s__Ruminococcus_E sp003521625	GCA_022779065.1	97.49	56	1939846	96.64	0.67	0.0043599 ± 0.0020317	0.03815 ± 0.00667	43.5754
SUG787	d__Bacteria;p__Firmicutes_A;c__Clostridia;o__Oscillospirales;f__Acutalibacteraceae;g__Ruminococcus_E;s__Ruminococcus_E sp004560275	GCA_022774755.1	98.95	35	1876412	99.11	0	0.0004987 ± 0.0003775	0.01006 ± 0.00596	8.37989
SUG217	d__Bacteria;p__Firmicutes_A;c__Clostridia;o__Oscillospirales;f__Acutalibacteraceae;g__Ruminococcus_E;s__Ruminococcus_E sp900314705	GCA_022766255.1	95.91	203	1960525	95.16	1.01	0.0003191 ± 0.0002212	0.02467 ± 0.00491	32.4022
SUG227	d__Bacteria;p__Firmicutes_A;c__Clostridia;o__Oscillospirales;f__Acutalibacteraceae;g__Ruminococcus_E;s__Ruminococcus_E sp900314705	GCA_022766845.1	95.77	251	2091189	95.97	2.68	0.0003281 ± 0.0002308	0.02796 ± 0.00668	32.4022
SUG850	d__Bacteria;p__Firmicutes_A;c__Clostridia;o__Oscillospirales;f__Acutalibacteraceae;g__Ruminococcus_E;s__Ruminococcus_E sp900314705	GCA_022774195.1	95.99	189	1878693	96.58	0.34	0.001447 ± 0.0010287	0.03268 ± 0.00665	32.4022
SUG254	d__Bacteria;p__Firmicutes_A;c__Clostridia;o__Oscillospirales;f__Acutalibacteraceae;g__UBA1081;s__	GCA_022763825.1	< 95	105	2100731	91.72	0	0.000722 ± 0.000577	0.01361 ± 0.00309	28.4916
SUG1105	d__Bacteria;p__Firmicutes_A;c__Clostridia;o__Oscillospirales;f__Acutalibacteraceae;g__UBA1417;s__UBA1417 sp003531055	GCA_022786905.1	97.83	93	2084995	96.64	3.36	0.0205513 ± 0.0048422	0.06266 ± 0.00582	68.1564
SUG198	d__Bacteria;p__Firmicutes_A;c__Clostridia;o__Oscillospirales;f__Acutalibacteraceae;g__UBA1417;s__UBA1417 sp004555625	GCA_022766485.1	99.18	148	2065465	94.47	0.34	0.0000045 ± 0.0000044	0.00523 ± 0.00229	8.37989
SUG439	d__Bacteria;p__Firmicutes_A;c__Clostridia;o__Oscillospirales;f__Acutalibacteraceae;g__UBA6857;s__	GCA_022779945.1	< 95	262	2201587	91.29	2.01	0.000001 ± 0.000001	0.00967 ± 0.00327	10.0559
SUG1011	d__Bacteria;p__Firmicutes_A;c__Clostridia;o__Oscillospirales;f__Acutalibacteraceae;g__UBA6857;s__UBA6857 sp016293225	GCA_022784305.1	95.72	199	2003612	95.17	0.67	0.0000291 ± 0.0000251	0.01998 ± 0.00597	21.7877
SUG777	d__Bacteria;p__Firmicutes_A;c__Clostridia;o__Oscillospirales;f__Butyricicoccaceae;g__Agathobaculum;s__	GCA_022775115.1	< 95	88	2194549	96.64	1.34	0.0794533 ± 0.021652	0.0009 ± 0.00039	18.9944
SUG344	d__Bacteria;p__Firmicutes_A;c__Clostridia;o__Oscillospirales;f__Butyricicoccaceae;g__Agathobaculum;s__Agathobaculum butyriciproducens	GCA_022780625.1	97.36	208	2108681	97.28	1.71	0.0044748 ± 0.0028887	0.04928 ± 0.00646	44.1341
SUG318	d__Bacteria;p__Firmicutes_A;c__Clostridia;o__Oscillospirales;f__Butyricicoccaceae;g__Butyricicoccus;s__Butyricicoccus sp004552245	GCA_022781485.1	99.18	116	1958595	92.79	0.45	0.0018399 ± 0.0013814	0.01045 ± 0.00182	24.581
SUG720	d__Bacteria;p__Firmicutes_A;c__Clostridia;o__Oscillospirales;f__Butyricicoccaceae;g__Butyricicoccus_A;s__	GCA_022775385.1	< 95	142	2142082	92.95	1.4	0.0003468 ± 0.0002997	0.01899 ± 0.00437	33.5196
SUG611	d__Bacteria;p__Firmicutes_A;c__Clostridia;o__Oscillospirales;f__Butyricicoccaceae;g__Butyricicoccus_A;s__Butyricicoccus_A porcorum	GCA_022778205.1	99.62	122	2217870	97.32	0.02	0.0116034 ± 0.0061032	0.18458 ± 0.03308	36.3128
SUG648	d__Bacteria;p__Firmicutes_A;c__Clostridia;o__Oscillospirales;f__Butyricicoccaceae;g__Butyricicoccus_A;s__Butyricicoccus_A sp002395695	GCA_022777505.1	98.13	47	2129734	99.33	0.67	0.0052944 ± 0.0036537	0.28294 ± 0.03188	58.6592
SUG682	d__Bacteria;p__Firmicutes_A;c__Clostridia;o__Oscillospirales;f__Butyricicoccaceae;g__JAAZKA01;s__JAAZKA01 sp016297585	GCA_022776825.1	98.78	215	2473269	94.68	1.03	0.0040125 ± 0.0013273	0.0131 ± 0.00163	39.1061
SUG215	d__Bacteria;p__Firmicutes_A;c__Clostridia;o__Oscillospirales;f__Butyricicoccaceae;g__UBA4644;s__UBA4644 sp900763355	GCA_022766305.1	98.05	156	1925400	95.08	1.37	0.0014957 ± 0.0011324	0.0218 ± 0.00262	38.5475
SUG855	d__Bacteria;p__Firmicutes_A;c__Clostridia;o__Oscillospirales;f__CAG-272;g__;s__	GCA_022774065.1	< 95	77	1593735	93.72	0.02	0.0006063 ± 0.0004292	0.00762 ± 0.00376	12.2905
SUG147	d__Bacteria;p__Firmicutes_A;c__Clostridia;o__Oscillospirales;f__CAG-272;g__CAG-272;s__CAG-272 sp000433515	GCA_022768145.1	98.68	168	2218141	94.74	0.67	0.0011071 ± 0.0005374	0.01104 ± 0.00203	31.8436
SUG233	d__Bacteria;p__Firmicutes_A;c__Clostridia;o__Oscillospirales;f__CAG-272;g__CAG-390;s__CAG-390 sp003523225	GCA_022767225.1	98.44	196	2226254	90.94	1.01	0.0000085 ± 0.0000077	0.02766 ± 0.00692	17.8771
SUG68	d__Bacteria;p__Firmicutes_A;c__Clostridia;o__Oscillospirales;f__CAG-272;g__CAG-448;s__CAG-448 sp003150135	GCA_022769445.1	98.38	146	2184955	93.18	5	0.0037816 ± 0.0030664	0.01085 ± 0.00174	28.4916
SUG1021	d__Bacteria;p__Firmicutes_A;c__Clostridia;o__Oscillospirales;f__CAG-272;g__CAG-841;s__CAG-841 sp000437375	GCA_022783905.1	99.03	86	1581817	92.17	0	0.0015602 ± 0.0012916	0.07172 ± 0.01154	38.5475
SUG763	d__Bacteria;p__Firmicutes_A;c__Clostridia;o__Oscillospirales;f__CAG-272;g__CAG-841;s__CAG-841 sp018383975	GCA_022775525.1	98.84	43	1599140	90.83	0.19	0.0055855 ± 0.0039147	0.11096 ± 0.03071	37.4302
SUG184	d__Bacteria;p__Firmicutes_A;c__Clostridia;o__Oscillospirales;f__CAG-272;g__Firm-07;s__Firm-07 sp905187695	GCA_022766735.1	99.14	93	1609422	92.62	0.67	0.0003445 ± 0.0003387	0.039 ± 0.0061	37.9888
SUG719	d__Bacteria;p__Firmicutes_A;c__Clostridia;o__Oscillospirales;f__CAG-272;g__Flemingibacterium;s__Flemingibacterium sp900546315	GCA_022776105.1	97.63	202	2993442	94.3	1.51	0.0028105 ± 0.0014817	0.01323 ± 0.00171	38.5475
SUG267	d__Bacteria;p__Firmicutes_A;c__Clostridia;o__Oscillospirales;f__CAG-272;g__HGM12650;s__HGM12650 sp900761725	GCA_022764185.1	98.42	133	2048884	90.25	2.01	0.0001216 ± 0.0001216	0.01544 ± 0.0032	26.8156
SUG1000	d__Bacteria;p__Firmicutes_A;c__Clostridia;o__Oscillospirales;f__CAG-272;g__UMGS1696;s__UMGS1696 sp900554225	GCA_022779565.1	98.22	178	2721412	90.66	1.68	0.0139551 ± 0.0047057	0.03615 ± 0.00341	60.8939
SUG38	d__Bacteria;p__Firmicutes_A;c__Clostridia;o__Oscillospirales;f__CAG-382;g__UBA1206;s__UBA1206 sp000433115	GCA_022769605.1	98.52	128	1868160	93.38	1.68	0.0163924 ± 0.0047311	0.03912 ± 0.00381	59.7765
SUG145	d__Bacteria;p__Firmicutes_A;c__Clostridia;o__Oscillospirales;f__Oscillospiraceae;g__;s__	GCA_022768185.1	< 95	77	1775278	91.32	3.02	0.0006704 ± 0.0004674	0.01814 ± 0.00126	48.6034
SUG478	d__Bacteria;p__Firmicutes_A;c__Clostridia;o__Oscillospirales;f__Oscillospiraceae;g__An92;s__	GCA_022772585.1	< 95	153	2626110	94	2.48	0.0449362 ± 0.0095513	0.013 ± 0.00394	50.2793
SUG638	d__Bacteria;p__Firmicutes_A;c__Clostridia;o__Oscillospirales;f__Oscillospiraceae;g__CAG-103;s__CAG-103 sp004556965	GCA_022777525.1	98.62	54	2020777	94.97	0.67	0.4917463 ± 0.0869188	0.08742 ± 0.01748	67.0391
SUG374	d__Bacteria;p__Firmicutes_A;c__Clostridia;o__Oscillospirales;f__Oscillospiraceae;g__CAG-103;s__CAG-103 sp900317855	GCA_022788245.1	98.09	46	1847503	92.28	1.34	0.0458892 ± 0.0133447	0.07719 ± 0.00881	63.6872
SUG400	d__Bacteria;p__Firmicutes_A;c__Clostridia;o__Oscillospirales;f__Oscillospiraceae;g__CAG-103;s__CAG-103 sp900317855	GCA_022783365.1	98.06	135	1722020	91.28	0.02	0.0597364 ± 0.0266891	0.05891 ± 0.00533	61.4525
SUG967	d__Bacteria;p__Firmicutes_A;c__Clostridia;o__Oscillospirales;f__Oscillospiraceae;g__CAG-170;s__	GCA_022779365.1	< 95	56	2113722	93.96	0.67	0.0830824 ± 0.0448779	0.0257 ± 0.00197	59.2179
SUG304	d__Bacteria;p__Firmicutes_A;c__Clostridia;o__Oscillospirales;f__Oscillospiraceae;g__CAG-170;s__CAG-170 sp002404795	GCA_022781885.1	95.6	91	2282612	91.95	1.34	0.0166701 ± 0.0046936	0.10083 ± 0.01563	68.1564
SUG560	d__Bacteria;p__Firmicutes_A;c__Clostridia;o__Oscillospirales;f__Oscillospiraceae;g__CAG-170;s__CAG-170 sp002404795	GCA_022771045.1	95.6	196	2207565	92.93	1.34	0.0134325 ± 0.0036762	0.07924 ± 0.00637	68.1564
SUG730	d__Bacteria;p__Firmicutes_A;c__Clostridia;o__Oscillospirales;f__Oscillospiraceae;g__CAG-170;s__CAG-170 sp002404795	GCA_022774875.1	95.61	144	2293581	92.62	2.82	0.0117666 ± 0.0030259	0.07609 ± 0.00812	68.1564
SUG844	d__Bacteria;p__Firmicutes_A;c__Clostridia;o__Oscillospirales;f__Oscillospiraceae;g__CAG-170;s__CAG-170 sp002404795	GCA_022774265.1	95.71	143	2358419	90.6	2.52	0.0152379 ± 0.0042635	0.08179 ± 0.00698	68.1564
SUG448	d__Bacteria;p__Firmicutes_A;c__Clostridia;o__Oscillospirales;f__Oscillospiraceae;g__CAG-170;s__CAG-170 sp003516765	GCA_022779855.1	96.88	234	2108259	90.87	4.43	0.0068406 ± 0.0024093	0.08381 ± 0.00683	60.3352
SUG19	d__Bacteria;p__Firmicutes_A;c__Clostridia;o__Oscillospirales;f__Oscillospiraceae;g__CAG-170;s__CAG-170 sp004555655	GCA_022770025.1	99.62	228	1960737	91.29	3.66	0.0074014 ± 0.0035985	0.00895 ± 0.0038	16.2011
SUG624	d__Bacteria;p__Firmicutes_A;c__Clostridia;o__Oscillospirales;f__Oscillospiraceae;g__CAG-83;s__CAG-83 sp000435555	GCA_022777985.1	97.69	85	1723248	91.28	0.69	0.0466711 ± 0.0193367	0.05026 ± 0.007	64.8045
SUG678	d__Bacteria;p__Firmicutes_A;c__Clostridia;o__Oscillospirales;f__Oscillospiraceae;g__CAG-83;s__CAG-83 sp000435555	GCA_022776905.1	97.82	43	1857757	91.95	2.2	0.0645213 ± 0.0276502	0.05117 ± 0.00774	67.5978
SUG964	d__Bacteria;p__Firmicutes_A;c__Clostridia;o__Oscillospirales;f__Oscillospiraceae;g__CAG-83;s__CAG-83 sp003487665	GCA_022778885.1	97.48	79	1894894	92.28	2.06	0.0702733 ± 0.0240615	0.10333 ± 0.00696	72.067
SUG977	d__Bacteria;p__Firmicutes_A;c__Clostridia;o__Oscillospirales;f__Oscillospiraceae;g__CAG-83;s__CAG-83 sp003487665	GCA_022778755.1	97.51	114	1880170	92.28	4.32	0.0728789 ± 0.0285443	0.12234 ± 0.00825	72.6257
SUG746	d__Bacteria;p__Firmicutes_A;c__Clostridia;o__Oscillospirales;f__Oscillospiraceae;g__CAG-83;s__CAG-83 sp004557655	GCA_022775335.1	98.18	108	1828625	90.33	4.36	0.0196187 ± 0.0048194	0.095 ± 0.01339	67.5978
SUG493	d__Bacteria;p__Firmicutes_A;c__Clostridia;o__Oscillospirales;f__Oscillospiraceae;g__CAG-83;s__CAG-83 sp900313295	GCA_022772625.1	98.86	116	1583331	91.04	2.35	0.0259336 ± 0.0083272	0.08945 ± 0.00791	71.5084
SUG957	d__Bacteria;p__Firmicutes_A;c__Clostridia;o__Oscillospirales;f__Oscillospiraceae;g__CAG-83;s__CAG-83 sp900313295	GCA_022779045.1	98.94	117	1644046	91.82	2.88	0.027114 ± 0.0086015	0.09138 ± 0.00777	71.5084
SUG101	d__Bacteria;p__Firmicutes_A;c__Clostridia;o__Oscillospirales;f__Oscillospiraceae;g__CAG-83;s__CAG-83 sp900552475	GCA_022768875.1	98.35	80	1968416	91.72	4.09	0.0035478 ± 0.0017773	0.01786 ± 0.00156	47.486
SUG1052	d__Bacteria;p__Firmicutes_A;c__Clostridia;o__Oscillospirales;f__Oscillospiraceae;g__Dysosmobacter;s__	GCA_022787505.1	< 95	74	2415461	95.67	3.91	0.0263454 ± 0.0066815	0.11533 ± 0.01021	69.2737
SUG973	d__Bacteria;p__Firmicutes_A;c__Clostridia;o__Oscillospirales;f__Oscillospiraceae;g__Dysosmobacter;s__	GCA_022778785.1	< 95	121	2489851	95.64	3.47	0.0197039 ± 0.0146166	0.04791 ± 0.00478	58.6592
SUG368	d__Bacteria;p__Firmicutes_A;c__Clostridia;o__Oscillospirales;f__Oscillospiraceae;g__Dysosmobacter;s__Dysosmobacter sp001916835	GCA_022780405.1	96.41	237	2228147	92.03	1.07	0.076467 ± 0.0141972	0.05774 ± 0.00313	73.743
SUG412	d__Bacteria;p__Firmicutes_A;c__Clostridia;o__Oscillospirales;f__Oscillospiraceae;g__Dysosmobacter;s__Dysosmobacter sp001916835	GCA_022783265.1	96.46	47	2386735	92.95	0.6	0.0527091 ± 0.0108413	0.0397 ± 0.0033	73.1844
SUG9	d__Bacteria;p__Firmicutes_A;c__Clostridia;o__Oscillospirales;f__Oscillospiraceae;g__Dysosmobacter;s__Dysosmobacter sp001916835	GCA_022770595.1	96.66	45	2241756	97.32	2.01	0.0784856 ± 0.0176956	0.03619 ± 0.00275	73.1844
SUG1055	d__Bacteria;p__Firmicutes_A;c__Clostridia;o__Oscillospirales;f__Oscillospiraceae;g__Dysosmobacter;s__Dysosmobacter sp004558115	GCA_022786525.1	97.73	185	2067247	91.34	3.36	0.0244523 ± 0.0062466	0.07842 ± 0.0086	70.3911
SUG641	d__Bacteria;p__Firmicutes_A;c__Clostridia;o__Oscillospirales;f__Oscillospiraceae;g__Dysosmobacter;s__Dysosmobacter sp004558115	GCA_022776945.1	97.6	84	1940548	94.13	4.03	0.0232178 ± 0.0059214	0.08617 ± 0.00883	70.9497
SUG579	d__Bacteria;p__Firmicutes_A;c__Clostridia;o__Oscillospirales;f__Oscillospiraceae;g__Dysosmobacter;s__Dysosmobacter sp018228705	GCA_022770885.1	98.63	88	2176926	92.64	0.67	0.0237788 ± 0.010822	0.01911 ± 0.00163	53.0726
SUG1098	d__Bacteria;p__Firmicutes_A;c__Clostridia;o__Oscillospirales;f__Oscillospiraceae;g__ER4;s__ER4 sp000765235	GCA_022787125.1	97.19	183	2176390	95.42	4.95	0.033508 ± 0.0141879	0.06747 ± 0.00572	64.2458
SUG822	d__Bacteria;p__Firmicutes_A;c__Clostridia;o__Oscillospirales;f__Oscillospiraceae;g__ER4;s__ER4 sp000765235	GCA_022782825.1	97.24	260	1822786	90.76	3.41	0.0132812 ± 0.0052148	0.04878 ± 0.0058	56.4246
SUG547	d__Bacteria;p__Firmicutes_A;c__Clostridia;o__Oscillospirales;f__Oscillospiraceae;g__ER4;s__ER4 sp003522105	GCA_022771585.1	97.45	111	1563462	93.56	0	0.2285658 ± 0.0495419	0.08613 ± 0.01271	77.6536
SUG702	d__Bacteria;p__Firmicutes_A;c__Clostridia;o__Oscillospirales;f__Oscillospiraceae;g__ER4;s__ER4 sp003522105	GCA_022776585.1	97.3	81	1836584	98.66	0	0.4326878 ± 0.0758814	0.12264 ± 0.01702	79.3296
SUG430	d__Bacteria;p__Firmicutes_A;c__Clostridia;o__Oscillospirales;f__Oscillospiraceae;g__ER4;s__ER4 sp900317525	GCA_022780065.1	97.68	157	1599214	90.16	1.12	0.0193242 ± 0.0117081	0.25315 ± 0.02489	59.2179
SUG178	d__Bacteria;p__Firmicutes_A;c__Clostridia;o__Oscillospirales;f__Oscillospiraceae;g__Evtepia;s__	GCA_022767415.1	< 95	207	2150762	95.52	3.91	0.017599 ± 0.0047998	0.01166 ± 0.00128	50.838
SUG277	d__Bacteria;p__Firmicutes_A;c__Clostridia;o__Oscillospirales;f__Oscillospiraceae;g__Evtepia;s__	GCA_022764045.1	< 95	94	2552850	95.89	3.86	0.0351493 ± 0.0100785	0.01043 ± 0.00126	46.9274
SUG749	d__Bacteria;p__Firmicutes_A;c__Clostridia;o__Oscillospirales;f__Oscillospiraceae;g__Evtepia;s__Evtepia sp004554585	GCA_022775885.1	99.82	90	2082981	97.09	0.67	0.0188972 ± 0.0073629	0.02635 ± 0.00545	56.9832
SUG1027	d__Bacteria;p__Firmicutes_A;c__Clostridia;o__Oscillospirales;f__Oscillospiraceae;g__F23-B02;s__	GCA_022784505.1	< 95	92	1620744	90.58	1.01	0.000168 ± 0.0001569	0.0459 ± 0.01301	24.581
SUG902	d__Bacteria;p__Firmicutes_A;c__Clostridia;o__Oscillospirales;f__Oscillospiraceae;g__F23-B02;s__F23-B02 sp000431075	GCA_022786055.1	97.25	55	1625715	90.21	0.34	0.0071536 ± 0.0071496	0.05499 ± 0.00885	34.0782
SUG758	d__Bacteria;p__Firmicutes_A;c__Clostridia;o__Oscillospirales;f__Oscillospiraceae;g__F23-B02;s__F23-B02 sp004556755	GCA_022774825.1	98.87	100	1574373	90.27	2.13	0.0001074 ± 0.0000756	0.04651 ± 0.01191	25.6983
SUG516	d__Bacteria;p__Firmicutes_A;c__Clostridia;o__Oscillospirales;f__Oscillospiraceae;g__F23-B02;s__F23-B02 sp004558025	GCA_022772135.1	99.27	91	1695145	90.94	0.84	0.0030904 ± 0.0016689	0.15498 ± 0.02914	53.0726
SUG1033	d__Bacteria;p__Firmicutes_A;c__Clostridia;o__Oscillospirales;f__Oscillospiraceae;g__Faecousia;s__	GCA_022786995.1	< 95	115	2762061	98.77	3.08	0.0033186 ± 0.0018634	0.04992 ± 0.0169	31.8436
SUG1096	d__Bacteria;p__Firmicutes_A;c__Clostridia;o__Oscillospirales;f__Oscillospiraceae;g__Faecousia;s__	GCA_022786965.1	< 95	192	2592418	90.75	2.58	0.0656466 ± 0.0355254	0.03234 ± 0.00538	39.1061
SUG280	d__Bacteria;p__Firmicutes_A;c__Clostridia;o__Oscillospirales;f__Oscillospiraceae;g__Faecousia;s__	GCA_022764095.1	< 95	272	3157842	97.72	4.19	0.0025592 ± 0.0019425	0.03595 ± 0.00826	33.5196
SUG31	d__Bacteria;p__Firmicutes_A;c__Clostridia;o__Oscillospirales;f__Oscillospiraceae;g__Faecousia;s__	GCA_022770345.1	< 95	118	1662763	91.85	1.34	0.0004748 ± 0.0003573	0.01588 ± 0.00226	35.7542
SUG319	d__Bacteria;p__Firmicutes_A;c__Clostridia;o__Oscillospirales;f__Oscillospiraceae;g__Faecousia;s__	GCA_022781505.1	< 95	186	2474745	97.66	3.36	0.0055044 ± 0.0033306	0.01683 ± 0.00374	25.1397
SUG494	d__Bacteria;p__Firmicutes_A;c__Clostridia;o__Oscillospirales;f__Oscillospiraceae;g__Faecousia;s__	GCA_022772525.1	< 95	98	2291814	93.57	1.69	0.0005555 ± 0.0003525	0.03609 ± 0.00896	28.4916
SUG610	d__Bacteria;p__Firmicutes_A;c__Clostridia;o__Oscillospirales;f__Oscillospiraceae;g__Faecousia;s__	GCA_022778095.1	< 95	359	2968667	91.14	3.64	0.0205956 ± 0.0051557	0.07326 ± 0.00615	62.0112
SUG655	d__Bacteria;p__Firmicutes_A;c__Clostridia;o__Oscillospirales;f__Oscillospiraceae;g__Faecousia;s__	GCA_022777455.1	< 95	353	3163487	96.6	2.04	0.0013656 ± 0.0012022	0.02639 ± 0.00769	21.7877
SUG741	d__Bacteria;p__Firmicutes_A;c__Clostridia;o__Oscillospirales;f__Oscillospiraceae;g__Faecousia;s__	GCA_022775085.1	< 95	82	2720817	97.15	0.89	0.0057345 ± 0.0025979	0.07369 ± 0.02332	46.9274
SUG784	d__Bacteria;p__Firmicutes_A;c__Clostridia;o__Oscillospirales;f__Oscillospiraceae;g__Faecousia;s__	GCA_022774865.1	< 95	35	1870598	96.42	0.67	0.0006322 ± 0.0006136	0.02203 ± 0.00695	24.581
SUG601	d__Bacteria;p__Firmicutes_A;c__Clostridia;o__Oscillospirales;f__Oscillospiraceae;g__Faecousia;s__Faecousia sp004555705	GCA_022778385.1	97.86	216	2868928	90.6	2.48	0.0038093 ± 0.0035448	0.0447 ± 0.01869	25.1397
SUG378	d__Bacteria;p__Firmicutes_A;c__Clostridia;o__Oscillospirales;f__Oscillospiraceae;g__Faecousia;s__Faecousia sp004562395	GCA_022787925.1	98.24	166	2998780	93.47	0	0.0231509 ± 0.0115627	0.10756 ± 0.02854	37.4302
SUG1142	d__Bacteria;p__Firmicutes_A;c__Clostridia;o__Oscillospirales;f__Oscillospiraceae;g__Faecousia;s__Faecousia sp016302405	GCA_022784865.1	98	284	2293541	91.39	1.48	0.0115981 ± 0.0107808	0.02986 ± 0.00527	36.3128
SUG718	d__Bacteria;p__Firmicutes_A;c__Clostridia;o__Oscillospirales;f__Oscillospiraceae;g__Faecousia;s__Faecousia sp016302405	GCA_022776165.1	97.58	311	2292760	91.18	3.41	0.0087529 ± 0.0083623	0.02191 ± 0.00429	34.6369
SUG459	d__Bacteria;p__Firmicutes_A;c__Clostridia;o__Oscillospirales;f__Oscillospiraceae;g__Faecousia;s__Faecousia sp900540635	GCA_022773205.1	95.5	165	2125073	98.66	0.56	0.0022527 ± 0.0022341	0.10032 ± 0.01076	48.0447
SUG933	d__Bacteria;p__Firmicutes_A;c__Clostridia;o__Oscillospirales;f__Oscillospiraceae;g__Flavonifractor;s__	GCA_022785125.1	< 95	43	2965919	99.33	0.13	0.0716468 ± 0.0525281	0.00135 ± 0.00046	10.6145
SUG772	d__Bacteria;p__Firmicutes_A;c__Clostridia;o__Oscillospirales;f__Oscillospiraceae;g__Flavonifractor;s__Flavonifractor plautii	GCA_022775265.1	98.03	111	3452654	99.33	0.94	0.0901083 ± 0.0228252	0.00045 ± 0.00026	17.3184
SUG991	d__Bacteria;p__Firmicutes_A;c__Clostridia;o__Oscillospirales;f__Oscillospiraceae;g__HGM13010;s__	GCA_022779345.1	< 95	188	1918103	95.08	0.81	0.0011987 ± 0.0007088	0.0291 ± 0.00251	48.0447
SUG623	d__Bacteria;p__Firmicutes_A;c__Clostridia;o__Oscillospirales;f__Oscillospiraceae;g__Intestinimonas;s__Intestinimonas butyriciproducens	GCA_022778035.1	99.19	51	3108269	97.99	0	0.2793451 ± 0.0457957	0.00955 ± 0.00821	34.6369
SUG243	d__Bacteria;p__Firmicutes_A;c__Clostridia;o__Oscillospirales;f__Oscillospiraceae;g__Intestinimonas;s__Intestinimonas massiliensis	GCA_022766185.1	98.81	148	2623729	94.25	4.7	0.0989372 ± 0.0175215	0.0023 ± 0.00084	34.6369
SUG1084	d__Bacteria;p__Firmicutes_A;c__Clostridia;o__Oscillospirales;f__Oscillospiraceae;g__Lawsonibacter;s__Lawsonibacter sp000177015	GCA_022787005.1	96.88	215	2577388	93.4	2.99	0.0665598 ± 0.0103215	0.01482 ± 0.00191	59.2179
SUG535	d__Bacteria;p__Firmicutes_A;c__Clostridia;o__Oscillospirales;f__Oscillospiraceae;g__Lawsonibacter;s__Lawsonibacter sp000177015	GCA_022772165.1	96.76	84	2838619	99.33	0.34	0.179662 ± 0.0353138	0.0164 ± 0.00194	64.8045
SUG838	d__Bacteria;p__Firmicutes_A;c__Clostridia;o__Oscillospirales;f__Oscillospiraceae;g__Lawsonibacter;s__Lawsonibacter sp000177015	GCA_022774225.1	96.77	127	2413603	94.94	1.01	0.0751212 ± 0.0154405	0.01614 ± 0.00375	56.9832
SUG210	d__Bacteria;p__Firmicutes_A;c__Clostridia;o__Oscillospirales;f__Oscillospiraceae;g__Lawsonibacter;s__Lawsonibacter sp905215425	GCA_022766975.1	96.73	91	1867502	91.04	1.79	0.0004348 ± 0.0003073	0.01924 ± 0.00129	50.838
SUG1050	d__Bacteria;p__Firmicutes_A;c__Clostridia;o__Oscillospirales;f__Oscillospiraceae;g__Limivicinus;s__	GCA_022787565.1	< 95	77	2632200	94.97	2.1	0.0040692 ± 0.001722	0.04682 ± 0.00615	53.0726
SUG848	d__Bacteria;p__Firmicutes_A;c__Clostridia;o__Oscillospirales;f__Oscillospiraceae;g__Limivicinus;s__	GCA_022774125.1	< 95	35	2286602	91.95	4.54	0.0095012 ± 0.0046555	0.07095 ± 0.01245	54.1899
SUG867	d__Bacteria;p__Firmicutes_A;c__Clostridia;o__Oscillospirales;f__Oscillospiraceae;g__Limivicinus;s__	GCA_022782265.1	< 95	157	2283339	94.71	2.68	0.0064838 ± 0.002759	0.07565 ± 0.01302	56.4246
SUG1102	d__Bacteria;p__Firmicutes_A;c__Clostridia;o__Oscillospirales;f__Oscillospiraceae;g__Limivicinus;s__Limivicinus sp003150355	GCA_022787045.1	97.11	67	2135209	90.6	0.78	0.0167499 ± 0.0057601	0.09684 ± 0.0092	62.5698
SUG173	d__Bacteria;p__Firmicutes_A;c__Clostridia;o__Oscillospirales;f__Oscillospiraceae;g__Marseille-P3106;s__Marseille-P3106 sp900169975	GCA_022767505.1	99.41	56	2211640	97.53	2.68	0.0607256 ± 0.0141628	0.00038 ± 0.00031	23.4637
SUG668	d__Bacteria;p__Firmicutes_A;c__Clostridia;o__Oscillospirales;f__Oscillospiraceae;g__NSJ-51;s__NSJ-51 sp900549795	GCA_022777125.1	99.18	170	2985097	95.78	2.68	0.1194526 ± 0.0306798	0.00146 ± 0.00079	18.4358
SUG56	d__Bacteria;p__Firmicutes_A;c__Clostridia;o__Oscillospirales;f__Oscillospiraceae;g__Pseudoflavonifractor;s__Pseudoflavonifractor capillosus	GCA_022769855.1	96.11	68	3079331	94.14	1.7	0.0397486 ± 0.0059574	0.00731 ± 0.00131	40.7821
SUG100	d__Bacteria;p__Firmicutes_A;c__Clostridia;o__Oscillospirales;f__Oscillospiraceae;g__Pseudoscilispira;s__	GCA_022768895.1	< 95	52	2057747	96.98	2.18	0.0401685 ± 0.0053578	0.00128 ± 0.00046	29.6089
SUG117	d__Bacteria;p__Firmicutes_A;c__Clostridia;o__Oscillospirales;f__QAMX01;g__QAMX01;s__QAMX01 sp004555605	GCA_022769895.1	99.9	47	2237868	96.53	0	0.007144 ± 0.0032045	0.01475 ± 0.00237	30.1676
SUG122	d__Bacteria;p__Firmicutes_A;c__Clostridia;o__Oscillospirales;f__Ruminococcaceae;g__;s__	GCA_022768545.1	< 95	128	2101125	97.54	0	0.0000341 ± 0.0000341	0.00837 ± 0.00174	21.7877
SUG190	d__Bacteria;p__Firmicutes_A;c__Clostridia;o__Oscillospirales;f__Ruminococcaceae;g__CAG-115;s__	GCA_022766785.1	< 95	112	2480138	92.58	2.46	0.0001738 ± 0.0001589	0.01527 ± 0.00326	25.6983
SUG235	d__Bacteria;p__Firmicutes_A;c__Clostridia;o__Oscillospirales;f__Ruminococcaceae;g__CAG-115;s__	GCA_022766825.1	< 95	202	1833554	92.09	0.67	0.0000336 ± 0.0000336	0.0054 ± 0.00206	11.1732
SUG1034	d__Bacteria;p__Firmicutes_A;c__Clostridia;o__Oscillospirales;f__Ruminococcaceae;g__CAG-115;s__CAG-115 sp004554555	GCA_022786885.1	98.23	298	2072756	93.69	0.69	0.0000038 ± 0.0000033	0.01092 ± 0.00394	13.9665
SUG1067	d__Bacteria;p__Firmicutes_A;c__Clostridia;o__Oscillospirales;f__Ruminococcaceae;g__CAG-115;s__CAG-115 sp004555855	GCA_022786305.1	98.32	158	2184694	95.03	2.01	0.0000035 ± 0.0000035	0.02572 ± 0.01202	12.8492
SUG1041	d__Bacteria;p__Firmicutes_A;c__Clostridia;o__Oscillospirales;f__Ruminococcaceae;g__CAG-353;s__	GCA_022787085.1	< 95	56	2529025	97.32	1.07	0.0000033 ± 0.0000032	0.00659 ± 0.00496	7.26257
SUG361	d__Bacteria;p__Firmicutes_A;c__Clostridia;o__Oscillospirales;f__Ruminococcaceae;g__CAG-353;s__	GCA_022780785.1	< 95	221	2282646	93.83	2.65	0.0002569 ± 0.0002569	0.01397 ± 0.00528	22.3464
SUG914	d__Bacteria;p__Firmicutes_A;c__Clostridia;o__Oscillospirales;f__Ruminococcaceae;g__CAG-353;s__	GCA_022785845.1	< 95	383	2458911	90.41	0.67	0.0002414 ± 0.0002047	0.01749 ± 0.00435	29.0503
SUG408	d__Bacteria;p__Firmicutes_A;c__Clostridia;o__Oscillospirales;f__Ruminococcaceae;g__Faecalibacterium;s__Faecalibacterium prausnitzii_C	GCA_022783405.1	96.79	213	2006198	91.06	1.7	0.0049708 ± 0.0039526	0.03406 ± 0.00547	37.9888
SUG504	d__Bacteria;p__Firmicutes_A;c__Clostridia;o__Oscillospirales;f__Ruminococcaceae;g__Faecalibacterium;s__Faecalibacterium prausnitzii_D	GCA_022772325.1	96.95	83	2246656	98.96	2.89	0.0009538 ± 0.0009498	0.0518 ± 0.00867	45.8101
SUG311	d__Bacteria;p__Firmicutes_A;c__Clostridia;o__Oscillospirales;f__Ruminococcaceae;g__Faecalibacterium;s__Faecalibacterium prausnitzii_G	GCA_022781465.1	97.25	155	2060911	94.1	2.89	0.0006936 ± 0.0006916	0.08665 ± 0.01625	42.4581
SUG237	d__Bacteria;p__Firmicutes_A;c__Clostridia;o__Oscillospirales;f__Ruminococcaceae;g__Faecalibacterium;s__Faecalibacterium prausnitzii_M	GCA_022768845.1	99.41	249	1924034	91.81	2.27	0.0417677 ± 0.0125536	0.05774 ± 0.00927	57.5419
SUG417	d__Bacteria;p__Firmicutes_A;c__Clostridia;o__Oscillospirales;f__Ruminococcaceae;g__Faecalibacterium;s__Faecalibacterium sp003449675	GCA_022780335.1	95.16	249	2191234	92.89	1.5	0.0012574 ± 0.0008783	0.06826 ± 0.00801	48.0447
SUG509	d__Bacteria;p__Firmicutes_A;c__Clostridia;o__Oscillospirales;f__Ruminococcaceae;g__Faecalibacterium;s__Faecalibacterium sp003449675	GCA_022772255.1	95.56	101	2461812	98.34	2.83	0.001939 ± 0.0012166	0.09874 ± 0.01319	51.3966
SUG604	d__Bacteria;p__Firmicutes_A;c__Clostridia;o__Oscillospirales;f__Ruminococcaceae;g__Faecalibacterium;s__Faecalibacterium sp900539885	GCA_022778345.1	97.09	115	2208267	96.7	1.86	0.0022935 ± 0.001158	0.05929 ± 0.00945	52.514
SUG775	d__Bacteria;p__Firmicutes_A;c__Clostridia;o__Oscillospirales;f__Ruminococcaceae;g__Faecalibacterium;s__Faecalibacterium sp900539885	GCA_022775165.1	96.96	116	2291641	97.48	0.7	0.0032275 ± 0.001392	0.05684 ± 0.00711	54.1899
SUG7	d__Bacteria;p__Firmicutes_A;c__Clostridia;o__Oscillospirales;f__Ruminococcaceae;g__Faecivivens;s__	GCA_022770625.1	< 95	89	2177705	97.32	0.67	0.0003593 ± 0.0003593	0.00984 ± 0.00125	30.7263
SUG6	d__Bacteria;p__Firmicutes_A;c__Clostridia;o__Oscillospirales;f__Ruminococcaceae;g__Fimivivens;s__Fimivivens sp900113995	GCA_022770265.1	99.53	56	2383815	95.97	1.34	0.0371383 ± 0.010851	0.00203 ± 0.00073	24.0223
SUG596	d__Bacteria;p__Firmicutes_A;c__Clostridia;o__Oscillospirales;f__Ruminococcaceae;g__Fournierella;s__Fournierella excrementavium	GCA_022778225.1	97.43	100	2325761	96.6	0	0.1735614 ± 0.0739052	0.00603 ± 0.00168	25.1397
SUG625	d__Bacteria;p__Firmicutes_A;c__Clostridia;o__Oscillospirales;f__Ruminococcaceae;g__Gemmiger;s__Gemmiger formicilis	GCA_022777925.1	97.56	67	2220517	92.58	3.54	0.010541 ± 0.0040128	0.04897 ± 0.0111	52.514
SUG687	d__Bacteria;p__Firmicutes_A;c__Clostridia;o__Oscillospirales;f__Ruminococcaceae;g__Gemmiger;s__Gemmiger formicilis	GCA_022775545.1	97.5	181	2315696	93.68	4.09	0.0087825 ± 0.0036447	0.0548 ± 0.01032	51.9553
SUG495	d__Bacteria;p__Firmicutes_A;c__Clostridia;o__Oscillospirales;f__Ruminococcaceae;g__Gemmiger;s__Gemmiger qucibialis	GCA_022772485.1	98.67	253	2198208	97.35	0.68	0.0013183 ± 0.0011927	0.04733 ± 0.00575	47.486
SUG571	d__Bacteria;p__Firmicutes_A;c__Clostridia;o__Oscillospirales;f__Ruminococcaceae;g__Gemmiger;s__Gemmiger qucibialis	GCA_022771505.1	98.4	279	2318181	97.12	3.06	0.0013277 ± 0.0012273	0.04266 ± 0.00492	46.9274
SUG650	d__Bacteria;p__Firmicutes_A;c__Clostridia;o__Oscillospirales;f__Ruminococcaceae;g__Gemmiger;s__Gemmiger qucibialis	GCA_022777185.1	98.45	265	2365454	95.01	0.82	0.0013661 ± 0.0012561	0.05827 ± 0.00823	47.486
SUG948	d__Bacteria;p__Firmicutes_A;c__Clostridia;o__Oscillospirales;f__Ruminococcaceae;g__Gemmiger;s__Gemmiger qucibialis	GCA_022779075.1	98.43	269	2323960	92.97	1.53	0.0013147 ± 0.001138	0.03999 ± 0.00463	46.3687
SUG456	d__Bacteria;p__Firmicutes_A;c__Clostridia;o__Oscillospirales;f__Ruminococcaceae;g__Gemmiger;s__Gemmiger sp004555405	GCA_022772545.1	98.85	86	2196167	95.58	0.14	0.0023055 ± 0.0014691	0.05806 ± 0.0077	44.1341
SUG947	d__Bacteria;p__Firmicutes_A;c__Clostridia;o__Oscillospirales;f__Ruminococcaceae;g__Gemmiger;s__Gemmiger sp004555405	GCA_022784975.1	99.03	33	2125289	98.64	0	0.0031889 ± 0.0018875	0.06382 ± 0.01013	43.5754
SUG1046	d__Bacteria;p__Firmicutes_A;c__Clostridia;o__Oscillospirales;f__Ruminococcaceae;g__Gemmiger;s__Gemmiger sp004561545	GCA_022787215.1	98.88	52	2317879	97.28	0.17	0.0018833 ± 0.0017188	0.02245 ± 0.00569	34.6369
SUG247	d__Bacteria;p__Firmicutes_A;c__Clostridia;o__Oscillospirales;f__Ruminococcaceae;g__Gemmiger;s__Gemmiger sp004561545	GCA_022767185.1	98.83	243	2200171	94.18	0.81	0.0001227 ± 0.000121	0.0128 ± 0.00212	31.8436
SUG299	d__Bacteria;p__Firmicutes_A;c__Clostridia;o__Oscillospirales;f__Ruminococcaceae;g__Gemmiger;s__Gemmiger sp004561545	GCA_022781765.1	98.92	88	2272492	95.49	1.02	0.0001506 ± 0.0001385	0.01636 ± 0.00288	34.0782
SUG346	d__Bacteria;p__Firmicutes_A;c__Clostridia;o__Oscillospirales;f__Ruminococcaceae;g__Gemmiger;s__Gemmiger sp004561545	GCA_022780895.1	98.84	111	2347318	96.07	0.68	0.0002079 ± 0.0001817	0.02333 ± 0.00626	34.0782
SUG388	d__Bacteria;p__Firmicutes_A;c__Clostridia;o__Oscillospirales;f__Ruminococcaceae;g__Gemmiger;s__Gemmiger sp004561545	GCA_022787965.1	98.6	275	2118574	91.59	2.04	0.0003718 ± 0.000265	0.01575 ± 0.00323	32.9609
SUG423	d__Bacteria;p__Firmicutes_A;c__Clostridia;o__Oscillospirales;f__Ruminococcaceae;g__Gemmiger;s__Gemmiger sp004561545	GCA_022783225.1	98.88	257	2284789	95.35	0.68	0.0001616 ± 0.000155	0.01479 ± 0.0021	33.5196
SUG485	d__Bacteria;p__Firmicutes_A;c__Clostridia;o__Oscillospirales;f__Ruminococcaceae;g__Gemmiger;s__Gemmiger sp004561545	GCA_022772705.1	98.83	69	2527205	97.28	1.36	0.000596 ± 0.0004849	0.02291 ± 0.00491	35.1955
SUG520	d__Bacteria;p__Firmicutes_A;c__Clostridia;o__Oscillospirales;f__Ruminococcaceae;g__Gemmiger;s__Gemmiger sp004561545	GCA_022773495.1	98.67	202	2369827	92.29	0.99	0.0004071 ± 0.0003917	0.01631 ± 0.00251	34.6369
SUG564	d__Bacteria;p__Firmicutes_A;c__Clostridia;o__Oscillospirales;f__Ruminococcaceae;g__Gemmiger;s__Gemmiger sp004561545	GCA_022771605.1	98.78	190	2349285	96.68	3.4	0.0003731 ± 0.00035	0.02023 ± 0.00309	35.7542
SUG694	d__Bacteria;p__Firmicutes_A;c__Clostridia;o__Oscillospirales;f__Ruminococcaceae;g__Gemmiger;s__Gemmiger sp004561545	GCA_022776645.1	98.72	246	2347557	93.68	3.8	0.0001439 ± 0.0001422	0.01377 ± 0.00225	32.9609
SUG429	d__Bacteria;p__Firmicutes_A;c__Clostridia;o__Oscillospirales;f__Ruminococcaceae;g__Gemmiger;s__Gemmiger sp900554145	GCA_022780085.1	98.12	222	2245924	93.47	1.52	0.0105949 ± 0.0047001	0.06088 ± 0.00747	53.0726
SUG1097	d__Bacteria;p__Firmicutes_A;c__Clostridia;o__Oscillospirales;f__Ruminococcaceae;g__Gemmiger;s__Gemmiger variabilis_B	GCA_022786945.1	99.03	103	2279174	91.53	0.68	0.0597823 ± 0.0164388	0.0571 ± 0.00819	69.2737
SUG533	d__Bacteria;p__Firmicutes_A;c__Clostridia;o__Oscillospirales;f__Ruminococcaceae;g__Gemmiger;s__Gemmiger variabilis_B	GCA_022771225.1	98.78	109	2609734	96.78	0	0.0977012 ± 0.0306879	0.05674 ± 0.00761	70.9497
SUG679	d__Bacteria;p__Firmicutes_A;c__Clostridia;o__Oscillospirales;f__Ruminococcaceae;g__Gemmiger;s__Gemmiger variabilis_B	GCA_022776885.1	98.8	58	2684169	98.64	0.06	0.0680442 ± 0.0196888	0.05527 ± 0.00757	69.8324
SUG958	d__Bacteria;p__Firmicutes_A;c__Clostridia;o__Oscillospirales;f__Ruminococcaceae;g__HUN007;s__	GCA_022779535.1	< 95	349	3333558	93.57	3.91	0.0000421 ± 0.0000387	0.01233 ± 0.00426	12.8492
SUG630	d__Bacteria;p__Firmicutes_A;c__Clostridia;o__Oscillospirales;f__Ruminococcaceae;g__Negativibacillus;s__Negativibacillus massiliensis	GCA_022777745.1	97.25	121	2685314	97.43	1.34	0.0641125 ± 0.0117729	0.04005 ± 0.00885	46.9274
SUG993	d__Bacteria;p__Firmicutes_A;c__Clostridia;o__Oscillospirales;f__Ruminococcaceae;g__Pygmaiobacter;s__	GCA_022778585.1	< 95	28	2023032	97.28	0	0.0000649 ± 0.0000456	0.00847 ± 0.00162	27.3743
SUG144	d__Bacteria;p__Firmicutes_A;c__Clostridia;o__Oscillospirales;f__Ruminococcaceae;g__RGIG4694;s__	GCA_022768245.1	< 95	102	2405804	96.67	3.52	0.0000035 ± 0.0000035	0.01181 ± 0.00394	12.2905
SUG690	d__Bacteria;p__Firmicutes_A;c__Clostridia;o__Oscillospirales;f__Ruminococcaceae;g__Ruminococcus;s__Ruminococcus sp002438605	GCA_022776745.1	98.35	91	2074497	97.99	0	0.0052462 ± 0.0030191	0.14195 ± 0.02677	44.1341
SUG289	d__Bacteria;p__Firmicutes_A;c__Clostridia;o__Oscillospirales;f__Ruminococcaceae;g__Ruminococcus;s__Ruminococcus sp016295545	GCA_022781965.1	95.7	210	2294651	96.64	1.96	0.0002328 ± 0.0002323	0.0067 ± 0.0013	18.9944
SUG123	d__Bacteria;p__Firmicutes_A;c__Clostridia;o__Oscillospirales;f__Ruminococcaceae;g__Ruminococcus;s__Ruminococcus sp900540005	GCA_022768495.1	98.53	127	2162403	98.66	0	0.000351 ± 0.000351	0.02 ± 0.0063	22.3464
SUG63	d__Bacteria;p__Firmicutes_A;c__Clostridia;o__Oscillospirales;f__Ruminococcaceae;g__Ruminococcus_C;s__	GCA_022769365.1	< 95	157	2006263	93.96	0.67	0.0000259 ± 0.0000254	0.01862 ± 0.00435	21.7877
SUG992	d__Bacteria;p__Firmicutes_A;c__Clostridia;o__Oscillospirales;f__Ruminococcaceae;g__Ruminococcus_C;s__Ruminococcus_C callidus	GCA_022779325.1	98.36	235	2149686	93.62	0.67	0.0022413 ± 0.0018055	0.01376 ± 0.00302	21.7877
SUG1100	d__Bacteria;p__Firmicutes_A;c__Clostridia;o__Oscillospirales;f__Ruminococcaceae;g__Ruminococcus_C;s__Ruminococcus_C sp000433635	GCA_022787645.1	96.61	134	2020558	91.95	0.67	0.0009239 ± 0.0007438	0.02385 ± 0.00392	33.5196
SUG246	d__Bacteria;p__Firmicutes_A;c__Clostridia;o__Oscillospirales;f__Ruminococcaceae;g__Ruminococcus_C;s__Ruminococcus_C sp000433635	GCA_022764345.1	96.53	160	2237436	95.22	2.01	0.0008697 ± 0.0007209	0.02368 ± 0.00424	32.9609
SUG335	d__Bacteria;p__Firmicutes_A;c__Clostridia;o__Oscillospirales;f__Ruminococcaceae;g__Ruminococcus_C;s__Ruminococcus_C sp000433635	GCA_022781025.1	96.54	237	2146798	95.75	2.31	0.000961 ± 0.0007535	0.0216 ± 0.00336	31.8436
SUG343	d__Bacteria;p__Firmicutes_A;c__Clostridia;o__Oscillospirales;f__Ruminococcaceae;g__Ruminococcus_C;s__Ruminococcus_C sp000433635	GCA_022780945.1	96.49	101	2219242	96.64	0	0.0009817 ± 0.0007828	0.05158 ± 0.01118	35.7542
SUG896	d__Bacteria;p__Firmicutes_A;c__Clostridia;o__Oscillospirales;f__Ruminococcaceae;g__Ruminococcus_C;s__Ruminococcus_C sp000433635	GCA_022785355.1	96.65	169	2139972	97.43	0	0.0017752 ± 0.0015906	0.02054 ± 0.00335	31.2849
SUG920	d__Bacteria;p__Firmicutes_A;c__Clostridia;o__Oscillospirales;f__Ruminococcaceae;g__Ruminococcus_C;s__Ruminococcus_C sp000433635	GCA_022785435.1	96.64	201	2076670	96.31	0	0.0009657 ± 0.0007872	0.02639 ± 0.0049	34.0782
SUG90	d__Bacteria;p__Firmicutes_A;c__Clostridia;o__Oscillospirales;f__Ruminococcaceae;g__Ruminococcus_C;s__Ruminococcus_C sp016297675	GCA_022769105.1	97.81	196	2020603	93.46	0.34	0.0025975 ± 0.001527	0.032 ± 0.00548	37.4302
SUG102	d__Bacteria;p__Firmicutes_A;c__Clostridia;o__Oscillospirales;f__Ruminococcaceae;g__Ruminococcus_F;s__Ruminococcus_F sp004558835	GCA_022768805.1	99.63	67	1914700	95.64	0	0.0011652 ± 0.0009016	0.01004 ± 0.003	17.3184
SUG966	d__Bacteria;p__Firmicutes_A;c__Clostridia;o__Oscillospirales;f__Ruminococcaceae;g__Ruthenibacterium;s__Ruthenibacterium lactatiformans	GCA_022779505.1	99.03	56	3089477	97.96	0	0.7542538 ± 0.1132955	0.00692 ± 0.00404	47.486
SUG426	d__Bacteria;p__Firmicutes_A;c__Clostridia;o__Oscillospirales;f__Ruminococcaceae;g__SFJ001;s__	GCA_022780105.1	< 95	80	2029004	90.14	0	0.0002082 ± 0.00019	0.01216 ± 0.0012	40.2235
SUG372	d__Bacteria;p__Firmicutes_A;c__Clostridia;o__Oscillospirales;f__Ruminococcaceae;g__SFJ001;s__SFJ001 sp004555865	GCA_022780465.1	99.4	89	2231226	97.96	1.36	0.0064908 ± 0.0037508	0.10048 ± 0.013	55.3073
SUG375	d__Bacteria;p__Firmicutes_A;c__Clostridia;o__Oscillospirales;f__Ruminococcaceae;g__UBA1394;s__	GCA_022788225.1	< 95	159	2267307	95.08	1.34	0.0002654 ± 0.0002487	0.01388 ± 0.00513	22.905
SUG107	d__Bacteria;p__Firmicutes_A;c__Clostridia;o__Oscillospirales;f__Ruminococcaceae;g__UBA3818;s__UBA3818 sp002369315	GCA_022768605.1	99.03	92	1712285	94.27	1.34	0.0000819 ± 0.0000797	0.0092 ± 0.00181	25.1397
SUG262	d__Bacteria;p__Firmicutes_A;c__Clostridia;o__Oscillospirales;f__Ruminococcaceae;g__UBA3818;s__UBA3818 sp900557155	GCA_022764395.1	98.63	77	2105721	97.19	2.01	0.0053227 ± 0.0014674	0.02146 ± 0.00317	32.9609
SUG55	d__Bacteria;p__Firmicutes_A;c__Clostridia;o__Oscillospirales;f__Ruminococcaceae;g__UBA866;s__UBA866 sp900543295	GCA_022769925.1	95.85	49	2200661	97.32	0.45	0.0245718 ± 0.0064954	0.0037 ± 0.00244	19.5531
SUG840	d__Bacteria;p__Firmicutes_A;c__Clostridia;o__Oscillospirales;f__Ruminococcaceae;g__UMGS1668;s__UMGS1668 sp004556975	GCA_022782385.1	98.3	103	1664165	90.38	2.22	0.0185697 ± 0.0072057	0.09056 ± 0.00727	56.4246
SUG1024	d__Bacteria;p__Firmicutes_A;c__Clostridia;o__Oscillospirales;f__Ruminococcaceae;g__UMGS1889;s__	GCA_022784025.1	< 95	301	3157067	91.16	0.92	0.0000789 ± 0.0000554	0.0223 ± 0.00489	22.905
SUG45	d__Bacteria;p__Firmicutes_A;c__Clostridia;o__Oscillospirales;f__Ruminococcaceae;g__UMGS363;s__	GCA_022769955.1	< 95	54	2266001	97.99	0.34	0.0000435 ± 0.0000435	0.01104 ± 0.00332	11.1732
SUG65	d__Bacteria;p__Firmicutes_A;c__Clostridia;o__Oscillospirales;f__Ruminococcaceae;g__UMGS363;s__	GCA_022769565.1	< 95	109	2567996	95.97	1.01	0.0000009 ± 0.0000009	0.00826 ± 0.00469	8.93855
SUG179	d__Bacteria;p__Firmicutes_A;c__Clostridia;o__Oscillospirales;f__UBA644;g__UBA644;s__UBA644 sp002299265	GCA_022767365.1	98.73	125	1785274	95.75	1.57	0.0021714 ± 0.0012776	0.02794 ± 0.00391	46.9274
SUG69	d__Bacteria;p__Firmicutes_A;c__Clostridia;o__Peptostreptococcales;f__Anaerovoracaceae;g__;s__	GCA_022769485.1	< 95	42	1487976	94.68	0	0.000622 ± 0.0006064	0.01362 ± 0.00178	30.7263
SUG1082	d__Bacteria;p__Firmicutes_A;c__Clostridia;o__Peptostreptococcales;f__Anaerovoracaceae;g__Baileyella;s__Baileyella intestinalis	GCA_022786565.1	98.54	12	1864007	99.29	0	0.0428684 ± 0.0206592	0.00241 ± 0.00181	7.82123
SUG405	d__Bacteria;p__Firmicutes_A;c__Clostridia;o__Peptostreptococcales;f__Anaerovoracaceae;g__BX12;s__BX12 sp902363595	GCA_022783445.1	99.04	259	4799387	97.87	1.42	0.0264245 ± 0.0072058	0.00004 ± 0.00004	11.1732
SUG1106	d__Bacteria;p__Firmicutes_A;c__Clostridia;o__Peptostreptococcales;f__Anaerovoracaceae;g__CAG-238;s__	GCA_022787405.1	< 95	259	2337656	92.32	2.84	0.0046182 ± 0.0019296	0.06029 ± 0.00617	56.4246
SUG680	d__Bacteria;p__Firmicutes_A;c__Clostridia;o__Peptostreptococcales;f__Anaerovoracaceae;g__CAG-238;s__	GCA_022776865.1	< 95	122	2206460	96.1	0	0.0760977 ± 0.0290299	0.05405 ± 0.01602	48.0447
SUG257	d__Bacteria;p__Firmicutes_A;c__Clostridia;o__Peptostreptococcales;f__Anaerovoracaceae;g__CAG-238;s__CAG-238 sp000435615	GCA_022764365.1	95.18	119	1889213	95.04	1.24	0.0000188 ± 0.0000187	0.01118 ± 0.00266	13.9665
SUG1012	d__Bacteria;p__Firmicutes_A;c__Clostridia;o__Peptostreptococcales;f__Anaerovoracaceae;g__Copromorpha;s__	GCA_022784255.1	< 95	122	1548725	93.97	1.65	0.0095657 ± 0.0041254	0.06113 ± 0.00784	55.8659
SUG255	d__Bacteria;p__Firmicutes_A;c__Clostridia;o__Peptostreptococcales;f__Anaerovoracaceae;g__Copromorpha;s__	GCA_022763735.1	< 95	157	2171862	95.39	1.77	0.0045041 ± 0.0021297	0.02251 ± 0.00277	41.3408
SUG351	d__Bacteria;p__Firmicutes_A;c__Clostridia;o__Peptostreptococcales;f__Anaerovoracaceae;g__Copromorpha;s__	GCA_022780965.1	< 95	141	1556534	95.37	1.77	0.0013711 ± 0.0006023	0.01039 ± 0.0018	28.4916
SUG752	d__Bacteria;p__Firmicutes_A;c__Clostridia;o__Peptostreptococcales;f__Anaerovoracaceae;g__Copromorpha;s__	GCA_022775805.1	< 95	139	1490088	93.26	0.71	0.0091833 ± 0.0038562	0.06501 ± 0.00863	56.4246
SUG847	d__Bacteria;p__Firmicutes_A;c__Clostridia;o__Peptostreptococcales;f__Anaerovoracaceae;g__Copromorpha;s__	GCA_022773945.1	< 95	50	1833293	100	1.6	0.0067264 ± 0.0034869	0.02227 ± 0.00632	30.7263
SUG92	d__Bacteria;p__Firmicutes_A;c__Clostridia;o__Peptostreptococcales;f__Anaerovoracaceae;g__Copromorpha;s__	GCA_022769065.1	< 95	78	2015880	98.23	0.71	0.0214236 ± 0.0038641	0.02335 ± 0.00261	54.7486
SUG22	d__Bacteria;p__Firmicutes_A;c__Clostridia;o__Peptostreptococcales;f__Anaerovoracaceae;g__Copromorpha;s__Copromorpha sp900066305	GCA_022770465.1	98.4	93	2022103	92.55	1.06	0.010316 ± 0.0028207	0.01142 ± 0.00128	47.486
SUG723	d__Bacteria;p__Firmicutes_A;c__Clostridia;o__Peptostreptococcales;f__Anaerovoracaceae;g__Copromorpha;s__Copromorpha sp905193765	GCA_022775445.1	98.7	98	2290503	97.16	0	0.0065923 ± 0.0019034	0.00587 ± 0.00094	29.6089
SUG158	d__Bacteria;p__Firmicutes_A;c__Clostridia;o__Peptostreptococcales;f__Anaerovoracaceae;g__Emergencia;s__	GCA_022767945.1	< 95	175	1573234	92.83	1.06	0.0008351 ± 0.0006911	0.00549 ± 0.00146	15.6425
SUG182	d__Bacteria;p__Firmicutes_A;c__Clostridia;o__Peptostreptococcales;f__Anaerovoracaceae;g__Emergencia;s__	GCA_022767345.1	< 95	71	2604650	99.65	0	0.000185 ± 0.0001765	0.00807 ± 0.002	18.9944
SUG148	d__Bacteria;p__Firmicutes_A;c__Clostridia;o__Peptostreptococcales;f__Anaerovoracaceae;g__Eubacterium_T;s__Eubacterium_T pyruvativorans	GCA_022768085.1	98.89	80	1905613	98.94	0.71	0.0053924 ± 0.0028839	0.02778 ± 0.00551	32.4022
SUG843	d__Bacteria;p__Firmicutes_A;c__Clostridia;o__Peptostreptococcales;f__Anaerovoracaceae;g__Fimisoma;s__Fimisoma sp002320005	GCA_022774285.1	99.15	122	1723226	95.86	2.48	0.0663808 ± 0.0327703	0.07412 ± 0.0069	64.8045
SUG1077	d__Bacteria;p__Firmicutes_A;c__Clostridia;o__Peptostreptococcales;f__Anaerovoracaceae;g__Hornefia;s__Hornefia butyriciproducens	GCA_022787445.1	98.33	256	2108329	91.91	1.42	0.0866432 ± 0.0181908	0.00282 ± 0.00118	31.8436
SUG1114	d__Bacteria;p__Firmicutes_A;c__Clostridia;o__Peptostreptococcales;f__Anaerovoracaceae;g__Hornefia;s__Hornefia butyriciproducens	GCA_022784565.1	98.3	90	2203270	94.68	1.06	0.0792751 ± 0.0162628	0.00311 ± 0.00105	31.2849
SUG402	d__Bacteria;p__Firmicutes_A;c__Clostridia;o__Peptostreptococcales;f__Anaerovoracaceae;g__Hornefia;s__Hornefia butyriciproducens	GCA_022783285.1	98.22	139	2252765	95.86	0	0.1398138 ± 0.0253743	0.00412 ± 0.0013	34.0782
SUG8	d__Bacteria;p__Firmicutes_A;c__Clostridia;o__Peptostreptococcales;f__Anaerovoracaceae;g__RGIG7179;s__	GCA_022770665.1	< 95	157	2304202	96.56	3.55	0.0002597 ± 0.0002529	0.01628 ± 0.00196	35.7542
SUG321	d__Bacteria;p__Firmicutes_A;c__Clostridia;o__Peptostreptococcales;f__Anaerovoracaceae;g__RGIG7444;s__	GCA_022781385.1	< 95	107	2149937	94.15	0	0.0025182 ± 0.0010519	0.02095 ± 0.00165	47.486
SUG175	d__Bacteria;p__Firmicutes_A;c__Clostridia;o__Peptostreptococcales;f__Anaerovoracaceae;g__S5-A14a;s__	GCA_022766365.1	< 95	39	1564117	95.74	0	0.1401792 ± 0.0532863	0.00277 ± 0.00153	17.8771
SUG76	d__Bacteria;p__Firmicutes_A;c__Clostridia;o__Peptostreptococcales;f__Anaerovoracaceae;g__UMGS973;s__UMGS973 sp016293805	GCA_022769385.1	98.75	104	1700201	94.26	0.95	0.0008866 ± 0.0004764	0.01086 ± 0.00194	25.6983
SUG226	d__Bacteria;p__Firmicutes_A;c__Clostridia;o__Peptostreptococcales;f__Anaerovoracaceae;g__UMGS973;s__UMGS973 sp900547295	GCA_022766865.1	98.28	179	2147895	91.78	0	0.0012478 ± 0.0007459	0.00839 ± 0.00305	17.8771
SUG769	d__Bacteria;p__Firmicutes_A;c__Clostridia;o__Peptostreptococcales;f__Anaerovoracaceae;g__VUNA01;s__VUNA01 sp002299625	GCA_022774615.1	98.86	28	1819439	99.29	0	0.4526407 ± 0.054768	0.25769 ± 0.02249	93.8547
SUG427	d__Bacteria;p__Firmicutes_A;c__Clostridia;o__Peptostreptococcales;f__Peptostreptococcaceae;g__Intestinibacter;s__	GCA_022780145.1	< 95	345	2676307	94.54	2.07	0.0037384 ± 0.001721	0.08247 ± 0.00932	54.1899
SUG985	d__Bacteria;p__Firmicutes_A;c__Clostridia;o__Peptostreptococcales;f__Peptostreptococcaceae;g__Romboutsia;s__Romboutsia timonensis	GCA_022779515.1	98.21	366	2523734	90.73	1.41	0.0476982 ± 0.0066905	0.01786 ± 0.00291	49.7207
SUG213	d__Bacteria;p__Firmicutes_A;c__Clostridia;o__Peptostreptococcales;f__Peptostreptococcaceae;g__Terrisporobacter;s__	GCA_022766325.1	< 95	331	2684229	90.02	3.52	0.0112786 ± 0.0029079	0.12775 ± 0.0093	67.5978
SUG825	d__Bacteria;p__Firmicutes_A;c__Clostridia;o__Peptostreptococcales;f__Peptostreptococcaceae;g__Terrisporobacter;s__	GCA_022782605.1	< 95	403	3857313	93.08	3.21	0.0094687 ± 0.0028227	0.14245 ± 0.00973	66.4804
SUG876	d__Bacteria;p__Firmicutes_A;c__Clostridia;o__Peptostreptococcales;f__Peptostreptococcaceae;g__Terrisporobacter;s__	GCA_022783145.1	< 95	454	3507587	94.84	4.23	0.0135315 ± 0.0043862	0.15148 ± 0.0117	65.9218
SUG959	d__Bacteria;p__Firmicutes_A;c__Clostridia;o__Saccharofermentanales;f__DTU023;g__SFGY01;s__SFGY01 sp004556455	GCA_022788275.1	96.69	50	2049175	97.52	0	0.0000224 ± 0.0000214	0.00414 ± 0.00414	2.23464
SUG527	d__Bacteria;p__Firmicutes_A;c__Clostridia;o__Tissierellales;f__Peptoniphilaceae;g__;s__	GCA_022773465.1	< 95	131	1603536	96.22	2.24	0.0552956 ± 0.016966	0.12849 ± 0.07104	31.2849
SUG89	d__Bacteria;p__Firmicutes_A;c__Clostridia;o__Tissierellales;f__Peptoniphilaceae;g__;s__	GCA_022769085.1	< 95	58	1353614	98.07	1.43	0.0000031 ± 0.0000031	0.01556 ± 0.00721	5.58659
SUG978	d__Bacteria;p__Firmicutes_A;c__Clostridia;o__Tissierellales;f__Peptoniphilaceae;g__;s__	GCA_022779285.1	< 95	47	1561495	97.13	0.61	0.0740671 ± 0.0242006	0.09273 ± 0.05049	29.6089
SUG34	d__Bacteria;p__Firmicutes_A;c__Clostridia;o__Tissierellales;f__Peptoniphilaceae;g__Anaerococcus;s__	GCA_022770135.1	< 95	162	1593928	94.43	0.7	0.0056245 ± 0.0022939	0.01058 ± 0.00415	15.6425
SUG356	d__Bacteria;p__Firmicutes_A;c__Clostridia;o__Tissierellales;f__Peptoniphilaceae;g__Anaerococcus;s__	GCA_022780515.1	< 95	125	1735740	98.78	1.83	0.0185497 ± 0.018183	0.06278 ± 0.01966	19.5531
SUG186	d__Bacteria;p__Firmicutes_A;c__Clostridia;o__Tissierellales;f__Peptoniphilaceae;g__Ezakiella;s__	GCA_022766605.1	< 95	41	1328478	96.04	0	0.0000002 ± 0.0000002	0.02246 ± 0.00996	8.37989
SUG955	d__Bacteria;p__Firmicutes_A;c__Clostridia;o__Tissierellales;f__Peptoniphilaceae;g__Ezakiella;s__	GCA_022778715.1	< 95	37	1620325	96.74	0.02	0.0002879 ± 0.0002038	0.10817 ± 0.06451	13.4078
SUG23	d__Bacteria;p__Firmicutes_A;c__Clostridia;o__Tissierellales;f__Peptoniphilaceae;g__Finegoldia;s__Finegoldia magna	GCA_022770435.1	95.51	182	1621977	98.11	2.51	0.0206867 ± 0.0059867	0.01304 ± 0.0036	24.581
SUG21	d__Bacteria;p__Firmicutes_A;c__Clostridia;o__Tissierellales;f__Peptoniphilaceae;g__Parvimonas;s__	GCA_022770425.1	< 95	65	1649771	97.87	1.83	0.084308 ± 0.0286906	0.01795 ± 0.00954	18.4358
SUG200	d__Bacteria;p__Firmicutes_A;c__Clostridia;o__Tissierellales;f__Peptoniphilaceae;g__Peptoniphilus_A;s__	GCA_022767005.1	< 95	109	1645239	98.95	1.75	0.0480158 ± 0.023779	0.03671 ± 0.00975	30.7263
SUG219	d__Bacteria;p__Firmicutes_A;c__Clostridia;o__UBA1381;f__UBA1381;g__;s__	GCA_022768695.1	< 95	197	2085547	91.95	1.34	0.0001307 ± 0.0001283	0.01167 ± 0.0071	6.14525
SUG37	d__Bacteria;p__Firmicutes_A;c__Clostridia;o__UMGS1810;f__UMGS1810;g__NSJ-50;s__	GCA_022769845.1	< 95	244	2062048	92.28	4.27	0.0005794 ± 0.0004089	0.01233 ± 0.00229	26.257
SUG348	d__Bacteria;p__Firmicutes_C;c__Negativicutes;o__Acidaminococcales;f__Acidaminococcaceae;g__Acidaminococcus;s__Acidaminococcus fermentans	GCA_022780985.1	98.88	144	2042086	97.77	0	0.0200469 ± 0.0102683	0.04799 ± 0.00844	44.1341
SUG465	d__Bacteria;p__Firmicutes_C;c__Negativicutes;o__Acidaminococcales;f__Acidaminococcaceae;g__Acidaminococcus;s__Acidaminococcus fermentans	GCA_022773085.1	98.8	67	2001687	98.18	0	0.0206342 ± 0.009657	0.09024 ± 0.0192	45.2514
SUG1076	d__Bacteria;p__Firmicutes_C;c__Negativicutes;o__Acidaminococcales;f__Acidaminococcaceae;g__Phascolarctobacterium_A;s__Phascolarctobacterium_A sp004558595	GCA_022787345.1	97.01	72	1901884	94.97	1.5	0.0549186 ± 0.0133678	0.1044 ± 0.0099	64.2458
SUG294	d__Bacteria;p__Firmicutes_C;c__Negativicutes;o__Acidaminococcales;f__Acidaminococcaceae;g__Phascolarctobacterium_A;s__Phascolarctobacterium_A succinatutens	GCA_022782035.1	99.28	177	1899304	98.9	0.6	0.3774888 ± 0.0357438	0.43067 ± 0.03066	94.9721
SUG497	d__Bacteria;p__Firmicutes_C;c__Negativicutes;o__Acidaminococcales;f__Acidaminococcaceae;g__Succiniclasticum;s__Succiniclasticum sp900314855	GCA_022772465.1	99.51	20	1905649	95.69	0	0.0000435 ± 0.0000392	0.03639 ± 0.01329	11.7318
SUG696	d__Bacteria;p__Firmicutes_C;c__Negativicutes;o__Selenomonadales;f__Selenomonadaceae;g__;s__	GCA_022776265.1	< 95	199	1651522	92.63	2.11	0.0013213 ± 0.0010749	0.00456 ± 0.00203	6.14525
SUG929	d__Bacteria;p__Firmicutes_C;c__Negativicutes;o__Selenomonadales;f__Selenomonadaceae;g__;s__	GCA_022785485.1	< 95	320	2272528	92.4	2.65	0.0000003 ± 0.0000003	0.00778 ± 0.00342	8.37989
SUG1110	d__Bacteria;p__Firmicutes_C;c__Negativicutes;o__Selenomonadales;f__Selenomonadaceae;g__Anaerovibrio;s__	GCA_022786545.1	< 95	117	2597824	97.77	2.07	0.0019187 ± 0.0017899	0.05264 ± 0.01508	29.0503
SUG558	d__Bacteria;p__Firmicutes_C;c__Negativicutes;o__Selenomonadales;f__Selenomonadaceae;g__Anaerovibrio;s__Anaerovibrio slackiae	GCA_022771545.1	98.26	240	1952776	91.13	3.7	0.001721 ± 0.0012625	0.05037 ± 0.0079	35.1955
SUG862	d__Bacteria;p__Firmicutes_C;c__Negativicutes;o__Selenomonadales;f__Selenomonadaceae;g__Anaerovibrio;s__Anaerovibrio slackiae	GCA_022774045.1	98.2	202	2056317	93.58	1.78	0.0017805 ± 0.0013135	0.05192 ± 0.0082	36.3128
SUG360	d__Bacteria;p__Firmicutes_C;c__Negativicutes;o__Selenomonadales;f__Selenomonadaceae;g__Anaerovibrio;s__Anaerovibrio sp900548165	GCA_022780825.1	96.58	216	1920227	96.31	4.05	0.0043441 ± 0.0020263	0.08057 ± 0.0099	49.7207
SUG421	d__Bacteria;p__Firmicutes_C;c__Negativicutes;o__Selenomonadales;f__Selenomonadaceae;g__Anaerovibrio;s__Anaerovibrio sp900548165	GCA_022780225.1	96.65	82	2084241	99.13	1.52	0.0037869 ± 0.001635	0.06677 ± 0.00739	49.7207
SUG681	d__Bacteria;p__Firmicutes_C;c__Negativicutes;o__Selenomonadales;f__Selenomonadaceae;g__Anaerovibrio;s__Anaerovibrio sp900548165	GCA_022776805.1	96.68	250	1799790	91.3	3.11	0.0037355 ± 0.0016284	0.06429 ± 0.00704	49.7207
SUG785	d__Bacteria;p__Firmicutes_C;c__Negativicutes;o__Selenomonadales;f__Selenomonadaceae;g__Anaerovibrio;s__Anaerovibrio sp900548165	GCA_022774845.1	96.73	172	1814934	95.27	2	0.003527 ± 0.0015198	0.06134 ± 0.0069	48.6034
SUG794	d__Bacteria;p__Firmicutes_C;c__Negativicutes;o__Selenomonadales;f__Selenomonadaceae;g__Anaerovibrio;s__Anaerovibrio sp900548165	GCA_022774685.1	96.65	59	2270800	99.66	1.52	0.0044603 ± 0.0020877	0.08643 ± 0.01139	50.838
SUG1057	d__Bacteria;p__Firmicutes_C;c__Negativicutes;o__Selenomonadales;f__Selenomonadaceae;g__Mitsuokella;s__Mitsuokella jalaludinii	GCA_022786485.1	97.86	248	1877383	90.61	3.9	0.0004492 ± 0.0004492	0.03123 ± 0.00449	34.0782
SUG796	d__Bacteria;p__Firmicutes_C;c__Negativicutes;o__Selenomonadales;f__Selenomonadaceae;g__Mitsuokella;s__Mitsuokella jalaludinii	GCA_022774585.1	97.47	222	1951171	91.75	1.4	0.0004525 ± 0.0004519	0.03227 ± 0.00481	35.1955
SUG826	d__Bacteria;p__Firmicutes_C;c__Negativicutes;o__Selenomonadales;f__Selenomonadaceae;g__Mitsuokella;s__Mitsuokella jalaludinii	GCA_022774185.1	97.8	249	1911246	91.45	2.38	0.0006237 ± 0.0005852	0.03536 ± 0.00483	35.7542
SUG953	d__Bacteria;p__Firmicutes_C;c__Negativicutes;o__Selenomonadales;f__Selenomonadaceae;g__Mitsuokella;s__Mitsuokella jalaludinii	GCA_022779025.1	97.63	150	2050072	96.26	3.23	0.00186 ± 0.0018598	0.04954 ± 0.00984	36.3128
SUG956	d__Bacteria;p__Firmicutes_C;c__Negativicutes;o__Selenomonadales;f__Selenomonadaceae;g__Mitsuokella;s__Mitsuokella jalaludinii	GCA_022779185.1	97.82	312	1832161	90.8	2.27	0.00046 ± 0.0004436	0.03345 ± 0.00453	36.8715
SUG241	d__Bacteria;p__Firmicutes_C;c__Negativicutes;o__Selenomonadales;f__Selenomonadaceae;g__RUG114;s__RUG114 sp900315615	GCA_022764485.1	99.35	91	2098308	96.94	0.79	0.0005532 ± 0.0005523	0.02287 ± 0.00441	29.6089
SUG369	d__Bacteria;p__Firmicutes_C;c__Negativicutes;o__Selenomonadales;f__Selenomonadaceae;g__Selenomonas_A;s__Selenomonas_A sp900769615	GCA_022780425.1	98.82	40	1916208	98.6	0.47	0.0002265 ± 0.0002265	0.03761 ± 0.00708	27.3743
SUG464	d__Bacteria;p__Firmicutes_C;c__Negativicutes;o__Selenomonadales;f__Selenomonadaceae;g__Selenomonas_C;s__	GCA_022773065.1	< 95	108	2664423	96.57	2.61	0.0000842 ± 0.0000842	0.01356 ± 0.00626	13.9665
SUG490	d__Bacteria;p__Firmicutes_C;c__Negativicutes;o__Selenomonadales;f__Selenomonadaceae;g__Selenomonas_C;s__	GCA_022773585.1	< 95	94	2772315	96.03	0.08	0.0002188 ± 0.0002041	0.0507 ± 0.01833	22.905
SUG559	d__Bacteria;p__Firmicutes_C;c__Negativicutes;o__Selenomonadales;f__Selenomonadaceae;g__Selenomonas_C;s__	GCA_022770905.1	< 95	113	2656008	91.77	0.56	0.0000918 ± 0.0000916	0.05865 ± 0.02263	24.0223
SUG563	d__Bacteria;p__Firmicutes_C;c__Negativicutes;o__Selenomonadales;f__Selenomonadaceae;g__Selenomonas_C;s__	GCA_022771645.1	< 95	122	2749461	96.72	1.01	0.0027511 ± 0.0017565	0.03659 ± 0.01025	22.3464
SUG445	d__Bacteria;p__Firmicutes_C;c__Negativicutes;o__Selenomonadales;f__Selenomonadaceae;g__Selenomonas_C;s__Selenomonas_C bovis	GCA_022779705.1	96.48	302	1965281	90.2	2.94	0.0004979 ± 0.000409	0.10335 ± 0.0375	37.9888
SUG522	d__Bacteria;p__Firmicutes_C;c__Negativicutes;o__Selenomonadales;f__Selenomonadaceae;g__Selenomonas_C;s__Selenomonas_C bovis	GCA_022773385.1	97.78	107	2246811	90.26	1.43	0.0005166 ± 0.0003547	0.05912 ± 0.014	34.6369
SUG802	d__Bacteria;p__Firmicutes_C;c__Negativicutes;o__Selenomonadales;f__Selenomonadaceae;g__Selenomonas_C;s__Selenomonas_C bovis	GCA_022782905.1	97.87	80	2401721	94.39	0.55	0.0004776 ± 0.0003072	0.05841 ± 0.01414	35.7542
SUG891	d__Bacteria;p__Firmicutes_C;c__Negativicutes;o__Selenomonadales;f__Selenomonadaceae;g__Selenomonas_C;s__Selenomonas_C sp900318215	GCA_022785625.1	97.85	95	2690993	96.26	0.93	0.0011548 ± 0.0011543	0.08943 ± 0.01919	32.4022
SUG529	d__Bacteria;p__Firmicutes_C;c__Negativicutes;o__Selenomonadales;f__Selenomonadaceae;g__UBA2897;s__	GCA_022773425.1	< 95	84	1913989	93.12	0.43	0.0000038 ± 0.0000038	0.00666 ± 0.00385	6.70391
SUG707	d__Bacteria;p__Firmicutes_C;c__Negativicutes;o__Selenomonadales;f__Selenomonadaceae;g__UBA2897;s__UBA2897 sp002350105	GCA_022783185.1	98.31	107	2373531	93.93	0.01	0.0000003 ± 0.0000003	0.0062 ± 0.00187	11.1732
SUG15	d__Bacteria;p__Firmicutes_C;c__Negativicutes;o__Veillonellales;f__Dialisteraceae;g__Allisonella;s__Allisonella histaminiformans	GCA_022770225.1	98.53	125	1441052	96.84	0.63	0.0040277 ± 0.0014542	0.00803 ± 0.00126	30.7263
SUG395	d__Bacteria;p__Firmicutes_C;c__Negativicutes;o__Veillonellales;f__Dialisteraceae;g__Dialister;s__Dialister sp000434475	GCA_022783505.1	96.26	242	1761914	93.24	1.58	0.0000052 ± 0.0000049	0.02142 ± 0.00427	16.7598
SUG433	d__Bacteria;p__Firmicutes_C;c__Negativicutes;o__Veillonellales;f__Dialisteraceae;g__Dialister;s__Dialister sp000434475	GCA_022779825.1	96.21	297	1896335	91.02	0.95	0.0000502 ± 0.000047	0.02263 ± 0.00426	16.7598
SUG525	d__Bacteria;p__Firmicutes_C;c__Negativicutes;o__Veillonellales;f__Dialisteraceae;g__Dialister;s__Dialister sp000434475	GCA_022773345.1	96.34	205	2089229	94.46	0.87	0.0000179 ± 0.0000159	0.0344 ± 0.00891	16.7598
SUG616	d__Bacteria;p__Firmicutes_C;c__Negativicutes;o__Veillonellales;f__Dialisteraceae;g__Dialister;s__Dialister sp000434475	GCA_022778085.1	96.12	313	1924476	94.16	1.27	0.0000043 ± 0.0000043	0.02023 ± 0.00399	16.2011
SUG803	d__Bacteria;p__Firmicutes_C;c__Negativicutes;o__Veillonellales;f__Dialisteraceae;g__Dialister;s__Dialister sp000434475	GCA_022783025.1	96.31	209	2052902	94.2	0.08	0.000012 ± 0.0000108	0.0312 ± 0.00783	17.8771
SUG824	d__Bacteria;p__Firmicutes_C;c__Negativicutes;o__Veillonellales;f__Dialisteraceae;g__Dialister;s__Dialister sp000434475	GCA_022782565.1	96.47	252	1757478	91.93	2.69	0.000003 ± 0.0000028	0.02363 ± 0.00476	16.7598
SUG875	d__Bacteria;p__Firmicutes_C;c__Negativicutes;o__Veillonellales;f__Dialisteraceae;g__Dialister;s__Dialister sp000434475	GCA_022783105.1	96.38	286	1739771	95.41	1.27	0.0000001 ± 0.0000001	0.02053 ± 0.00413	15.6425
SUG3	d__Bacteria;p__Firmicutes_C;c__Negativicutes;o__Veillonellales;f__Dialisteraceae;g__Dialister;s__Dialister succinatiphilus	GCA_022770695.1	96.83	162	2239285	96.4	0.63	0.0000003 ± 0.0000003	0.02214 ± 0.01386	3.35196
SUG261	d__Bacteria;p__Firmicutes_C;c__Negativicutes;o__Veillonellales;f__Megasphaeraceae;g__Caecibacter;s__Caecibacter massiliensis	GCA_022763765.1	98.9	164	2291371	97.01	0.67	0.0057101 ± 0.0036902	0.00978 ± 0.00173	24.0223
SUG1079	d__Bacteria;p__Firmicutes_C;c__Negativicutes;o__Veillonellales;f__Megasphaeraceae;g__Megasphaera;s__Megasphaera elsdenii	GCA_022787375.1	99.23	180	1792506	90.55	0.8	0.0136214 ± 0.0059238	0.04143 ± 0.00666	50.2793
SUG196	d__Bacteria;p__Firmicutes_C;c__Negativicutes;o__Veillonellales;f__Megasphaeraceae;g__Megasphaera;s__Megasphaera elsdenii	GCA_022766585.1	98.02	157	2133314	97.72	0	0.0060347 ± 0.0040409	0.05196 ± 0.00741	48.0447
SUG339	d__Bacteria;p__Firmicutes_C;c__Negativicutes;o__Veillonellales;f__Megasphaeraceae;g__Megasphaera;s__Megasphaera elsdenii	GCA_022781185.1	98.02	61	2156507	92.22	0	0.0055495 ± 0.0034772	0.0618 ± 0.01259	48.0447
SUG364	d__Bacteria;p__Firmicutes_C;c__Negativicutes;o__Veillonellales;f__Megasphaeraceae;g__Megasphaera;s__Megasphaera elsdenii	GCA_022780665.1	98.71	246	1834651	95.96	1.02	0.0028662 ± 0.0015701	0.05259 ± 0.0071	49.162
SUG444	d__Bacteria;p__Firmicutes_C;c__Negativicutes;o__Veillonellales;f__Megasphaeraceae;g__Megasphaera;s__Megasphaera elsdenii	GCA_022779625.1	98.16	54	2470041	100	0	0.0121138 ± 0.0037272	0.06487 ± 0.01466	52.514
SUG455	d__Bacteria;p__Firmicutes_C;c__Negativicutes;o__Veillonellales;f__Megasphaeraceae;g__Megasphaera;s__Megasphaera elsdenii	GCA_022772405.1	98.28	158	2015397	93.56	1.35	0.0026818 ± 0.0014789	0.05062 ± 0.00737	48.6034
SUG511	d__Bacteria;p__Firmicutes_C;c__Negativicutes;o__Veillonellales;f__Megasphaeraceae;g__Megasphaera;s__Megasphaera elsdenii	GCA_022773445.1	98.35	161	2109850	97.75	1.27	0.0030152 ± 0.0014876	0.04004 ± 0.00513	47.486
SUG615	d__Bacteria;p__Firmicutes_C;c__Negativicutes;o__Veillonellales;f__Megasphaeraceae;g__Megasphaera;s__Megasphaera elsdenii	GCA_022778065.1	98.39	266	1835146	91	3.51	0.003668 ± 0.0023362	0.04968 ± 0.00668	48.6034
SUG782	d__Bacteria;p__Firmicutes_C;c__Negativicutes;o__Veillonellales;f__Megasphaeraceae;g__Megasphaera;s__Megasphaera elsdenii	GCA_022774525.1	98.33	196	1894852	93.29	0.32	0.0023937 ± 0.0012469	0.05103 ± 0.00787	51.3966
SUG801	d__Bacteria;p__Firmicutes_C;c__Negativicutes;o__Veillonellales;f__Megasphaeraceae;g__Megasphaera;s__Megasphaera elsdenii	GCA_022774445.1	98.68	208	1763155	90.1	0.72	0.003154 ± 0.0017423	0.04944 ± 0.00628	48.6034
SUG809	d__Bacteria;p__Firmicutes_C;c__Negativicutes;o__Veillonellales;f__Megasphaeraceae;g__Megasphaera;s__Megasphaera elsdenii	GCA_022782985.1	98.33	97	2063331	96.41	1.1	0.0048655 ± 0.0022316	0.04783 ± 0.00703	48.0447
SUG919	d__Bacteria;p__Firmicutes_C;c__Negativicutes;o__Veillonellales;f__Megasphaeraceae;g__Megasphaera;s__Megasphaera elsdenii	GCA_022785305.1	98.39	70	2141182	97.6	0.3	0.0083396 ± 0.0048589	0.06731 ± 0.01858	49.162
SUG945	d__Bacteria;p__Firmicutes_C;c__Negativicutes;o__Veillonellales;f__Megasphaeraceae;g__Megasphaera;s__Megasphaera elsdenii	GCA_022785145.1	98.44	166	1901951	96.21	1.2	0.0025249 ± 0.0012198	0.03346 ± 0.00428	47.486
SUG1123	d__Bacteria;p__Firmicutes_C;c__Negativicutes;o__Veillonellales;f__Megasphaeraceae;g__Megasphaera;s__Megasphaera sp902388315	GCA_022783705.1	98.3	106	2265276	94.73	0	0.0149398 ± 0.0113794	0.0037 ± 0.00198	7.82123
SUG113	d__Bacteria;p__Firmicutes_C;c__Negativicutes;o__Veillonellales;f__Negativicoccaceae;g__;s__	GCA_022771805.1	< 95	20	1441859	96.1	0	0.0214967 ± 0.0123463	ND	4.46927
SUG1068	d__Bacteria;p__Firmicutes_C;c__Negativicutes;o__Veillonellales;f__Veillonellaceae;g__Veillonella;s__Veillonella caviae	GCA_022786285.1	98.54	71	1820411	97.01	0.6	0.0351299 ± 0.0115013	0.00187 ± 0.00112	17.8771
SUG168	d__Bacteria;p__Firmicutes_C;c__Negativicutes;o__Veillonellales;f__Veillonellaceae;g__Veillonella;s__Veillonella caviae	GCA_022767705.1	98.61	99	1819420	96.41	0.9	0.037173 ± 0.0171429	0.00206 ± 0.00127	16.2011
SUG665	d__Bacteria;p__Firmicutes_C;c__Negativicutes;o__Veillonellales;f__Veillonellaceae;g__Veillonella;s__Veillonella caviae	GCA_022777005.1	98.32	135	1877928	94.89	0.3	0.0553054 ± 0.0185873	0.00557 ± 0.00261	23.4637
SUG161	d__Bacteria;p__Fusobacteriota;c__Fusobacteriia;o__Fusobacteriales;f__Fusobacteriaceae;g__Fusobacterium;s__	GCA_022767845.1	< 95	207	1683869	96.63	2.7	0.0994389 ± 0.0325058	0.0091 ± 0.00307	28.4916
SUG363	d__Bacteria;p__Fusobacteriota;c__Fusobacteriia;o__Fusobacteriales;f__Fusobacteriaceae;g__Fusobacterium;s__	GCA_022780705.1	< 95	263	1850005	96.63	2.25	0.0881978 ± 0.0279844	0.01104 ± 0.00377	27.933
SUG1088	d__Bacteria;p__Fusobacteriota;c__Fusobacteriia;o__Fusobacteriales;f__Fusobacteriaceae;g__Fusobacterium_A;s__Fusobacterium_A mortiferum	GCA_022786685.1	99.06	59	2579228	98.88	1.12	0.4724025 ± 0.1050321	0.00552 ± 0.00246	34.6369
SUG675	d__Bacteria;p__Fusobacteriota;c__Fusobacteriia;o__Fusobacteriales;f__Fusobacteriaceae;g__Fusobacterium_A;s__Fusobacterium_A mortiferum	GCA_022776485.1	98.99	255	2452563	95.51	1.12	0.4849564 ± 0.0997993	0.00416 ± 0.00213	32.4022
SUG836	d__Bacteria;p__Fusobacteriota;c__Fusobacteriia;o__Fusobacteriales;f__Fusobacteriaceae;g__Fusobacterium_A;s__Fusobacterium_A mortiferum	GCA_022774245.1	98.71	186	2558789	95.51	1.12	0.7589091 ± 0.1702038	0.01028 ± 0.00614	35.1955
SUG5	d__Bacteria;p__Fusobacteriota;c__Fusobacteriia;o__Fusobacteriales;f__Fusobacteriaceae;g__Fusobacterium_A;s__Fusobacterium_A varium	GCA_022770385.1	98.69	173	3252541	100	3.37	0.0240354 ± 0.0093757	ND	10.6145
SUG532	d__Bacteria;p__Fusobacteriota;c__Fusobacteriia;o__Fusobacteriales;f__Fusobacteriaceae;g__Fusobacterium_B;s__Fusobacterium_B perfoetens	GCA_022772065.1	98.99	31	2128350	100	1.12	0.3591174 ± 0.149744	0.02898 ± 0.02873	22.3464
SUG1006	d__Bacteria;p__Fusobacteriota;c__Fusobacteriia;o__Fusobacteriales;f__Fusobacteriaceae;g__Fusobacterium_C;s__Fusobacterium_C necrophorum	GCA_022784125.1	95.63	198	2296637	97.75	0	0.0246504 ± 0.0140825	0.00003 ± 0.00003	6.14525
SUG1073	d__Bacteria;p__Fusobacteriota;c__Fusobacteriia;o__Fusobacteriales;f__Fusobacteriaceae;g__Fusobacterium_C;s__Fusobacterium_C necrophorum	GCA_022787675.1	96.38	180	1677681	96.63	0.05	0.0158288 ± 0.0072992	ND	5.02793
SUG249	d__Bacteria;p__Proteobacteria;c__Alphaproteobacteria;o__RF32;f__CAG-239;g__51-20;s__51-20 sp900542055	GCA_022764005.1	99.07	20	1516948	97.85	0	0.0011815 ± 0.0007621	0.02701 ± 0.01281	9.49721
SUG1112	d__Bacteria;p__Proteobacteria;c__Alphaproteobacteria;o__RF32;f__CAG-239;g__RUG410;s__	GCA_022784585.1	< 95	140	1598153	91.78	0.06	0.0000716 ± 0.0000716	0.00664 ± 0.00481	5.02793
SUG207	d__Bacteria;p__Proteobacteria;c__Alphaproteobacteria;o__RF32;f__CAG-239;g__RUG410;s__	GCA_022766425.1	< 95	18	1495726	95.7	0.18	0.0307644 ± 0.0307558	0.05984 ± 0.02442	23.4637
SUG922	d__Bacteria;p__Proteobacteria;c__Alphaproteobacteria;o__RF32;f__CAG-239;g__RUG410;s__RUG410 sp900553115	GCA_022785225.1	96.51	25	1565842	95.7	0	0.0004216 ± 0.0002942	0.02505 ± 0.01843	18.9944
SUG73	d__Bacteria;p__Proteobacteria;c__Gammaproteobacteria;o__Burkholderiales;f__Burkholderiaceae;g__Aphodousia;s__Aphodousia sp900553105	GCA_022769225.1	99.35	35	1792294	96.77	1.88	0.0079493 ± 0.0040532	0.00427 ± 0.0015	14.5251
SUG586	d__Bacteria;p__Proteobacteria;c__Gammaproteobacteria;o__Burkholderiales;f__Burkholderiaceae;g__Duodenibacillus;s__Duodenibacillus sp900542805	GCA_022778525.1	97.7	74	1603591	96.27	1.88	0.0248196 ± 0.0095878	0.00376 ± 0.00064	29.0503
SUG20	d__Bacteria;p__Proteobacteria;c__Gammaproteobacteria;o__Burkholderiales;f__Burkholderiaceae;g__Duodenibacillus;s__Duodenibacillus sp900544335	GCA_022770485.1	97.53	160	1448934	93.71	1.25	0.0515852 ± 0.0157232	0.01643 ± 0.00217	50.838
SUG296	d__Bacteria;p__Proteobacteria;c__Gammaproteobacteria;o__Burkholderiales;f__Burkholderiaceae;g__Mesosutterella;s__	GCA_022782025.1	< 95	264	1992804	91.25	1.25	0.000208 ± 0.000208	0.005 ± 0.00153	10.6145
SUG96	d__Bacteria;p__Proteobacteria;c__Gammaproteobacteria;o__Burkholderiales;f__Burkholderiaceae;g__Mesosutterella;s__Mesosutterella sp902797695	GCA_022771845.1	98.48	267	2272038	95.1	0.75	0.0000005 ± 0.0000005	0.00557 ± 0.00162	11.1732
SUG1070	d__Bacteria;p__Proteobacteria;c__Gammaproteobacteria;o__Burkholderiales;f__Burkholderiaceae;g__Sutterella;s__Sutterella parvirubra	GCA_022787525.1	99.39	67	2411446	95.73	1.55	0.1238505 ± 0.0249117	0.00245 ± 0.00191	25.6983
SUG770	d__Bacteria;p__Proteobacteria;c__Gammaproteobacteria;o__Burkholderiales;f__Burkholderiaceae;g__Sutterella;s__Sutterella wadsworthensis_A	GCA_022774425.1	98.61	91	2344861	96.89	0.62	0.202961 ± 0.0394246	0.01533 ± 0.00442	48.6034
SUG1040	d__Bacteria;p__Proteobacteria;c__Gammaproteobacteria;o__Enterobacterales;f__Enterobacteriaceae;g__Escherichia;s__Escherichia coli	GCA_022786465.1	96.92	91	4547960	99.07	0.04	1.580077 ± 0.3451015	0.03214 ± 0.02195	53.0726
SUG406	d__Bacteria;p__Proteobacteria;c__Gammaproteobacteria;o__Enterobacterales;f__Enterobacteriaceae;g__Escherichia;s__Escherichia coli	GCA_022783485.1	96.84	33	4791802	99.97	0.04	1.0363989 ± 0.2792862	0.01348 ± 0.00648	46.9274
SUG438	d__Bacteria;p__Proteobacteria;c__Gammaproteobacteria;o__Enterobacterales;f__Enterobacteriaceae;g__Escherichia;s__Escherichia coli	GCA_022779985.1	96.89	336	4790034	98.14	1.72	0.4475419 ± 0.1600182	0.00358 ± 0.0027	35.7542
SUG666	d__Bacteria;p__Proteobacteria;c__Gammaproteobacteria;o__Enterobacterales;f__Enterobacteriaceae;g__Escherichia;s__Escherichia coli	GCA_022777145.1	96.97	220	4547703	97.06	0.26		0.01521 ± 0.00924	50.838
SUG906	d__Bacteria;p__Proteobacteria;c__Gammaproteobacteria;o__Enterobacterales;f__Enterobacteriaceae;g__Escherichia;s__Escherichia coli	GCA_022785745.1	96.84	106	4558646	99.32	0.51	1.2551792 ± 0.2294305	0.01275 ± 0.00752	49.7207
SUG974	d__Bacteria;p__Proteobacteria;c__Gammaproteobacteria;o__Enterobacterales;f__Enterobacteriaceae;g__Escherichia;s__Escherichia coli	GCA_022778825.1	96.78	512	4037817	91.87	0.41	0.6013206 ± 0.1385299	0.00715 ± 0.0043	40.7821
SUG1059	d__Bacteria;p__Proteobacteria;c__Gammaproteobacteria;o__Enterobacterales;f__Pasteurellaceae;g__Actinobacillus_B;s__Actinobacillus_B aerogenes	GCA_022786425.1	98.95	103	2196479	99.09	0.5	0.1366187 ± 0.0433055	0.00194 ± 0.0009	30.7263
SUG932	d__Bacteria;p__Proteobacteria;c__Gammaproteobacteria;o__Enterobacterales;f__Pasteurellaceae;g__Actinobacillus_B;s__Actinobacillus_B aerogenes	GCA_022784885.1	98.93	110	2091436	97.78	1.06	0.1427918 ± 0.0345762	0.00274 ± 0.00121	33.5196
SUG142	d__Bacteria;p__Proteobacteria;c__Gammaproteobacteria;o__Enterobacterales;f__Pasteurellaceae;g__Basfia_A;s__Basfia_A porcinus	GCA_022767825.1	96.19	253	2228892	94.01	2.82	0.046147 ± 0.0137475	0.00411 ± 0.00272	17.8771
SUG1004	d__Bacteria;p__Proteobacteria;c__Gammaproteobacteria;o__Enterobacterales;f__Pasteurellaceae;g__Basfia_A;s__Basfia_A rossii	GCA_022784285.1	98.89	166	2328306	98.87	0.56	0.1771034 ± 0.03649	0.00202 ± 0.00074	28.4916
SUG704	d__Bacteria;p__Proteobacteria;c__Gammaproteobacteria;o__Enterobacterales;f__Succinivibrionaceae;g__Anaerobiospirillum;s__Anaerobiospirillum succiniciproducens	GCA_022776465.1	97.01	273	3426557	96.7	0.59	0.0373678 ± 0.0250047	0.0062 ± 0.00212	13.9665
SUG432	d__Bacteria;p__Proteobacteria;c__Gammaproteobacteria;o__Enterobacterales;f__Succinivibrionaceae;g__Succinivibrio;s__	GCA_022779845.1	< 95	213	1742293	92.16	0	0.0002044 ± 0.0002037	0.00436 ± 0.00115	15.0838
SUG605	d__Bacteria;p__Proteobacteria;c__Gammaproteobacteria;o__Enterobacterales;f__Succinivibrionaceae;g__Succinivibrio;s__Succinivibrio hippei_B	GCA_022778315.1	98.81	130	1906120	97.25	1.47	0.0003448 ± 0.000343	0.01169 ± 0.00931	4.46927
SUG371	d__Bacteria;p__Proteobacteria;c__Gammaproteobacteria;o__Enterobacterales;f__Succinivibrionaceae;g__Succinivibrio;s__Succinivibrio sp000431835	GCA_022780505.1	95.92	168	2485099	97.65	0.29	0.0025118 ± 0.0022782	0.13863 ± 0.04004	36.3128
SUG632	d__Bacteria;p__Proteobacteria;c__Gammaproteobacteria;o__Enterobacterales;f__Succinivibrionaceae;g__Succinivibrio;s__Succinivibrio sp000431835	GCA_022777085.1	97.68	121	2229539	97.03	0.29	0.0023321 ± 0.0019074	0.08197 ± 0.02349	33.5196
SUG819	d__Bacteria;p__Proteobacteria;c__Gammaproteobacteria;o__Enterobacterales;f__Succinivibrionaceae;g__Succinivibrio;s__Succinivibrio sp000431835	GCA_022782885.1	97.46	216	2347768	90.05	2.06	0.0021824 ± 0.0018343	0.08074 ± 0.01896	34.6369
SUG206	d__Bacteria;p__Proteobacteria;c__Gammaproteobacteria;o__Enterobacterales;f__Succinivibrionaceae;g__Succinivibrio;s__Succinivibrio sp003456415	GCA_022766445.1	98.73	211	1938161	97.32	1.76	0.0065706 ± 0.0061784	0.03603 ± 0.00604	32.9609
SUG236	d__Bacteria;p__Proteobacteria;c__Gammaproteobacteria;o__Enterobacterales;f__Succinivibrionaceae;g__Succinivibrio;s__Succinivibrio sp003456415	GCA_022767045.1	96.68	159	2222188	96.76	0	0.0015158 ± 0.0013715	0.02642 ± 0.00613	26.257
SUG389	d__Bacteria;p__Proteobacteria;c__Gammaproteobacteria;o__Enterobacterales;f__Succinivibrionaceae;g__Succinivibrio;s__Succinivibrio sp003456415	GCA_022787885.1	97.13	265	2080486	96.37	1.9	0.0018118 ± 0.0016591	0.02609 ± 0.00467	27.3743
SUG397	d__Bacteria;p__Proteobacteria;c__Gammaproteobacteria;o__Enterobacterales;f__Succinivibrionaceae;g__Succinivibrio;s__Succinivibrio sp003456415	GCA_022787995.1	97.13	291	2067034	95.98	2.35	0.0017831 ± 0.0016326	0.0324 ± 0.00561	29.0503
SUG873	d__Bacteria;p__Proteobacteria;c__Gammaproteobacteria;o__Enterobacterales;f__Succinivibrionaceae;g__Succinivibrio;s__Succinivibrio sp003456415	GCA_022773745.1	98.27	94	1994196	94.97	0	0.0038575 ± 0.0036214	0.0343 ± 0.00594	33.5196
SUG686	d__Bacteria;p__Proteobacteria;c__Gammaproteobacteria;o__Enterobacterales;f__Succinivibrionaceae;g__Succinivibrio;s__Succinivibrio sp900316375	GCA_022777025.1	99.18	215	2538564	95.29	0	0.0007483 ± 0.0005512	0.11231 ± 0.03455	28.4916
SUG508	d__Bacteria;p__Proteobacteria;c__Gammaproteobacteria;o__Enterobacterales;f__Succinivibrionaceae;g__UBA2810;s__UBA2810 sp900317945	GCA_022772285.1	97.84	159	2796389	93.39	3.54	0.0085655 ± 0.0080582	0.46589 ± 0.11786	39.6648
SUG382	d__Bacteria;p__Spirochaetota;c__Spirochaetia;o__Sphaerochaetales;f__Sphaerochaetaceae;g__Bullifex;s__	GCA_022788185.1	< 95	90	2266925	96.59	1.14	0.0097587 ± 0.0056581	0.03373 ± 0.00665	32.4022
SUG1121	d__Bacteria;p__Spirochaetota;c__Spirochaetia;o__Sphaerochaetales;f__Sphaerochaetaceae;g__Ornithospirochaeta;s__	GCA_022784805.1	< 95	307	2373524	93.18	1.37	0.0089871 ± 0.0050403	0.01963 ± 0.00741	30.7263
SUG552	d__Bacteria;p__Spirochaetota;c__Spirochaetia;o__Sphaerochaetales;f__Sphaerochaetaceae;g__Ornithospirochaeta;s__	GCA_022771185.1	< 95	309	2459897	92.05	3.42	0.0426231 ± 0.011095	0.19771 ± 0.01843	73.1844
SUG940	d__Bacteria;p__Spirochaetota;c__Spirochaetia;o__Sphaerochaetales;f__Sphaerochaetaceae;g__Ornithospirochaeta;s__	GCA_022785155.1	< 95	259	2173108	93.18	2.27	0.0510428 ± 0.0158112	0.15063 ± 0.01529	71.5084
SUG341	d__Bacteria;p__Spirochaetota;c__Spirochaetia;o__Sphaerochaetales;f__Sphaerochaetaceae;g__RUG023;s__RUG023 sp900315435	GCA_022781115.1	98.77	37	2819176	98.78	1.15	0.001586 ± 0.001287	0.02523 ± 0.01234	11.7318
SUG108	d__Bacteria;p__Spirochaetota;c__Spirochaetia;o__Treponematales;f__Treponemataceae;g__Treponema_D;s__	GCA_022768865.1	< 95	125	2750879	95.21	0	0.00137 ± 0.00137	0.00888 ± 0.00269	8.93855
SUG221	d__Bacteria;p__Spirochaetota;c__Spirochaetia;o__Treponematales;f__Treponemataceae;g__Treponema_D;s__	GCA_022768685.1	< 95	208	2282977	94.41	2.8	0.0001444 ± 0.0001258	0.01923 ± 0.00623	12.2905
SUG258	d__Bacteria;p__Spirochaetota;c__Spirochaetia;o__Treponematales;f__Treponemataceae;g__Treponema_D;s__	GCA_022764205.1	< 95	204	2211242	91.68	2.1	0.0000024 ± 0.0000024	0.00618 ± 0.00403	7.82123
SUG513	d__Bacteria;p__Spirochaetota;c__Spirochaetia;o__Treponematales;f__Treponemataceae;g__Treponema_D;s__	GCA_022773305.1	< 95	321	3106063	92.66	2.1	0.0034493 ± 0.0026773	0.12176 ± 0.01911	47.486
SUG256	d__Bacteria;p__Spirochaetota;c__Spirochaetia;o__Treponematales;f__Treponemataceae;g__Treponema_D;s__Treponema_D berlinense	GCA_022764295.1	99.09	158	2095126	90.21	1.98	0.0060832 ± 0.0043257	0.09931 ± 0.00896	58.1006
SUG202	d__Bacteria;p__Spirochaetota;c__Spirochaetia;o__Treponematales;f__Treponemataceae;g__Treponema_D;s__Treponema_D porcinum	GCA_022766565.1	98.59	231	2107702	90.91	3.5	0.0086643 ± 0.0084491	0.04539 ± 0.00885	45.2514
SUG312	d__Bacteria;p__Spirochaetota;c__Spirochaetia;o__Treponematales;f__Treponemataceae;g__Treponema_D;s__Treponema_D porcinum	GCA_022781565.1	96.93	203	1959114	95	3.81	0.001284 ± 0.0010046	0.02945 ± 0.00323	44.6927
SUG519	d__Bacteria;p__Spirochaetota;c__Spirochaetia;o__Treponematales;f__Treponemataceae;g__Treponema_D;s__Treponema_D porcinum	GCA_022773605.1	96.72	215	1971036	94.29	2.8	0.0011957 ± 0.0009287	0.02745 ± 0.00293	44.6927
SUG645	d__Bacteria;p__Spirochaetota;c__Spirochaetia;o__Treponematales;f__Treponemataceae;g__Treponema_D;s__Treponema_D porcinum	GCA_022777625.1	96.87	146	2022416	95.1	1.3	0.0012116 ± 0.0009438	0.02749 ± 0.00314	44.1341
SUG726	d__Bacteria;p__Spirochaetota;c__Spirochaetia;o__Treponematales;f__Treponemataceae;g__Treponema_D;s__Treponema_D porcinum	GCA_022776025.1	96.87	108	2179726	97.2	1.05	0.0016794 ± 0.0012022	0.04248 ± 0.00491	46.3687
SUG764	d__Bacteria;p__Spirochaetota;c__Spirochaetia;o__Treponematales;f__Treponemataceae;g__Treponema_D;s__Treponema_D porcinum	GCA_022775475.1	97.06	237	1871120	90.4	2.16	0.0011696 ± 0.000875	0.02503 ± 0.00284	42.4581
SUG780	d__Bacteria;p__Spirochaetota;c__Spirochaetia;o__Treponematales;f__Treponemataceae;g__Treponema_D;s__Treponema_D porcinum	GCA_022774545.1	96.92	198	1971106	91.72	1.75	0.0016578 ± 0.0014014	0.03528 ± 0.00534	44.6927
SUG793	d__Bacteria;p__Spirochaetota;c__Spirochaetia;o__Treponematales;f__Treponemataceae;g__Treponema_D;s__Treponema_D porcinum	GCA_022774365.1	96.91	213	1949476	92.77	0.93	0.0011771 ± 0.0009502	0.0261 ± 0.00305	44.1341
SUG863	d__Bacteria;p__Spirochaetota;c__Spirochaetia;o__Treponematales;f__Treponemataceae;g__Treponema_D;s__Treponema_D porcinum	GCA_022773975.1	98.32	26	2348404	97.9	1.4	0.0050206 ± 0.0046231	0.05427 ± 0.01022	47.486
SUG894	d__Bacteria;p__Spirochaetota;c__Spirochaetia;o__Treponematales;f__Treponemataceae;g__Treponema_D;s__Treponema_D porcinum	GCA_022785905.1	96.69	189	2052311	93.01	2.33	0.0013148 ± 0.0010293	0.02862 ± 0.00302	44.6927
SUG944	d__Bacteria;p__Spirochaetota;c__Spirochaetia;o__Treponematales;f__Treponemataceae;g__Treponema_D;s__Treponema_D porcinum	GCA_022784945.1	96.97	261	1877426	92.85	1.4	0.0011661 ± 0.0009151	0.02707 ± 0.0029	45.2514
SUG1149	d__Bacteria;p__Spirochaetota;c__Spirochaetia;o__Treponematales;f__Treponemataceae;g__Treponema_D;s__Treponema_D sp002395155	GCA_022784665.1	96.28	148	2929804	96.11	0	0.0007367 ± 0.0005207	0.11091 ± 0.02956	19.5531
SUG265	d__Bacteria;p__Spirochaetota;c__Spirochaetia;o__Treponematales;f__Treponemataceae;g__Treponema_D;s__Treponema_D sp002395155	GCA_022764385.1	96.22	126	3002893	96.85	0.7	0.0003433 ± 0.0002991	0.07422 ± 0.03119	18.4358
SUG691	d__Bacteria;p__Spirochaetota;c__Spirochaetia;o__Treponematales;f__Treponemataceae;g__Treponema_D;s__Treponema_D sp002395155	GCA_022776685.1	96.24	176	3008914	96.95	1.75	0.0004376 ± 0.0003254	0.05263 ± 0.01307	19.5531
SUG731	d__Bacteria;p__Spirochaetota;c__Spirochaetia;o__Treponematales;f__Treponemataceae;g__Treponema_D;s__Treponema_D sp016292805	GCA_022775225.1	98.97	127	2451338	94.87	2.29	0.0004271 ± 0.0003	0.06756 ± 0.01934	18.9944
SUG1148	d__Bacteria;p__Spirochaetota;c__Spirochaetia;o__Treponematales;f__Treponemataceae;g__Treponema_D;s__Treponema_D sp016293005	GCA_022783625.1	98.25	155	1922518	96.1	0.7	0.0005361 ± 0.0004955	0.02277 ± 0.00491	31.8436
SUG218	d__Bacteria;p__Spirochaetota;c__Spirochaetia;o__Treponematales;f__Treponemataceae;g__Treponema_D;s__Treponema_D sp016293005	GCA_022766925.1	98.28	286	2056073	94.23	2.91	0.0004404 ± 0.000418	0.01744 ± 0.00309	30.7263
SUG278	d__Bacteria;p__Spirochaetota;c__Spirochaetia;o__Treponematales;f__Treponemataceae;g__Treponema_D;s__Treponema_D sp016293005	GCA_022764065.1	98.42	163	1884387	91.96	3.67	0.0004822 ± 0.0004478	0.02151 ± 0.00529	30.7263
SUG384	d__Bacteria;p__Spirochaetota;c__Spirochaetia;o__Treponematales;f__Treponemataceae;g__Treponema_D;s__Treponema_D sp016293005	GCA_022788145.1	98.17	88	2310935	93.01	0	0.0006531 ± 0.0005243	0.03246 ± 0.00637	34.6369
SUG725	d__Bacteria;p__Spirochaetota;c__Spirochaetia;o__Treponematales;f__Treponemataceae;g__Treponema_D;s__Treponema_D sp016293005	GCA_022776075.1	98.42	250	2121763	95.8	2.1	0.0008057 ± 0.0006343	0.02916 ± 0.00485	34.0782
SUG779	d__Bacteria;p__Spirochaetota;c__Spirochaetia;o__Treponematales;f__Treponemataceae;g__Treponema_D;s__Treponema_D sp016293005	GCA_022775015.1	98.4	161	1878948	90.91	0.7	0.0004537 ± 0.0004265	0.02162 ± 0.0055	31.8436
SUG1032	d__Bacteria;p__Spirochaetota;c__Spirochaetia;o__Treponematales;f__Treponemataceae;g__Treponema_D;s__Treponema_D sp016293645	GCA_022783985.1	98.96	65	2408815	95.8	0.48	0.0003817 ± 0.0003616	0.01364 ± 0.00604	7.82123
SUG1137	d__Bacteria;p__Spirochaetota;c__Spirochaetia;o__Treponematales;f__Treponemataceae;g__Treponema_D;s__Treponema_D sp016293645	GCA_022784425.1	98.95	122	2315735	90.56	0.3	0.0009839 ± 0.0008206	0.01082 ± 0.00621	7.82123
SUG960	d__Bacteria;p__Spirochaetota;c__Spirochaetia;o__Treponematales;f__Treponemataceae;g__Treponema_D;s__Treponema_D sp016293915	GCA_022788265.1	97.94	111	2881741	90.68	2.1	0.0012379 ± 0.0012241	0.08168 ± 0.03256	15.6425
SUG812	d__Bacteria;p__Spirochaetota;c__Spirochaetia;o__Treponematales;f__Treponemataceae;g__Treponema_D;s__Treponema_D sp016294035	GCA_022782535.1	98.29	204	2115386	93.87	4.15	0.0018884 ± 0.0011076	0.04483 ± 0.01048	19.5531
SUG916	d__Bacteria;p__Spirochaetota;c__Spirochaetia;o__Treponematales;f__Treponemataceae;g__Treponema_D;s__Treponema_D sp016294035	GCA_022785665.1	98.56	90	2052061	98.55	0.7	0.0032571 ± 0.00207	0.07748 ± 0.02	20.6704
SUG479	d__Bacteria;p__Spirochaetota;c__Spirochaetia;o__Treponematales;f__Treponemataceae;g__Treponema_D;s__Treponema_D sp016296655	GCA_022772565.1	99.01	130	2428803	96.5	0.7	0.0004389 ± 0.0003099	0.0206 ± 0.00537	18.9944
SUG286	d__Bacteria;p__Spirochaetota;c__Spirochaetia;o__Treponematales;f__Treponemataceae;g__Treponema_D;s__Treponema_D sp017381365	GCA_022782005.1	98.36	282	2492399	97.13	0.7	0.0004826 ± 0.0004497	0.04422 ± 0.01235	20.6704
SUG634	d__Bacteria;p__Spirochaetota;c__Spirochaetia;o__Treponematales;f__Treponemataceae;g__Treponema_D;s__Treponema_D sp017381365	GCA_022777785.1	98.14	222	2657903	97.13	3.61	0.0005598 ± 0.0004796	0.02907 ± 0.00723	19.5531
SUG647	d__Bacteria;p__Spirochaetota;c__Spirochaetia;o__Treponematales;f__Treponemataceae;g__Treponema_D;s__Treponema_D sp017381365	GCA_022777565.1	98.17	244	2777845	97.82	0	0.0006844 ± 0.0005114	0.03234 ± 0.00771	20.1117
SUG917	d__Bacteria;p__Spirochaetota;c__Spirochaetia;o__Treponematales;f__Treponemataceae;g__Treponema_D;s__Treponema_D sp017381365	GCA_022785725.1	98.02	231	2907129	97.13	0.72	0.0009649 ± 0.0006074	0.04543 ± 0.01092	24.0223
SUG651	d__Bacteria;p__Spirochaetota;c__Spirochaetia;o__Treponematales;f__Treponemataceae;g__Treponema_D;s__Treponema_D sp018384055	GCA_022777245.1	99.17	180	2167400	92.54	0.04	0.0006723 ± 0.0004543	0.0151 ± 0.00671	9.49721
SUG189	d__Bacteria;p__Spirochaetota;c__Spirochaetia;o__Treponematales;f__Treponemataceae;g__Treponema_D;s__Treponema_D sp018385315	GCA_022767245.1	99	178	2227342	94.41	1.63	0.000489 ± 0.0004787	0.05263 ± 0.02243	11.7318
SUG176	d__Bacteria;p__Spirochaetota;c__Spirochaetia;o__Treponematales;f__Treponemataceae;g__Treponema_D;s__Treponema_D sp018385415	GCA_022766645.1	98.98	88	2136049	97.2	1.4	0.0014218 ± 0.0013464	0.03006 ± 0.01382	10.6145
SUG737	d__Bacteria;p__Spirochaetota;c__Spirochaetia;o__Treponematales;f__Treponemataceae;g__Treponema_D;s__Treponema_D sp900769985	GCA_022775945.1	98.51	108	2445489	98.6	0.26	0.0038693 ± 0.0017849	0.08488 ± 0.04835	24.0223
SUG619	d__Bacteria;p__Spirochaetota;c__Spirochaetia;o__Treponematales;f__Treponemataceae;g__Treponema_D;s__Treponema_D succinifaciens	GCA_022777935.1	98.52	70	2462947	100	0.7	0.0101854 ± 0.0056721	0.23185 ± 0.11021	37.4302
SUG1127	d__Bacteria;p__Spirochaetota;c__Spirochaetia;o__Treponematales;f__Treponemataceae;g__Treponema_F;s__Treponema_F excrementipullorum	GCA_022786105.1	97.68	52	2542106	99.3	0	0.1459969 ± 0.0615471	0.01775 ± 0.007	24.0223
SUG598	d__Bacteria;p__Spirochaetota;c__Spirochaetia;o__Treponematales;f__Treponemataceae;g__Treponema_F;s__Treponema_F excrementipullorum	GCA_022778365.1	97.85	55	2441002	99.3	0	0.1394748 ± 0.0619779	0.01952 ± 0.00789	26.257
SUG861	d__Bacteria;p__Spirochaetota;c__Spirochaetia;o__Treponematales;f__Treponemataceae;g__Treponema_F;s__Treponema_F excrementipullorum	GCA_022774025.1	97.79	59	2505959	98.6	0	0.2525666 ± 0.1354755	0.03221 ± 0.01144	28.4916
SUG984	d__Bacteria;p__Spirochaetota;c__Spirochaetia;o__Treponematales;f__Treponemataceae;g__Treponema_F;s__Treponema_F sp016294105	GCA_022778685.1	98.89	120	2219347	96.5	0.7	0.0283996 ± 0.0218221	0.11735 ± 0.06699	16.2011
SUG476	d__Bacteria;p__Synergistota;c__Synergistia;o__Synergistales;f__Dethiosulfovibrionaceae;g__Pyramidobacter;s__Pyramidobacter porci	GCA_022772875.1	99.2	314	2174515	91.19	0	0.0168393 ± 0.0100009	0.00026 ± 0.0002	7.26257
SUG1126	d__Bacteria;p__Synergistota;c__Synergistia;o__Synergistales;f__Dethiosulfovibrionaceae;g__Pyramidobacter;s__Pyramidobacter sp002007215	GCA_022786165.1	98.01	200	2470092	100	0	0.0226167 ± 0.0113394	ND	6.14525
SUG83	d__Bacteria;p__Synergistota;c__Synergistia;o__Synergistales;f__Synergistaceae;g__Cloacibacillus;s__Cloacibacillus porcorum	GCA_022771785.1	98.12	46	3296103	100	0	0.0552957 ± 0.0175221	0.00019 ± 0.00014	14.5251
SUG963	d__Bacteria;p__Verrucomicrobiota;c__Kiritimatiellae;o__RFP12;f__UBA1067;g__Spyradenecus;s__Spyradenecus sp004555175	GCA_022778925.1	96.61	141	1983952	90.54	2.06	0.0940722 ± 0.0900736	0.00881 ± 0.00455	12.2905
SUG466	d__Bacteria;p__Verrucomicrobiota;c__Lentisphaeria;o__Victivallales;f__UBA1829;g__UBA11452;s__	GCA_022772925.1	< 95	339	2842967	90.2	3.04	0.0006979 ± 0.0005017	0.0046 ± 0.00148	11.1732
SUG124	d__Bacteria;p__Verrucomicrobiota;c__Lentisphaeria;o__Victivallales;f__UBA1829;g__UBA1829;s__UBA1829 sp900549045	GCA_022768485.1	98.31	162	3213775	91.86	2.36	0.0008084 ± 0.0004612	0.00871 ± 0.0016	22.905
SUG1093	d__Bacteria;p__Verrucomicrobiota;c__Lentisphaeria;o__Victivallales;f__Victivallaceae;g__CAAGED01;s__CAAGED01 sp900768505	GCA_022787785.1	99.74	178	2314687	90.96	3.04	0.0003473 ± 0.0003414	0.00608 ± 0.00156	12.2905
SUG133	d__Bacteria;p__Verrucomicrobiota;c__Lentisphaeria;o__Victivallales;f__Victivallaceae;g__UBA1784;s__	GCA_022768375.1	< 95	64	2251582	92.23	1.19	0.0005836 ± 0.000582	0.03054 ± 0.0291	3.35196
SUG1064	d__Bacteria;p__Verrucomicrobiota;c__Verrucomicrobiae;o__Verrucomicrobiales;f__Akkermansiaceae;g__Akkermansia;s__	GCA_022787425.1	< 95	56	2507702	92.74	0	0.0011918 ± 0.0007049	0.02679 ± 0.02184	6.14525
SUG1037	d__Bacteria;p__Verrucomicrobiota;c__Verrucomicrobiae;o__Verrucomicrobiales;f__Akkermansiaceae;g__Akkermansia;s__Akkermansia muciniphila	GCA_022786825.1	98.89	25	2786633	97.96	0	0.1608359 ± 0.0884963	0.00019 ± 0.00019	6.14525
SUG70	d__Bacteria;p__Verrucomicrobiota;c__Verrucomicrobiae;o__Verrucomicrobiales;f__Akkermansiaceae;g__Akkermansia;s__Akkermansia muciniphila	GCA_022769425.1	98.79	27	2606759	97.96	0	0.0474865 ± 0.0254856	ND	5.58659
SUG751	d__Bacteria;p__Verrucomicrobiota;c__Verrucomicrobiae;o__Verrucomicrobiales;f__Akkermansiaceae;g__Akkermansia;s__Akkermansia muciniphila_D	GCA_022775825.1	96.76	224	2334303	90.55	1.29	0.0008043 ± 0.000458	0.00432 ± 0.00332	5.02793
SUG762	d__Bacteria;p__Verrucomicrobiota;c__Verrucomicrobiae;o__Verrucomicrobiales;f__Akkermansiaceae;g__Akkermansia;s__Akkermansia muciniphila_D	GCA_022775565.1	96.79	86	2451102	92.25	0.68	0.0009734 ± 0.0005503	0.00555 ± 0.00452	5.58659
Unmapped sequences			< 95					27.4378442 ± 1.3413656	42.86407 ± 0.78031

## Sheet: Table S2
Table S2. Number of carbohydrate-active enzymes (CAZymes) and CAZyme families as well as the CAZyme family profile for each metagenome-assembled genome (MAG).
MAG	GTDB taxonomy	Number of CAZymes	Number of CAZyme families	CAZyme family profile
SUG66	d__Bacteria;p__Bacteroidota;c__Bacteroidia;o__Bacteroidales;f__Bacteroidaceae;g__Bacteroides;s__Bacteroides thetaiotaomicron	790	111	CBM20, CBM32, CBM50, CBM51, CBM57, CBM58, CBM62, CBM67, CE1, CE11, CE12, CE15, CE2, CE4, CE6, CE7, CE8, CE9, GH105, GH106, GH109, GH110, GH115, GH117, GH123, GH125, GH127, GH13, GH130, GH133, GH137, GH138, GH139, GH140, GH141, GH142, GH143, GH144, GH145, GH146, GH147, GH154, GH16, GH163, GH18, GH2, GH20, GH23, GH25, GH27, GH28, GH29, GH3, GH30, GH31, GH32, GH33, GH35, GH36, GH37, GH38, GH42, GH43…
SUG180	d__Bacteria;p__Bacteroidota;c__Bacteroidia;o__Bacteroidales;f__Bacteroidaceae;g__Bacteroides;s__Bacteroides xylanisolvens	740	105	CBM20, CBM32, CBM4, CBM50, CBM57, CBM6, CBM62, CBM67, CE1, CE11, CE12, CE15, CE4, CE6, CE7, CE8, CE9, GH10, GH105, GH106, GH109, GH110, GH115, GH117, GH123, GH125, GH127, GH13, GH130, GH133, GH137, GH138, GH139, GH140, GH141, GH142, GH143, GH144, GH145, GH146, GH163, GH18, GH2, GH20, GH23, GH25, GH26, GH27, GH28, GH29, GH3, GH30, GH31, GH32, GH33, GH35, GH36, GH38, GH42, GH43, GH5, GH50, GH51, GH…
SUG715	d__Bacteria;p__Bacteroidota;c__Bacteroidia;o__Bacteroidales;f__Bacteroidaceae;g__Phocaeicola;s__Phocaeicola vulgatus	607	100	CBM20, CBM32, CBM50, CBM57, CBM6, CBM62, CBM67, CBM9, CE1, CE11, CE12, CE15, CE3, CE4, CE7, CE8, CE9, GH10, GH105, GH106, GH108, GH109, GH110, GH115, GH117, GH123, GH127, GH13, GH130, GH133, GH136, GH137, GH138, GH139, GH140, GH141, GH142, GH143, GH145, GH146, GH15, GH154, GH16, GH165, GH18, GH2, GH20, GH23, GH25, GH28, GH29, GH3, GH30, GH31, GH32, GH33, GH35, GH36, GH37, GH42, GH43, GH51, GH57, …
SUG1039	d__Bacteria;p__Bacteroidota;c__Bacteroidia;o__Bacteroidales;f__Bacteroidaceae;g__Phocaeicola;s__Phocaeicola vulgatus	581	97	CBM20, CBM32, CBM50, CBM57, CBM6, CBM62, CBM67, CBM9, CE1, CE11, CE12, CE4, CE7, CE8, CE9, GH10, GH105, GH106, GH109, GH110, GH115, GH117, GH123, GH127, GH13, GH130, GH133, GH137, GH138, GH139, GH140, GH141, GH142, GH143, GH145, GH146, GH15, GH154, GH16, GH165, GH18, GH2, GH20, GH23, GH25, GH28, GH29, GH3, GH30, GH31, GH32, GH33, GH35, GH36, GH37, GH42, GH43, GH51, GH57, GH63, GH67, GH73, GH77, G…
SUG1072	d__Bacteria;p__Bacteroidota;c__Bacteroidia;o__Bacteroidales;f__Bacteroidaceae;g__Bacteroides;s__Bacteroides uniformis	561	97	CBM20, CBM32, CBM38, CBM50, CBM51, CBM57, CBM6, CBM62, CBM67, CE1, CE11, CE14, CE3, CE4, CE7, GH105, GH108, GH109, GH116, GH117, GH125, GH127, GH13, GH130, GH133, GH142, GH144, GH145, GH146, GH154, GH158, GH16, GH18, GH2, GH20, GH23, GH25, GH26, GH27, GH29, GH3, GH30, GH31, GH32, GH33, GH35, GH36, GH37, GH38, GH42, GH43, GH5, GH51, GH53, GH55, GH57, GH63, GH65, GH66, GH73, GH74, GH76, GH77, GH78,…
SUG124	d__Bacteria;p__Verrucomicrobiota;c__Lentisphaeria;o__Victivallales;f__UBA1829;g__UBA1829;s__UBA1829 sp900549045	542	75	AA4, AA7, CBM32, CBM48, CBM50, CBM67, CBM9, CE1, CE11, CE12, CE15, CE4, CE7, CE9, GH1, GH10, GH105, GH106, GH109, GH110, GH113, GH116, GH117, GH123, GH127, GH13, GH130, GH133, GH137, GH142, GH146, GH148, GH151, GH158, GH16, GH164, GH2, GH20, GH23, GH28, GH29, GH3, GH30, GH31, GH32, GH35, GH36, GH37, GH38, GH39, GH4, GH42, GH43, GH5, GH50, GH57, GH63, GH78, GH95, GT19, GT2, GT26, GT28, GT30, GT39,…
SUG827	d__Bacteria;p__Bacteroidota;c__Bacteroidia;o__Bacteroidales;f__Bacteroidaceae;g__Bacteroides;s__Bacteroides fragilis	534	86	CBM20, CBM32, CBM50, CBM6, CBM62, CBM66, CBM67, CBM9, CE1, CE11, CE3, CE4, CE9, GH109, GH110, GH115, GH117, GH120, GH123, GH125, GH127, GH13, GH130, GH133, GH137, GH141, GH142, GH144, GH146, GH154, GH159, GH16, GH18, GH2, GH20, GH23, GH25, GH26, GH27, GH29, GH3, GH30, GH31, GH32, GH33, GH35, GH36, GH38, GH43, GH5, GH51, GH57, GH63, GH65, GH73, GH76, GH77, GH78, GH84, GH88, GH89, GH92, GH95, GH97,…
SUG324	d__Bacteria;p__Firmicutes_A;c__Clostridia;o__Lachnospirales;f__Lachnospiraceae;g__Eisenbergiella;s__Eisenbergiella porci	525	79	AA1, CBM26, CBM34, CBM48, CBM50, CBM67, CBM9, CE1, CE12, CE15, CE4, GH1, GH10, GH105, GH106, GH109, GH112, GH115, GH117, GH120, GH123, GH125, GH127, GH13, GH133, GH138, GH140, GH146, GH154, GH18, GH2, GH20, GH25, GH27, GH28, GH29, GH3, GH30, GH31, GH32, GH33, GH35, GH36, GH38, GH39, GH4, GH42, GH43, GH5, GH50, GH51, GH73, GH77, GH78, GH8, GH88, GH93, GH94, GH95, GT1, GT11, GT17, GT2, GT26, GT27, …
SUG365	d__Bacteria;p__Bacteroidota;c__Bacteroidia;o__Bacteroidales;f__Bacteroidaceae;g__Bacteroides;s__Bacteroides fragilis	524	88	CBM13, CBM20, CBM32, CBM50, CBM6, CBM62, CBM66, CBM67, CBM9, CE1, CE11, CE3, CE4, CE9, GH109, GH110, GH115, GH117, GH120, GH123, GH125, GH127, GH13, GH130, GH133, GH137, GH141, GH142, GH144, GH146, GH154, GH159, GH16, GH18, GH2, GH20, GH23, GH25, GH26, GH27, GH29, GH3, GH30, GH31, GH32, GH33, GH35, GH36, GH38, GH43, GH5, GH51, GH57, GH63, GH65, GH73, GH76, GH77, GH78, GH84, GH88, GH89, GH92, GH93…
SUG1002	d__Bacteria;p__Bacteroidota;c__Bacteroidia;o__Bacteroidales;f__Bacteroidaceae;g__Bacteroides;s__Bacteroides uniformis	499	83	CBM20, CBM32, CBM50, CBM51, CBM58, CBM6, CBM62, CBM67, CE1, CE11, CE15, CE2, CE3, CE4, CE7, GH105, GH109, GH117, GH125, GH127, GH13, GH130, GH133, GH144, GH146, GH15, GH154, GH158, GH16, GH18, GH2, GH20, GH23, GH25, GH26, GH27, GH29, GH3, GH30, GH31, GH32, GH35, GH36, GH38, GH42, GH43, GH5, GH51, GH53, GH55, GH57, GH63, GH65, GH66, GH73, GH74, GH76, GH77, GH78, GH84, GH88, GH9, GH92, GH94, GH95, …
SUG1010	d__Bacteria;p__Firmicutes_A;c__Clostridia;o__Lachnospirales;f__Lachnospiraceae;g__Hungatella;s__Hungatella sp005845265	496	73	AA6, CBM34, CBM35, CBM48, CBM67, CE1, CE12, CE14, CE4, CE9, GH1, GH10, GH101, GH105, GH106, GH109, GH112, GH115, GH117, GH120, GH123, GH125, GH127, GH13, GH130, GH133, GH136, GH137, GH140, GH146, GH154, GH159, GH163, GH164, GH18, GH2, GH20, GH25, GH26, GH28, GH29, GH3, GH31, GH32, GH33, GH36, GH38, GH4, GH42, GH43, GH5, GH51, GH57, GH59, GH65, GH67, GH77, GH78, GH88, GH9, GH94, GT2, GT27, GT28, G…
SUG880	d__Bacteria;p__Firmicutes_A;c__Clostridia;o__Lachnospirales;f__Lachnospiraceae;g__Hungatella;s__Hungatella sp005845265	490	78	AA6, CBM32, CBM34, CBM48, CBM67, CE1, CE12, CE14, CE4, CE9, GH1, GH105, GH106, GH109, GH112, GH115, GH116, GH117, GH120, GH123, GH125, GH127, GH13, GH130, GH133, GH136, GH137, GH140, GH142, GH146, GH154, GH159, GH163, GH18, GH2, GH20, GH23, GH25, GH26, GH28, GH29, GH3, GH31, GH32, GH33, GH35, GH36, GH38, GH4, GH42, GH43, GH5, GH51, GH57, GH59, GH65, GH67, GH77, GH78, GH88, GH9, GH94, GH99, GT2, G…
SUG938	d__Bacteria;p__Bacteroidota;c__Bacteroidia;o__Bacteroidales;f__Tannerellaceae;g__Parabacteroides;s__Parabacteroides merdae	484	81	CBM20, CBM32, CBM50, CBM51, CBM67, CBM9, CE1, CE11, CE15, CE3, CE4, CE7, CE9, GH10, GH105, GH106, GH109, GH110, GH116, GH117, GH123, GH125, GH127, GH13, GH130, GH133, GH137, GH141, GH146, GH154, GH156, GH159, GH16, GH163, GH2, GH20, GH23, GH28, GH29, GH3, GH31, GH32, GH33, GH35, GH36, GH43, GH5, GH51, GH57, GH73, GH76, GH77, GH78, GH84, GH88, GH89, GH92, GH93, GH95, GH97, GT102, GT11, GT19, GT2, …
SUG879	d__Bacteria;p__Bacteroidota;c__Bacteroidia;o__Bacteroidales;f__Tannerellaceae;g__Parabacteroides;s__Parabacteroides merdae	476	86	CBM20, CBM32, CBM50, CBM51, CBM62, CBM67, CBM9, CE1, CE11, CE15, CE3, CE4, CE7, CE9, GH10, GH105, GH106, GH109, GH110, GH116, GH117, GH123, GH125, GH127, GH13, GH130, GH133, GH136, GH137, GH142, GH146, GH154, GH156, GH159, GH16, GH163, GH2, GH20, GH23, GH28, GH29, GH3, GH31, GH32, GH33, GH35, GH36, GH43, GH5, GH51, GH57, GH73, GH76, GH77, GH78, GH84, GH88, GH89, GH92, GH93, GH95, GH97, GT101, GT1…
SUG469	d__Bacteria;p__Bacteroidota;c__Bacteroidia;o__Bacteroidales;f__Bacteroidaceae;g__Bacteroides;s__Bacteroides uniformis	470	87	CBM20, CBM32, CBM38, CBM50, CBM57, CBM62, CBM67, CE1, CE11, CE3, CE4, CE7, GH10, GH105, GH106, GH108, GH109, GH116, GH117, GH125, GH127, GH13, GH130, GH133, GH144, GH146, GH15, GH154, GH158, GH16, GH18, GH2, GH20, GH23, GH25, GH26, GH29, GH3, GH30, GH31, GH32, GH35, GH36, GH38, GH43, GH5, GH51, GH53, GH55, GH57, GH63, GH65, GH66, GH67, GH73, GH74, GH76, GH77, GH78, GH8, GH84, GH88, GH9, GH92, GH9…
SUG41	d__Bacteria;p__Firmicutes_A;c__Clostridia;o__Lachnospirales;f__Lachnospiraceae;g__Blautia;s__Blautia sp001304935	459	72	CBM13, CBM16, CBM32, CBM34, CBM48, CBM50, CBM57, CBM61, CBM67, CBM71, CE1, CE12, CE14, CE4, CE7, CE9, GH1, GH105, GH106, GH109, GH112, GH120, GH123, GH125, GH127, GH13, GH136, GH140, GH142, GH146, GH154, GH16, GH164, GH18, GH2, GH20, GH25, GH27, GH28, GH29, GH3, GH30, GH31, GH32, GH35, GH36, GH38, GH39, GH4, GH42, GH43, GH5, GH51, GH53, GH65, GH67, GH73, GH77, GH78, GH88, GH91, GH93, GH94, GT2, G…
SUG192	d__Bacteria;p__Bacteroidota;c__Bacteroidia;o__Bacteroidales;f__Bacteroidaceae;g__Bacteroides;s__	449	85	CBM20, CBM32, CBM50, CBM58, CBM6, CE1, CE11, CE12, CE15, CE4, CE6, CE7, CE8, GH10, GH105, GH109, GH115, GH117, GH125, GH127, GH13, GH130, GH133, GH140, GH142, GH145, GH146, GH154, GH16, GH2, GH20, GH23, GH25, GH26, GH27, GH28, GH29, GH3, GH30, GH31, GH32, GH33, GH35, GH36, GH37, GH42, GH43, GH5, GH51, GH53, GH57, GH63, GH65, GH67, GH73, GH74, GH76, GH77, GH78, GH8, GH88, GH89, GH9, GH92, GH94, GH…
SUG1129	d__Bacteria;p__Bacteroidota;c__Bacteroidia;o__Bacteroidales;f__Tannerellaceae;g__Parabacteroides;s__Parabacteroides distasonis	437	71	CBM20, CBM32, CBM50, CBM51, CBM67, CBM9, CE1, CE11, CE14, CE3, CE4, CE9, GH106, GH109, GH110, GH117, GH123, GH125, GH127, GH13, GH130, GH133, GH140, GH144, GH146, GH15, GH16, GH2, GH20, GH23, GH26, GH28, GH29, GH3, GH30, GH31, GH32, GH33, GH36, GH38, GH43, GH51, GH57, GH73, GH76, GH77, GH78, GH84, GH92, GH93, GH95, GH97, GT1, GT19, GT2, GT20, GT26, GT27, GT28, GT3, GT30, GT32, GT35, GT4, GT5, GT5…
SUG806	d__Bacteria;p__Bacteroidota;c__Bacteroidia;o__Bacteroidales;f__Tannerellaceae;g__Parabacteroides;s__Parabacteroides distasonis	436	73	CBM20, CBM32, CBM50, CBM51, CBM67, CBM9, CE1, CE11, CE14, CE3, CE4, CE9, GH109, GH110, GH117, GH123, GH125, GH127, GH13, GH130, GH133, GH140, GH142, GH144, GH146, GH15, GH16, GH2, GH20, GH23, GH26, GH28, GH29, GH3, GH30, GH31, GH32, GH33, GH35, GH36, GH38, GH43, GH51, GH57, GH73, GH76, GH77, GH78, GH84, GH92, GH93, GH95, GH97, GT1, GT19, GT2, GT20, GT26, GT27, GT28, GT3, GT30, GT32, GT35, GT4, GT…
SUG1054	d__Bacteria;p__Bacteroidota;c__Bacteroidia;o__Bacteroidales;f__Tannerellaceae;g__Parabacteroides;s__Parabacteroides faecavium	432	69	CBM32, CBM50, CBM51, CBM57, CBM67, CBM9, CE1, CE11, CE3, CE9, GH106, GH109, GH110, GH117, GH120, GH123, GH125, GH127, GH13, GH130, GH133, GH139, GH141, GH146, GH154, GH158, GH159, GH16, GH163, GH2, GH20, GH23, GH29, GH3, GH30, GH31, GH32, GH33, GH35, GH36, GH38, GH43, GH5, GH51, GH57, GH73, GH76, GH77, GH78, GH84, GH88, GH92, GH93, GH95, GH97, GT19, GT2, GT27, GT28, GT3, GT30, GT35, GT4, GT5, GT5…
SUG542	d__Bacteria;p__Bacteroidota;c__Bacteroidia;o__Bacteroidales;f__Tannerellaceae;g__Parabacteroides;s__Parabacteroides distasonis	426	72	CBM20, CBM32, CBM50, CBM51, CBM62, CBM67, CBM9, CE1, CE11, CE3, CE4, CE9, GH106, GH109, GH110, GH117, GH123, GH125, GH127, GH13, GH130, GH133, GH140, GH142, GH144, GH146, GH16, GH2, GH20, GH23, GH26, GH28, GH29, GH3, GH30, GH31, GH32, GH33, GH35, GH36, GH38, GH43, GH51, GH57, GH73, GH76, GH77, GH78, GH84, GH92, GH93, GH95, GH97, GT1, GT11, GT19, GT2, GT27, GT28, GT3, GT30, GT32, GT35, GT4, GT5, G…
SUG671	d__Bacteria;p__Bacteroidota;c__Bacteroidia;o__Bacteroidales;f__Tannerellaceae;g__Parabacteroides;s__Parabacteroides distasonis	419	70	CBM20, CBM32, CBM50, CBM51, CBM62, CBM67, CBM9, CE1, CE11, CE3, CE4, CE9, GH106, GH109, GH110, GH117, GH123, GH125, GH127, GH13, GH130, GH133, GH140, GH144, GH146, GH16, GH2, GH20, GH23, GH26, GH28, GH29, GH3, GH30, GH31, GH32, GH33, GH36, GH38, GH43, GH51, GH57, GH73, GH76, GH77, GH78, GH84, GH92, GH93, GH95, GH97, GT1, GT19, GT2, GT26, GT27, GT28, GT3, GT30, GT32, GT35, GT4, GT5, GT51, GT6, GT8…
SUG1078	d__Bacteria;p__Bacteroidota;c__Bacteroidia;o__Bacteroidales;f__Tannerellaceae;g__Parabacteroides;s__Parabacteroides merdae	414	78	CBM20, CBM32, CBM50, CBM51, CBM67, CBM9, CE1, CE11, CE15, CE3, CE4, CE7, CE9, GH105, GH106, GH109, GH110, GH116, GH117, GH123, GH125, GH127, GH13, GH130, GH133, GH137, GH140, GH146, GH154, GH156, GH159, GH16, GH2, GH20, GH23, GH28, GH29, GH3, GH31, GH32, GH33, GH35, GH36, GH43, GH5, GH51, GH57, GH73, GH76, GH77, GH78, GH84, GH88, GH89, GH92, GH93, GH95, GH97, GT10, GT19, GT2, GT26, GT27, GT28, GT…
SUG1008	d__Bacteria;p__Bacteroidota;c__Bacteroidia;o__Bacteroidales;f__Tannerellaceae;g__Parabacteroides;s__Parabacteroides faecavium	411	68	CBM32, CBM50, CBM51, CBM57, CBM67, CBM9, CE1, CE11, CE3, CE4, CE9, GH106, GH109, GH110, GH116, GH117, GH127, GH13, GH130, GH133, GH141, GH146, GH15, GH154, GH159, GH163, GH2, GH20, GH23, GH29, GH3, GH30, GH31, GH32, GH33, GH35, GH36, GH38, GH43, GH5, GH51, GH57, GH73, GH77, GH78, GH84, GH88, GH92, GH93, GH95, GH97, GT101, GT19, GT2, GT27, GT28, GT3, GT30, GT32, GT35, GT4, GT5, GT51, GT8, GT83, GT…
SUG722	d__Bacteria;p__Bacteroidota;c__Bacteroidia;o__Bacteroidales;f__Bacteroidaceae;g__Prevotella;s__	411	80	CBM20, CBM32, CBM4, CBM50, CBM6, CBM62, CBM67, CBM72, CBM77, CE1, CE11, CE12, CE15, CE4, CE6, CE7, CE8, GH10, GH105, GH106, GH115, GH117, GH127, GH128, GH13, GH130, GH133, GH140, GH146, GH154, GH2, GH23, GH24, GH25, GH26, GH28, GH3, GH30, GH31, GH32, GH33, GH35, GH36, GH43, GH5, GH51, GH53, GH57, GH67, GH73, GH77, GH78, GH8, GH88, GH94, GH95, GH97, GH98, GT19, GT2, GT27, GT28, GT3, GT30, GT32, GT…
SUG580	d__Bacteria;p__Bacteroidota;c__Bacteroidia;o__Bacteroidales;f__Bacteroidaceae;g__Phocaeicola;s__Phocaeicola plebeius_A	407	84	CBM20, CBM32, CBM4, CBM50, CBM6, CBM67, CBM9, CE1, CE11, CE12, CE2, CE3, CE4, CE6, CE9, GH10, GH105, GH109, GH110, GH115, GH117, GH123, GH127, GH13, GH130, GH133, GH136, GH145, GH146, GH154, GH16, GH163, GH18, GH2, GH20, GH23, GH25, GH26, GH27, GH28, GH29, GH3, GH30, GH31, GH32, GH33, GH35, GH36, GH37, GH42, GH43, GH5, GH51, GH57, GH63, GH66, GH67, GH73, GH77, GH78, GH8, GH84, GH88, GH89, GH92, G…
SUG414	d__Bacteria;p__Bacteroidota;c__Bacteroidia;o__Bacteroidales;f__Tannerellaceae;g__Parabacteroides;s__Parabacteroides faecavium	406	71	CBM32, CBM50, CBM51, CBM57, CBM67, CBM9, CE1, CE11, CE3, CE4, CE9, GH106, GH109, GH110, GH117, GH120, GH123, GH125, GH127, GH13, GH130, GH133, GH141, GH146, GH154, GH158, GH159, GH16, GH163, GH2, GH20, GH23, GH29, GH3, GH30, GH31, GH32, GH33, GH35, GH36, GH38, GH43, GH5, GH51, GH57, GH73, GH76, GH77, GH78, GH84, GH88, GH92, GH93, GH95, GH97, GT19, GT2, GT27, GT28, GT3, GT30, GT35, GT4, GT5, GT51,…
SUG230	d__Bacteria;p__Bacteroidota;c__Bacteroidia;o__Bacteroidales;f__Bacteroidaceae;g__Phocaeicola;s__	401	75	CBM20, CBM32, CBM50, CBM58, CBM67, CBM9, CE1, CE11, CE12, CE3, CE4, CE7, CE8, CE9, GH105, GH106, GH109, GH110, GH117, GH120, GH125, GH127, GH13, GH133, GH139, GH141, GH145, GH146, GH154, GH163, GH2, GH20, GH23, GH25, GH28, GH29, GH3, GH31, GH32, GH33, GH35, GH36, GH42, GH43, GH51, GH53, GH57, GH73, GH77, GH78, GH84, GH88, GH89, GH92, GH93, GH95, GH97, GT11, GT14, GT19, GT2, GT27, GT28, GT3, GT30,…
SUG954	d__Bacteria;p__Bacteroidota;c__Bacteroidia;o__Bacteroidales;f__Bacteroidaceae;g__Prevotella;s__	399	93	CBM20, CBM32, CBM35, CBM50, CBM57, CBM6, CBM67, CE1, CE11, CE12, CE15, CE3, CE4, CE6, CE7, CE8, GH10, GH105, GH106, GH109, GH110, GH115, GH127, GH13, GH133, GH137, GH138, GH139, GH141, GH142, GH143, GH146, GH16, GH163, GH18, GH19, GH2, GH20, GH23, GH25, GH28, GH29, GH3, GH31, GH32, GH33, GH35, GH38, GH39, GH43, GH5, GH51, GH53, GH57, GH63, GH73, GH77, GH78, GH79, GH88, GH89, GH92, GH95, GH97, GT1…
SUG253	d__Bacteria;p__Firmicutes_A;c__Clostridia;o__Christensenellales;f__CAG-74;g__Firm-10;s__Firm-10 sp004552515	392	64	CBM16, CBM50, CBM67, CE1, CE15, CE2, CE4, CE7, CE9, GH10, GH106, GH109, GH110, GH116, GH117, GH123, GH127, GH13, GH130, GH137, GH141, GH146, GH151, GH154, GH156, GH16, GH165, GH2, GH20, GH23, GH27, GH28, GH29, GH31, GH32, GH33, GH35, GH36, GH38, GH39, GH4, GH43, GH5, GH51, GH78, GH89, GH94, GH95, GH99, GT1, GT2, GT28, GT35, GT39, GT5, GT51, GT76, GT8, GT83, GT84, PL27, PL33
SUG864	d__Bacteria;p__Bacteroidota;c__Bacteroidia;o__Bacteroidales;f__Bacteroidaceae;g__Prevotella;s__Prevotella sp004556065	390	81	CBM20, CBM26, CBM50, CBM57, CBM6, CBM67, CBM77, CE1, CE11, CE12, CE2, CE3, CE4, CE6, CE7, CE8, GH10, GH105, GH106, GH115, GH127, GH13, GH130, GH133, GH137, GH138, GH139, GH140, GH141, GH142, GH143, GH146, GH154, GH16, GH2, GH23, GH25, GH26, GH27, GH28, GH29, GH3, GH31, GH32, GH33, GH35, GH36, GH43, GH5, GH51, GH53, GH57, GH67, GH73, GH77, GH78, GH8, GH89, GH9, GH92, GH94, GH95, GH97, GT14, GT19, …
SUG291	d__Bacteria;p__Bacteroidota;c__Bacteroidia;o__Bacteroidales;f__Bacteroidaceae;g__Prevotella;s__Prevotella sp900317545	383	85	CBM20, CBM32, CBM50, CBM57, CBM67, CE1, CE11, CE12, CE15, CE3, CE4, CE6, CE7, CE8, GH105, GH106, GH109, GH115, GH127, GH13, GH133, GH137, GH138, GH140, GH141, GH142, GH143, GH146, GH16, GH2, GH20, GH23, GH25, GH28, GH29, GH3, GH31, GH32, GH33, GH35, GH36, GH38, GH39, GH43, GH5, GH51, GH53, GH57, GH63, GH73, GH77, GH78, GH79, GH88, GH89, GH92, GH95, GH97, GT11, GT19, GT2, GT27, GT28, GT3, GT30, GT…
SUG407	d__Bacteria;p__Bacteroidota;c__Bacteroidia;o__Bacteroidales;f__Rikenellaceae;g__Alistipes;s__Alistipes senegalensis	382	81	CBM50, CBM57, CBM67, CE1, CE11, CE12, CE15, CE2, CE4, CE6, CE8, CE9, GH105, GH106, GH109, GH110, GH115, GH117, GH123, GH125, GH127, GH128, GH13, GH130, GH133, GH136, GH144, GH146, GH15, GH154, GH18, GH2, GH20, GH23, GH28, GH3, GH30, GH31, GH32, GH33, GH36, GH39, GH42, GH43, GH5, GH50, GH57, GH65, GH73, GH76, GH78, GH88, GH89, GH92, GH93, GH97, GH99, GT19, GT2, GT20, GT22, GT27, GT28, GT3, GT30, G…
SUG1007	d__Bacteria;p__Bacteroidota;c__Bacteroidia;o__Bacteroidales;f__Bacteroidaceae;g__Bacteroides;s__Bacteroides stercoris	377	86	CBM20, CBM32, CBM50, CBM58, CBM6, CE1, CE11, CE12, CE15, CE4, CE6, CE7, CE8, CE9, GH10, GH105, GH106, GH108, GH109, GH115, GH117, GH125, GH127, GH13, GH130, GH133, GH144, GH146, GH16, GH2, GH20, GH23, GH25, GH28, GH29, GH3, GH31, GH32, GH35, GH43, GH5, GH51, GH57, GH63, GH65, GH67, GH73, GH77, GH8, GH88, GH89, GH9, GH91, GH92, GH95, GH97, GT11, GT19, GT2, GT26, GT27, GT28, GT3, GT30, GT32, GT35, …
SUG1069	d__Bacteria;p__Firmicutes;c__Bacilli;o__Erysipelotrichales;f__Coprobacillaceae;g__Erysipelatoclostridium;s__Erysipelatoclostridium ramosum	376	47	CBM13, CBM32, CBM35, CBM4, CBM47, CBM48, CBM6, CBM67, CE1, CE4, CE9, GH1, GH106, GH109, GH112, GH125, GH128, GH13, GH140, GH16, GH2, GH20, GH25, GH3, GH30, GH32, GH35, GH36, GH37, GH38, GH4, GH5, GH55, GH63, GH73, GH77, GH78, GH84, GT2, GT27, GT28, GT32, GT35, GT4, GT5, GT51, PL8
SUG223	d__Bacteria;p__Firmicutes_A;c__Clostridia;o__Lachnospirales;f__Lachnospiraceae;g__COE1;s__COE1 sp001916965	374	77	AA4, AA7, CBM27, CBM34, CBM48, CBM6, CBM61, CBM67, CBM83, CE1, CE12, CE14, CE2, CE4, CE8, CE9, GH1, GH10, GH105, GH106, GH112, GH115, GH120, GH127, GH13, GH130, GH133, GH136, GH146, GH154, GH16, GH161, GH164, GH18, GH2, GH25, GH26, GH27, GH28, GH29, GH3, GH30, GH31, GH32, GH35, GH36, GH42, GH43, GH5, GH51, GH53, GH73, GH74, GH77, GH78, GH8, GH88, GH9, GH94, GT11, GT17, GT2, GT26, GT27, GT28, GT32…
SUG315	d__Bacteria;p__Bacteroidota;c__Bacteroidia;o__Bacteroidales;f__Bacteroidaceae;g__Prevotella;s__Prevotella sp004556065	372	81	CBM20, CBM26, CBM50, CBM57, CBM6, CBM67, CBM77, CE1, CE11, CE12, CE2, CE3, CE4, CE6, CE7, CE8, GH10, GH105, GH106, GH115, GH127, GH13, GH130, GH133, GH137, GH138, GH139, GH140, GH141, GH142, GH143, GH146, GH154, GH16, GH2, GH20, GH23, GH25, GH26, GH28, GH29, GH3, GH31, GH32, GH33, GH35, GH36, GH43, GH5, GH51, GH53, GH57, GH67, GH73, GH77, GH78, GH8, GH89, GH9, GH92, GH94, GH95, GH97, GT14, GT19, …
SUG512	d__Bacteria;p__Bacteroidota;c__Bacteroidia;o__Bacteroidales;f__Bacteroidaceae;g__Prevotella;s__	363	73	CBM20, CBM4, CBM50, CBM6, CBM67, CBM72, CBM77, CE1, CE11, CE12, CE2, CE4, CE6, CE7, CE8, GH10, GH105, GH106, GH115, GH127, GH13, GH130, GH133, GH140, GH146, GH154, GH16, GH2, GH23, GH25, GH26, GH28, GH3, GH31, GH32, GH33, GH35, GH36, GH43, GH5, GH51, GH53, GH57, GH67, GH73, GH77, GH78, GH8, GH94, GH95, GH97, GT14, GT19, GT2, GT27, GT28, GT3, GT30, GT32, GT35, GT4, GT5, GT51, GT8, GT83, GT9, GT90,…
SUG272	d__Bacteria;p__Bacteroidota;c__Bacteroidia;o__Bacteroidales;f__Bacteroidaceae;g__Prevotella;s__	360	72	CBM4, CBM50, CBM6, CBM67, CBM72, CBM77, CE1, CE11, CE12, CE2, CE4, CE6, CE7, CE8, GH10, GH105, GH106, GH115, GH117, GH127, GH128, GH13, GH130, GH133, GH140, GH146, GH154, GH16, GH2, GH23, GH25, GH26, GH28, GH3, GH30, GH31, GH32, GH33, GH35, GH36, GH43, GH5, GH51, GH53, GH57, GH67, GH73, GH77, GH78, GH8, GH94, GH95, GH97, GT14, GT19, GT2, GT27, GT28, GT3, GT30, GT32, GT35, GT4, GT5, GT51, GT9, GT9…
SUG633	d__Bacteria;p__Bacteroidota;c__Bacteroidia;o__Bacteroidales;f__Bacteroidaceae;g__Prevotella;s__Prevotella sp002251435	359	69	CBM20, CBM4, CBM50, CBM57, CBM6, CBM72, CBM77, CE1, CE11, CE12, CE2, CE4, CE6, CE7, CE8, GH10, GH105, GH106, GH115, GH117, GH127, GH13, GH130, GH133, GH146, GH154, GH16, GH2, GH23, GH24, GH25, GH26, GH28, GH3, GH31, GH32, GH35, GH36, GH42, GH43, GH5, GH51, GH53, GH57, GH67, GH73, GH77, GH8, GH94, GH95, GH97, GT2, GT21, GT27, GT28, GT3, GT30, GT32, GT35, GT4, GT5, GT51, GT9, PL1, PL11, PL22, PL26,…
SUG719	d__Bacteria;p__Firmicutes_A;c__Clostridia;o__Oscillospirales;f__CAG-272;g__Flemingibacterium;s__Flemingibacterium sp900546315	359	61	AA4, AA7, CBM48, CBM50, CBM67, CBM9, CE1, CE15, CE2, CE4, CE7, CE9, GH10, GH106, GH109, GH110, GH116, GH117, GH123, GH127, GH13, GH130, GH142, GH146, GH151, GH16, GH165, GH18, GH2, GH20, GH23, GH25, GH27, GH28, GH29, GH3, GH31, GH32, GH33, GH35, GH36, GH38, GH39, GH4, GH43, GH5, GH51, GH78, GH95, GH99, GT2, GT26, GT28, GT35, GT4, GT5, GT51, GT8, PL27, PL37
SUG387	d__Bacteria;p__Firmicutes_A;c__Clostridia;o__Lachnospirales;f__Lachnospiraceae;g__COE1;s__	357	73	CBM27, CBM34, CBM36, CBM4, CBM48, CBM61, CBM67, CBM9, CE1, CE12, CE14, CE2, CE4, CE8, CE9, GH1, GH10, GH105, GH11, GH112, GH113, GH115, GH120, GH127, GH13, GH130, GH133, GH146, GH154, GH16, GH161, GH18, GH2, GH25, GH26, GH27, GH28, GH3, GH31, GH32, GH35, GH36, GH42, GH43, GH5, GH51, GH53, GH74, GH77, GH78, GH8, GH88, GH9, GH94, GH95, GT11, GT14, GT17, GT2, GT26, GT27, GT28, GT35, GT4, GT45, GT5, …
SUG642	d__Bacteria;p__Bacteroidota;c__Bacteroidia;o__Bacteroidales;f__Bacteroidaceae;g__UBA4372;s__UBA4372 sp900766785	357	74	CBM20, CBM32, CBM35, CBM6, CBM62, CBM67, CE1, CE11, CE4, CE6, CE9, GH10, GH106, GH109, GH110, GH115, GH117, GH123, GH125, GH127, GH13, GH130, GH133, GH146, GH148, GH18, GH2, GH20, GH23, GH25, GH27, GH28, GH29, GH3, GH30, GH31, GH32, GH33, GH35, GH36, GH38, GH42, GH43, GH5, GH50, GH51, GH53, GH57, GH66, GH73, GH76, GH77, GH78, GH84, GH92, GH95, GH97, GT101, GT11, GT14, GT19, GT2, GT22, GT23, GT27,…
SUG1035	d__Bacteria;p__Bacteroidota;c__Bacteroidia;o__Bacteroidales;f__Bacteroidaceae;g__Prevotella;s__Prevotella sp004556065	355	78	CBM20, CBM26, CBM50, CBM57, CBM6, CBM67, CBM77, CE1, CE11, CE12, CE2, CE3, CE4, CE6, CE7, CE8, GH10, GH105, GH106, GH115, GH127, GH13, GH130, GH133, GH137, GH138, GH139, GH140, GH141, GH142, GH143, GH146, GH154, GH2, GH23, GH25, GH26, GH28, GH29, GH3, GH31, GH32, GH33, GH35, GH36, GH43, GH5, GH51, GH53, GH57, GH67, GH73, GH77, GH78, GH8, GH89, GH9, GH92, GH94, GH95, GH97, GT14, GT19, GT2, GT26, G…
SUG104	d__Bacteria;p__Bacteroidota;c__Bacteroidia;o__Bacteroidales;f__Bacteroidaceae;g__Prevotella;s__Prevotella sp004554665	355	74	CBM20, CBM32, CBM50, CBM51, CBM57, CBM67, CBM9, CE1, CE11, CE2, CE3, CE4, GH106, GH109, GH110, GH115, GH117, GH120, GH123, GH125, GH127, GH13, GH130, GH133, GH139, GH141, GH143, GH146, GH156, GH16, GH163, GH2, GH20, GH23, GH25, GH28, GH29, GH3, GH30, GH31, GH32, GH33, GH35, GH36, GH37, GH38, GH43, GH5, GH53, GH57, GH63, GH73, GH77, GH78, GH84, GH89, GH92, GH95, GH97, GT11, GT19, GT2, GT27, GT28, …
SUG503	d__Bacteria;p__Bacteroidota;c__Bacteroidia;o__Bacteroidales;f__Bacteroidaceae;g__Bacteroides;s__Bacteroides heparinolyticus	339	85	CBM20, CBM32, CBM4, CBM50, CBM58, CBM9, CE1, CE11, CE12, CE2, CE4, CE6, CE7, CE8, GH10, GH105, GH109, GH110, GH115, GH117, GH123, GH125, GH127, GH13, GH130, GH133, GH145, GH146, GH154, GH2, GH20, GH23, GH25, GH26, GH28, GH29, GH3, GH31, GH32, GH33, GH36, GH43, GH5, GH51, GH57, GH63, GH65, GH67, GH73, GH77, GH8, GH84, GH88, GH89, GH9, GH92, GH93, GH94, GH95, GH97, GT10, GT14, GT19, GT2, GT27, GT28…
SUG815	d__Bacteria;p__Bacteroidota;c__Bacteroidia;o__Bacteroidales;f__Bacteroidaceae;g__Prevotella;s__Prevotella sp004556065	339	77	CBM20, CBM26, CBM50, CBM57, CBM6, CBM67, CBM77, CE1, CE12, CE2, CE3, CE4, CE6, CE7, CE8, GH10, GH105, GH106, GH115, GH127, GH13, GH130, GH133, GH137, GH138, GH139, GH140, GH141, GH142, GH143, GH146, GH154, GH2, GH23, GH25, GH26, GH28, GH29, GH3, GH31, GH32, GH33, GH35, GH36, GH43, GH5, GH51, GH53, GH57, GH67, GH73, GH77, GH78, GH8, GH89, GH9, GH92, GH95, GH97, GT14, GT19, GT2, GT26, GT27, GT28, G…
SUG849	d__Bacteria;p__Bacteroidota;c__Bacteroidia;o__Bacteroidales;f__Bacteroidaceae;g__UBA4372;s__UBA4372 sp900766785	337	70	CBM32, CBM35, CBM6, CBM62, CBM67, CE1, CE11, CE4, CE6, CE9, GH10, GH106, GH109, GH110, GH115, GH117, GH123, GH125, GH127, GH13, GH130, GH133, GH137, GH146, GH148, GH18, GH2, GH20, GH23, GH25, GH27, GH28, GH29, GH3, GH30, GH31, GH32, GH33, GH35, GH36, GH38, GH42, GH43, GH5, GH50, GH51, GH53, GH57, GH66, GH73, GH76, GH78, GH84, GH92, GH95, GH97, GT11, GT14, GT19, GT2, GT27, GT28, GT3, GT30, GT35, G…
SUG549	d__Bacteria;p__Bacteroidota;c__Bacteroidia;o__Bacteroidales;f__Bacteroidaceae;g__Prevotella;s__	335	66	CBM20, CBM50, CBM57, CBM6, CBM72, CE1, CE11, CE12, CE4, CE6, CE7, CE8, GH10, GH105, GH106, GH115, GH117, GH127, GH13, GH130, GH133, GH146, GH154, GH16, GH2, GH23, GH25, GH26, GH28, GH3, GH31, GH32, GH35, GH36, GH43, GH5, GH51, GH53, GH57, GH67, GH73, GH77, GH8, GH94, GH95, GH97, GT19, GT2, GT21, GT26, GT27, GT28, GT3, GT30, GT32, GT35, GT4, GT5, GT51, GT8, GT9, GT90, PL1, PL11, PL33
SUG878	d__Bacteria;p__Firmicutes_A;c__Clostridia;o__Lachnospirales;f__Lachnospiraceae;g__Muricomes;s__Muricomes sp012524165	334	57	AA4, AA7, CBM13, CBM32, CBM34, CBM35, CBM48, CBM50, CBM67, CE3, CE4, CE7, CE9, GH1, GH105, GH106, GH109, GH112, GH125, GH127, GH13, GH133, GH145, GH146, GH151, GH18, GH2, GH25, GH29, GH3, GH30, GH31, GH32, GH35, GH36, GH38, GH39, GH4, GH43, GH5, GH51, GH63, GH73, GH77, GH78, GH79, GH91, GH93, GH94, GH95, GT2, GT27, GT28, GT35, GT4, GT5, GT51
SUG886	d__Bacteria;p__Bacteroidota;c__Bacteroidia;o__Bacteroidales;f__Bacteroidaceae;g__Prevotella;s__Prevotella sp004556065	333	76	CBM20, CBM26, CBM50, CBM57, CBM6, CBM67, CBM77, CE1, CE11, CE12, CE3, CE4, CE6, CE7, CE8, GH10, GH105, GH106, GH115, GH127, GH13, GH130, GH133, GH137, GH138, GH139, GH140, GH141, GH142, GH143, GH146, GH154, GH2, GH23, GH25, GH26, GH27, GH28, GH29, GH3, GH31, GH32, GH33, GH35, GH36, GH43, GH5, GH51, GH53, GH57, GH67, GH73, GH77, GH78, GH8, GH89, GH92, GH95, GH97, GT14, GT19, GT2, GT26, GT27, GT28,…
SUG1044	d__Bacteria;p__Bacteroidota;c__Bacteroidia;o__Bacteroidales;f__Bacteroidaceae;g__UBA4372;s__UBA4372 sp900766785	331	73	CBM20, CBM32, CBM35, CBM6, CBM62, CBM67, CE1, CE11, CE4, CE6, CE9, GH10, GH106, GH109, GH110, GH115, GH117, GH123, GH125, GH127, GH13, GH130, GH133, GH137, GH146, GH148, GH18, GH2, GH20, GH23, GH25, GH27, GH28, GH29, GH3, GH30, GH31, GH32, GH33, GH35, GH36, GH38, GH42, GH43, GH5, GH50, GH51, GH53, GH57, GH66, GH73, GH76, GH77, GH78, GH84, GH92, GH95, GH97, GT11, GT14, GT19, GT2, GT23, GT27, GT28,…
SUG1030	d__Bacteria;p__Bacteroidota;c__Bacteroidia;o__Bacteroidales;f__Bacteroidaceae;g__Prevotella;s__Prevotella sp002251245	326	69	CBM20, CBM4, CBM6, CBM72, CE1, CE11, CE12, CE2, CE4, CE6, CE7, CE8, GH10, GH105, GH106, GH115, GH117, GH127, GH13, GH130, GH133, GH146, GH154, GH16, GH2, GH23, GH25, GH26, GH28, GH29, GH3, GH31, GH32, GH35, GH36, GH43, GH5, GH51, GH53, GH57, GH67, GH73, GH77, GH8, GH94, GH95, GH97, GT11, GT19, GT2, GT21, GT26, GT27, GT28, GT3, GT30, GT32, GT35, GT4, GT5, GT51, GT8, GT9, PL1, PL11, PL26, PL33, PL9
SUG458	d__Bacteria;p__Bacteroidota;c__Bacteroidia;o__Bacteroidales;f__Bacteroidaceae;g__Prevotella;s__Prevotella sp002251365	323	69	CBM20, CBM32, CBM50, CBM51, CBM61, CBM77, CE1, CE11, CE12, CE3, CE4, CE7, CE8, GH10, GH105, GH106, GH109, GH115, GH117, GH127, GH128, GH13, GH133, GH136, GH141, GH144, GH146, GH154, GH16, GH2, GH20, GH23, GH25, GH27, GH28, GH29, GH3, GH30, GH31, GH32, GH35, GH36, GH43, GH51, GH53, GH57, GH66, GH73, GH77, GH88, GH89, GH92, GH95, GH97, GT19, GT2, GT27, GT28, GT3, GT30, GT35, GT4, GT5, GT51, GT9, PL…
SUG514	d__Bacteria;p__Bacteroidota;c__Bacteroidia;o__Bacteroidales;f__Bacteroidaceae;g__Prevotella;s__Prevotella sp002251365	322	71	CBM13, CBM16, CBM20, CBM32, CBM50, CBM51, CBM61, CBM67, CBM77, CE1, CE11, CE12, CE4, CE7, CE8, GH10, GH105, GH106, GH109, GH115, GH117, GH127, GH128, GH13, GH133, GH136, GH146, GH154, GH16, GH18, GH2, GH20, GH23, GH25, GH27, GH28, GH29, GH3, GH30, GH31, GH32, GH35, GH43, GH51, GH53, GH57, GH66, GH73, GH77, GH88, GH89, GH92, GH95, GH97, GT19, GT2, GT23, GT27, GT28, GT3, GT30, GT35, GT4, GT5, GT51,…
SUG754	d__Bacteria;p__Bacteroidota;c__Bacteroidia;o__Bacteroidales;f__Bacteroidaceae;g__Prevotella;s__Prevotella sp002251295	322	75	CBM20, CBM4, CBM50, CBM57, CBM6, CBM67, CE1, CE11, CE12, CE15, CE2, CE4, CE6, CE7, CE8, GH10, GH105, GH106, GH115, GH127, GH13, GH130, GH133, GH137, GH138, GH139, GH140, GH141, GH142, GH143, GH146, GH2, GH20, GH23, GH25, GH26, GH27, GH28, GH29, GH3, GH31, GH32, GH33, GH35, GH36, GH42, GH43, GH5, GH51, GH57, GH67, GH73, GH74, GH77, GH78, GH8, GH9, GH94, GH95, GH97, GT11, GT14, GT19, GT2, GT27, GT2…
SUG656	d__Bacteria;p__Fibrobacterota;c__Fibrobacteria;o__Fibrobacterales;f__Fibrobacteraceae;g__Fibrobacter;s__Fibrobacter sp900142475	320	59	CBM11, CBM35, CBM4, CBM48, CBM50, CBM51, CBM6, CBM77, CE1, CE11, CE12, CE2, CE4, CE6, GH10, GH11, GH116, GH127, GH13, GH141, GH146, GH16, GH18, GH2, GH23, GH26, GH27, GH3, GH30, GH33, GH39, GH43, GH44, GH45, GH5, GH51, GH53, GH55, GH57, GH74, GH77, GH79, GH8, GH9, GH94, GT1, GT19, GT2, GT21, GT28, GT30, GT35, GT4, GT5, GT51, PL1, PL11, PL9
SUG792	d__Bacteria;p__Bacteroidota;c__Bacteroidia;o__Bacteroidales;f__Bacteroidaceae;g__Prevotella;s__Prevotella sp002251435	318	71	CBM20, CBM4, CBM50, CBM6, CBM72, CBM77, CE1, CE11, CE12, CE2, CE4, CE6, CE7, CE8, GH10, GH105, GH106, GH115, GH117, GH127, GH13, GH130, GH146, GH154, GH158, GH2, GH23, GH25, GH26, GH28, GH29, GH3, GH30, GH31, GH32, GH35, GH36, GH42, GH43, GH5, GH51, GH53, GH67, GH73, GH77, GH8, GH88, GH94, GH95, GH97, GT11, GT19, GT2, GT21, GT27, GT28, GT3, GT30, GT32, GT35, GT4, GT5, GT51, GT8, GT9, PL1, PL11, P…
SUG199	d__Bacteria;p__Firmicutes_A;c__Clostridia;o__Lachnospirales;f__Lachnospiraceae;g__Fusicatenibacter;s__	317	58	AA7, CBM48, CBM67, CBM9, CE1, CE4, CE9, GH105, GH109, GH114, GH120, GH123, GH125, GH127, GH13, GH130, GH133, GH146, GH154, GH18, GH2, GH20, GH27, GH29, GH3, GH30, GH31, GH32, GH33, GH35, GH36, GH38, GH39, GH4, GH42, GH43, GH5, GH50, GH51, GH53, GH66, GH67, GH77, GH78, GH79, GH88, GH91, GT2, GT21, GT26, GT27, GT28, GT35, GT4, GT5, GT51, PL27
SUG791	d__Bacteria;p__Bacteroidota;c__Bacteroidia;o__Bacteroidales;f__Bacteroidaceae;g__UBA4372;s__UBA4372 sp900766785	317	68	CBM20, CBM32, CBM35, CBM6, CBM62, CBM67, CE1, CE11, CE4, CE6, CE9, GH10, GH106, GH109, GH115, GH117, GH125, GH127, GH13, GH130, GH133, GH136, GH137, GH146, GH148, GH2, GH20, GH23, GH25, GH27, GH28, GH29, GH3, GH30, GH31, GH32, GH35, GH36, GH38, GH42, GH43, GH5, GH50, GH51, GH53, GH57, GH66, GH73, GH76, GH77, GH78, GH84, GH92, GH97, GT11, GT14, GT19, GT2, GT23, GT27, GT28, GT3, GT30, GT35, GT4, GT…
SUG747	d__Bacteria;p__Bacteroidota;c__Bacteroidia;o__Bacteroidales;f__Bacteroidaceae;g__Prevotella;s__	316	67	CBM20, CBM32, CBM50, CBM57, CBM6, CBM72, CE1, CE11, CE12, CE15, CE2, CE4, CE6, CE7, CE8, GH10, GH105, GH115, GH127, GH13, GH130, GH133, GH146, GH154, GH2, GH23, GH25, GH26, GH28, GH3, GH31, GH32, GH35, GH36, GH43, GH5, GH51, GH53, GH57, GH67, GH73, GH77, GH78, GH8, GH94, GH95, GH97, GH98, GT11, GT14, GT19, GT2, GT27, GT28, GT3, GT30, GT35, GT4, GT5, GT51, GT8, GT81, GT9, PL1, PL22, PL33
SUG853	d__Bacteria;p__Bacteroidota;c__Bacteroidia;o__Bacteroidales;f__Bacteroidaceae;g__Prevotella;s__	315	77	CBM20, CBM4, CBM50, CBM57, CBM6, CBM67, CE1, CE11, CE12, CE3, CE4, CE6, CE7, CE8, GH10, GH105, GH106, GH115, GH127, GH13, GH133, GH137, GH138, GH139, GH140, GH141, GH142, GH143, GH146, GH154, GH16, GH163, GH2, GH23, GH25, GH28, GH29, GH3, GH30, GH31, GH32, GH33, GH35, GH43, GH5, GH51, GH53, GH57, GH67, GH73, GH77, GH78, GH95, GH97, GH98, GT101, GT11, GT19, GT2, GT21, GT27, GT28, GT3, GT30, GT35, …
SUG155	d__Bacteria;p__Bacteroidota;c__Bacteroidia;o__Bacteroidales;f__Bacteroidaceae;g__Phocaeicola;s__Phocaeicola sp900541515	312	73	CBM20, CBM32, CBM50, CE1, CE11, CE2, CE3, CE4, CE9, GH109, GH110, GH117, GH125, GH127, GH13, GH130, GH133, GH144, GH146, GH154, GH16, GH163, GH18, GH2, GH20, GH23, GH25, GH26, GH29, GH3, GH33, GH36, GH38, GH43, GH5, GH57, GH63, GH65, GH73, GH77, GH78, GH84, GH88, GH89, GH92, GH93, GH95, GH97, GT11, GT19, GT2, GT23, GT27, GT28, GT3, GT30, GT35, GT4, GT5, GT51, GT9, GT90, GT94, PL12, PL15, PL21, PL…
SUG706	d__Bacteria;p__Bacteroidota;c__Bacteroidia;o__Bacteroidales;f__Tannerellaceae;g__Parabacteroides;s__Parabacteroides sp004562445	312	66	CBM20, CBM32, CBM50, CBM51, CBM6, CBM67, CBM9, CE1, CE11, CE3, CE9, GH10, GH106, GH109, GH110, GH117, GH123, GH125, GH127, GH13, GH133, GH146, GH159, GH16, GH163, GH2, GH20, GH23, GH27, GH3, GH30, GH32, GH33, GH35, GH36, GH42, GH43, GH5, GH50, GH51, GH57, GH73, GH74, GH76, GH77, GH78, GH88, GH92, GH93, GH95, GH97, GT1, GT11, GT19, GT2, GT27, GT28, GT3, GT30, GT35, GT4, GT5, GT51, GT83, GT9, PL22
SUG958	d__Bacteria;p__Firmicutes_A;c__Clostridia;o__Oscillospirales;f__Ruminococcaceae;g__HUN007;s__	310	63	CBM13, CBM2, CBM22, CBM3, CBM35, CBM36, CBM4, CBM6, CBM62, CBM63, CBM76, CBM78, CBM79, CE1, CE12, CE2, CE3, CE4, CE8, GH1, GH10, GH105, GH124, GH127, GH13, GH130, GH141, GH146, GH16, GH2, GH24, GH25, GH26, GH3, GH30, GH31, GH32, GH36, GH43, GH44, GH48, GH5, GH74, GH77, GH9, GH94, GH98, GT1, GT14, GT2, GT28, GT35, GT39, GT4, GT5, GT51, GT56, GT8, GT83, PL1, PL11, PL31, PL9
SUG732	d__Bacteria;p__Bacteroidota;c__Bacteroidia;o__Bacteroidales;f__Bacteroidaceae;g__UBA4334;s__UBA4334 sp900316975	309	64	CBM20, CBM32, CBM35, CBM36, CBM48, CBM50, CBM6, CBM61, CE1, CE11, CE12, CE15, CE2, CE4, CE6, CE8, GH10, GH105, GH115, GH117, GH127, GH128, GH13, GH133, GH146, GH154, GH2, GH23, GH25, GH26, GH28, GH29, GH3, GH30, GH31, GH32, GH35, GH42, GH43, GH5, GH51, GH57, GH67, GH73, GH77, GH8, GH9, GH95, GH97, GH98, GT14, GT19, GT2, GT27, GT28, GT3, GT30, GT35, GT4, GT5, GT51, GT9, PL10, PL11
SUG1063	d__Bacteria;p__Bacteroidota;c__Bacteroidia;o__Bacteroidales;f__Bacteroidaceae;g__Prevotella;s__Prevotella sp002251365	306	66	CBM16, CBM20, CBM32, CBM50, CBM51, CBM61, CBM77, CE1, CE11, CE12, CE3, CE4, CE7, CE8, GH10, GH105, GH106, GH109, GH115, GH117, GH127, GH128, GH13, GH133, GH146, GH154, GH2, GH20, GH23, GH25, GH27, GH28, GH29, GH3, GH30, GH31, GH32, GH33, GH35, GH43, GH51, GH53, GH57, GH66, GH73, GH77, GH88, GH89, GH92, GH95, GH97, GT19, GT2, GT27, GT28, GT3, GT30, GT35, GT4, GT5, GT51, GT9, PL1, PL11, PL26, PL9
SUG860	d__Bacteria;p__Bacteroidota;c__Bacteroidia;o__Bacteroidales;f__Bacteroidaceae;g__Prevotella;s__	306	68	CBM13, CBM50, CBM6, CBM61, CBM67, CE1, CE11, CE12, CE4, CE6, CE7, CE8, GH10, GH105, GH106, GH115, GH117, GH127, GH13, GH133, GH140, GH142, GH143, GH146, GH163, GH2, GH23, GH25, GH28, GH29, GH3, GH30, GH31, GH33, GH35, GH43, GH5, GH51, GH53, GH57, GH67, GH73, GH77, GH78, GH88, GH95, GH97, GH98, GT11, GT2, GT21, GT27, GT28, GT3, GT30, GT32, GT35, GT4, GT5, GT51, GT8, PL1, PL11, PL26, PL33, PL4, PL9
SUG309	d__Bacteria;p__Bacteroidota;c__Bacteroidia;o__Bacteroidales;f__Bacteroidaceae;g__Prevotella;s__Prevotella sp900548195	302	76	CBM20, CBM4, CBM50, CBM6, CBM62, CBM67, CE1, CE11, CE12, CE4, CE6, CE7, CE8, GH10, GH105, GH106, GH115, GH127, GH13, GH130, GH133, GH140, GH142, GH143, GH146, GH154, GH2, GH23, GH25, GH26, GH28, GH29, GH3, GH30, GH31, GH32, GH33, GH35, GH36, GH43, GH5, GH51, GH53, GH57, GH67, GH73, GH77, GH78, GH8, GH9, GH94, GH95, GH97, GH98, GT19, GT2, GT21, GT23, GT26, GT27, GT28, GT3, GT30, GT32, GT35, GT4, G…
SUG565	d__Bacteria;p__Bacteroidota;c__Bacteroidia;o__Bacteroidales;f__Bacteroidaceae;g__Prevotella;s__	302	65	CBM20, CBM50, CBM57, CBM6, CBM72, CE1, CE11, CE12, CE4, CE6, CE7, CE8, GH10, GH105, GH106, GH115, GH117, GH127, GH13, GH130, GH133, GH146, GH154, GH2, GH23, GH25, GH26, GH28, GH3, GH31, GH32, GH36, GH43, GH5, GH51, GH53, GH57, GH67, GH73, GH77, GH8, GH94, GH95, GH97, GH98, GT11, GT14, GT19, GT2, GT23, GT27, GT28, GT3, GT30, GT35, GT4, GT5, GT51, GT8, GT9, PL1, PL11, PL26, PL33
SUG640	d__Bacteria;p__Bacteroidota;c__Bacteroidia;o__Bacteroidales;f__Bacteroidaceae;g__Prevotella;s__Prevotella sp900548195	302	76	CBM20, CBM4, CBM50, CBM6, CBM67, CE1, CE11, CE12, CE4, CE6, CE7, CE8, GH10, GH105, GH106, GH115, GH127, GH13, GH130, GH133, GH140, GH142, GH143, GH146, GH154, GH2, GH23, GH25, GH26, GH28, GH29, GH3, GH30, GH31, GH32, GH33, GH35, GH36, GH37, GH43, GH5, GH51, GH53, GH57, GH63, GH67, GH73, GH77, GH78, GH8, GH9, GH94, GH95, GH97, GH98, GT19, GT2, GT21, GT26, GT27, GT28, GT3, GT30, GT32, GT35, GT4, GT…
SUG97	d__Bacteria;p__Bacteroidota;c__Bacteroidia;o__Bacteroidales;f__Bacteroidaceae;g__Prevotella;s__Prevotella sp018385335	302	65	CBM13, CBM20, CBM50, CBM56, CBM6, CBM61, CBM67, CE1, CE11, CE12, CE4, CE7, CE8, GH10, GH105, GH106, GH115, GH117, GH127, GH128, GH13, GH133, GH140, GH146, GH154, GH2, GH23, GH25, GH28, GH29, GH3, GH30, GH31, GH32, GH33, GH35, GH43, GH5, GH51, GH53, GH57, GH67, GH73, GH77, GH78, GH88, GH95, GH97, GH98, GT19, GT2, GT23, GT27, GT28, GT3, GT30, GT35, GT4, GT5, GT51, GT81, GT9, PL1, PL11, PL9
SUG248	d__Bacteria;p__Firmicutes_A;c__Clostridia;o__Christensenellales;f__CAG-74;g__Fimadaptatus;s__Fimadaptatus sp900553645	301	65	AA4, AA7, CBM16, CBM34, CBM50, CBM67, CE1, CE15, CE4, CE6, CE9, GH106, GH109, GH116, GH117, GH123, GH127, GH13, GH130, GH146, GH151, GH154, GH163, GH165, GH18, GH2, GH23, GH25, GH27, GH28, GH29, GH3, GH30, GH31, GH32, GH33, GH35, GH36, GH38, GH39, GH4, GH42, GH43, GH5, GH51, GH78, GH94, GH95, GH97, GT2, GT27, GT28, GT32, GT35, GT39, GT4, GT5, GT51, GT76, GT83, GT84, PL33, PL37
SUG703	d__Bacteria;p__Bacteroidota;c__Bacteroidia;o__Bacteroidales;f__Bacteroidaceae;g__Prevotella;s__Prevotella sp002373375	301	58	CBM20, CBM67, CE1, CE11, CE12, CE4, CE8, GH10, GH105, GH106, GH115, GH117, GH127, GH13, GH133, GH140, GH146, GH154, GH2, GH23, GH25, GH28, GH29, GH3, GH31, GH35, GH43, GH51, GH53, GH57, GH77, GH78, GH95, GH97, GT11, GT14, GT19, GT2, GT21, GT23, GT26, GT27, GT28, GT3, GT30, GT32, GT35, GT4, GT5, GT51, GT9, GT90, GT92, PL1, PL10, PL11, PL26, PL33
SUG166	d__Bacteria;p__Bacteroidota;c__Bacteroidia;o__Bacteroidales;f__Rikenellaceae;g__Alistipes;s__	295	71	CBM20, CBM32, CBM47, CBM50, CBM6, CBM66, CBM67, CE1, CE11, CE15, CE2, CE3, CE4, GH10, GH106, GH109, GH110, GH116, GH117, GH123, GH125, GH127, GH13, GH133, GH136, GH137, GH140, GH141, GH146, GH154, GH158, GH16, GH2, GH20, GH23, GH28, GH29, GH3, GH30, GH31, GH32, GH33, GH36, GH43, GH5, GH51, GH57, GH73, GH76, GH77, GH78, GH88, GH92, GH93, GH95, GH97, GT19, GT2, GT27, GT28, GT3, GT30, GT35, GT4, GT5…
SUG759	d__Bacteria;p__Firmicutes_A;c__Clostridia;o__Lachnospirales;f__Lachnospiraceae;g__Oliverpabstia;s__	295	48	CBM32, CBM48, CBM67, CE1, CE12, CE4, CE8, CE9, GH1, GH105, GH109, GH112, GH115, GH120, GH127, GH13, GH136, GH146, GH18, GH2, GH20, GH27, GH28, GH29, GH3, GH30, GH31, GH32, GH35, GH36, GH4, GH42, GH43, GH5, GH77, GH78, GH79, GH8, GT2, GT26, GT27, GT28, GT32, GT35, GT4, GT5, GT51, GT8
SUG40	d__Bacteria;p__Firmicutes_A;c__Clostridia;o__Lachnospirales;f__Lachnospiraceae;g__Acetatifactor;s__	294	61	CBM34, CBM35, CBM48, CBM50, CBM61, CE1, CE12, CE2, CE4, CE9, GH1, GH10, GH105, GH109, GH112, GH115, GH127, GH13, GH130, GH133, GH146, GH154, GH158, GH18, GH2, GH25, GH26, GH27, GH28, GH29, GH3, GH31, GH32, GH35, GH36, GH39, GH4, GH42, GH43, GH5, GH51, GH53, GH74, GH77, GH78, GH8, GH88, GH94, GH95, GT2, GT28, GT35, GT39, GT4, GT5, GT51, GT8, GT83, PL12, PL33
SUG661	d__Bacteria;p__Bacteroidota;c__Bacteroidia;o__Bacteroidales;f__Bacteroidaceae;g__Prevotella;s__Prevotella sp900548195	294	75	CBM20, CBM4, CBM50, CBM6, CBM62, CBM67, CE1, CE11, CE12, CE4, CE6, CE7, CE8, GH10, GH105, GH106, GH115, GH127, GH13, GH130, GH133, GH140, GH143, GH146, GH154, GH2, GH23, GH25, GH26, GH28, GH29, GH3, GH30, GH31, GH32, GH33, GH35, GH36, GH37, GH43, GH5, GH51, GH53, GH57, GH63, GH67, GH73, GH77, GH78, GH8, GH9, GH94, GH97, GH98, GT19, GT2, GT21, GT26, GT27, GT28, GT3, GT30, GT32, GT35, GT4, GT45, GT…
SUG869	d__Bacteria;p__Bacteroidota;c__Bacteroidia;o__Bacteroidales;f__Bacteroidaceae;g__Prevotella;s__Prevotella sp002251365	294	67	CBM20, CBM32, CBM50, CBM51, CBM6, CBM61, CBM67, CBM77, CE1, CE11, CE12, CE3, CE4, CE6, CE7, CE8, GH10, GH105, GH106, GH115, GH117, GH127, GH128, GH13, GH133, GH146, GH154, GH16, GH2, GH20, GH23, GH25, GH27, GH28, GH29, GH3, GH30, GH31, GH32, GH35, GH43, GH5, GH51, GH53, GH57, GH73, GH77, GH88, GH89, GH92, GH95, GH97, GT19, GT2, GT23, GT27, GT28, GT3, GT30, GT35, GT4, GT5, GT51, GT9, PL1, PL11, PL…
SUG1122	d__Bacteria;p__Bacteroidota;c__Bacteroidia;o__Bacteroidales;f__Rikenellaceae;g__Alistipes;s__Alistipes shahii	293	70	CBM32, CBM50, CE1, CE11, CE12, CE15, CE2, CE4, CE8, CE9, GH105, GH106, GH109, GH110, GH116, GH117, GH123, GH125, GH13, GH130, GH133, GH148, GH16, GH163, GH164, GH2, GH20, GH23, GH26, GH27, GH28, GH29, GH3, GH30, GH31, GH33, GH36, GH39, GH42, GH43, GH5, GH50, GH57, GH65, GH73, GH84, GH88, GH89, GH92, GH93, GH97, GT19, GT2, GT27, GT28, GT3, GT30, GT32, GT35, GT4, GT5, GT51, GT80, GT83, GT9, GT90, P…
SUG734	d__Bacteria;p__Bacteroidota;c__Bacteroidia;o__Bacteroidales;f__Bacteroidaceae;g__Prevotella;s__Prevotella sp900548195	293	76	CBM4, CBM50, CBM6, CBM62, CBM67, CE1, CE11, CE12, CE4, CE6, CE7, CE8, GH10, GH105, GH106, GH115, GH127, GH13, GH130, GH133, GH140, GH142, GH143, GH146, GH154, GH19, GH2, GH23, GH25, GH26, GH28, GH3, GH30, GH31, GH32, GH33, GH35, GH36, GH37, GH43, GH5, GH51, GH53, GH57, GH63, GH67, GH73, GH77, GH78, GH8, GH9, GH94, GH95, GH97, GH98, GT19, GT2, GT21, GT26, GT27, GT28, GT3, GT30, GT32, GT35, GT4, GT…
SUG1140	d__Bacteria;p__Bacteroidota;c__Bacteroidia;o__Bacteroidales;f__Bacteroidaceae;g__Prevotella;s__	292	64	CBM20, CBM50, CBM57, CBM6, CBM62, CBM72, CE1, CE11, CE12, CE2, CE4, CE6, CE7, CE8, GH10, GH105, GH115, GH127, GH13, GH130, GH133, GH146, GH154, GH2, GH23, GH25, GH26, GH28, GH3, GH31, GH32, GH35, GH36, GH43, GH5, GH51, GH53, GH57, GH67, GH73, GH77, GH8, GH94, GH95, GH97, GT11, GT14, GT19, GT2, GT21, GT27, GT28, GT3, GT30, GT35, GT4, GT5, GT51, GT8, GT9, PL1, PL22, PL33
SUG618	d__Bacteria;p__Firmicutes_A;c__Clostridia;o__Lachnospirales;f__Lachnospiraceae;g__CAG-95;s__	292	57	CBM48, CE1, CE2, CE4, CE9, GH1, GH10, GH105, GH113, GH120, GH127, GH13, GH130, GH146, GH151, GH18, GH2, GH25, GH26, GH27, GH29, GH3, GH31, GH32, GH35, GH36, GH39, GH42, GH43, GH5, GH51, GH67, GH73, GH74, GH77, GH8, GH9, GH94, GH95, GT1, GT10, GT11, GT17, GT2, GT23, GT26, GT27, GT28, GT32, GT35, GT39, GT4, GT5, GT51, GT8, GT81, GT83
SUG744	d__Bacteria;p__Bacteroidota;c__Bacteroidia;o__Bacteroidales;f__Bacteroidaceae;g__Prevotella;s__Prevotella sp016302965	292	67	CBM13, CBM20, CBM67, CE1, CE11, CE12, CE3, CE7, CE8, GH10, GH105, GH106, GH115, GH127, GH128, GH13, GH130, GH133, GH140, GH146, GH154, GH16, GH2, GH23, GH25, GH26, GH28, GH29, GH3, GH30, GH31, GH32, GH33, GH35, GH36, GH43, GH5, GH51, GH53, GH57, GH73, GH77, GH78, GH88, GH9, GH94, GH95, GH97, GT14, GT19, GT2, GT27, GT28, GT3, GT30, GT35, GT4, GT5, GT51, GT83, GT9, PL1, PL10, PL11, PL33, PL9
SUG835	d__Bacteria;p__Firmicutes_A;c__Clostridia;o__Lachnospirales;f__Lachnospiraceae;g__Schaedlerella;s__Schaedlerella sp004556565	292	48	CBM13, CBM32, CBM34, CBM40, CBM47, CBM51, CBM67, CE1, CE14, CE4, CE9, GH101, GH110, GH112, GH123, GH13, GH136, GH144, GH16, GH18, GH2, GH20, GH25, GH29, GH3, GH32, GH33, GH36, GH42, GH43, GH51, GH73, GH77, GH78, GH84, GH89, GH91, GH94, GH95, GT11, GT2, GT27, GT28, GT35, GT4, GT5, GT51, PL22
SUG742	d__Bacteria;p__Bacteroidota;c__Bacteroidia;o__Bacteroidales;f__Tannerellaceae;g__Parabacteroides;s__	291	65	CBM20, CBM32, CBM50, CBM67, CBM9, CE1, CE11, CE2, CE3, CE4, CE7, CE9, GH10, GH106, GH109, GH110, GH117, GH123, GH125, GH127, GH13, GH130, GH133, GH146, GH2, GH20, GH23, GH29, GH3, GH30, GH32, GH33, GH36, GH38, GH43, GH5, GH50, GH51, GH57, GH73, GH77, GH78, GH84, GH9, GH92, GH95, GH97, GT101, GT11, GT19, GT2, GT23, GT26, GT27, GT28, GT3, GT30, GT32, GT35, GT4, GT5, GT51, GT83, GT94, PL22
SUG419	d__Bacteria;p__Bacteroidota;c__Bacteroidia;o__Bacteroidales;f__Bacteroidaceae;g__Prevotella;s__Prevotella sp900548195	290	79	CBM20, CBM4, CBM50, CBM6, CBM67, CBM77, CE1, CE11, CE12, CE4, CE7, CE8, GH10, GH105, GH106, GH115, GH117, GH127, GH13, GH130, GH133, GH136, GH140, GH142, GH143, GH146, GH154, GH2, GH23, GH25, GH26, GH28, GH29, GH3, GH30, GH31, GH32, GH33, GH35, GH36, GH37, GH43, GH5, GH51, GH53, GH57, GH63, GH67, GH73, GH77, GH78, GH8, GH9, GH94, GH95, GH97, GH98, GT19, GT2, GT21, GT26, GT27, GT28, GT3, GT30, GT3…
SUG49	d__Bacteria;p__Firmicutes_A;c__Clostridia;o__Christensenellales;f__CAG-74;g__UBA11524;s__UBA11524 sp000437595	287	64	CBM22, CBM32, CBM35, CBM48, CBM50, CBM67, CBM9, CE1, CE12, CE15, CE2, CE4, CE7, CE8, CE9, GH1, GH10, GH105, GH106, GH109, GH117, GH120, GH126, GH127, GH13, GH130, GH146, GH158, GH18, GH2, GH23, GH26, GH27, GH28, GH29, GH3, GH31, GH32, GH39, GH4, GH42, GH43, GH5, GH51, GH53, GH65, GH67, GH77, GH78, GH8, GH88, GH94, GT1, GT2, GT21, GT26, GT27, GT28, GT35, GT39, GT4, GT5, GT51, PL33
SUG885	d__Bacteria;p__Bacteroidota;c__Bacteroidia;o__Bacteroidales;f__Bacteroidaceae;g__Prevotella;s__Prevotella sp002251365	285	67	CBM16, CBM20, CBM32, CBM50, CBM51, CBM61, CBM77, CE1, CE11, CE12, CE4, CE7, GH10, GH105, GH106, GH109, GH115, GH117, GH127, GH128, GH13, GH130, GH133, GH146, GH154, GH16, GH2, GH20, GH23, GH25, GH27, GH28, GH29, GH3, GH30, GH31, GH32, GH35, GH36, GH43, GH51, GH53, GH57, GH66, GH73, GH77, GH88, GH89, GH92, GH95, GH97, GT14, GT19, GT2, GT27, GT28, GT3, GT30, GT35, GT4, GT5, GT51, GT9, PL1, PL11, PL…
SUG392	d__Bacteria;p__Bacteroidota;c__Bacteroidia;o__Bacteroidales;f__Bacteroidaceae;g__UBA4372;s__UBA4372 sp900543815	284	63	CBM20, CBM32, CBM50, CBM62, CBM67, CE1, CE11, CE4, CE6, CE9, GH10, GH106, GH109, GH117, GH123, GH125, GH127, GH13, GH130, GH133, GH146, GH16, GH2, GH20, GH23, GH25, GH27, GH29, GH3, GH30, GH31, GH32, GH33, GH35, GH36, GH38, GH43, GH5, GH51, GH53, GH57, GH73, GH76, GH77, GH78, GH84, GH92, GH95, GH97, GT14, GT19, GT2, GT23, GT26, GT27, GT28, GT3, GT30, GT4, GT5, GT51, GT83, GT9
SUG451	d__Bacteria;p__Firmicutes_A;c__Clostridia;o__Lachnospirales;f__Lachnospiraceae;g__CAG-791;s__CAG-791 sp900320025	284	44	CBM32, CBM48, CBM67, CE1, CE2, CE4, CE9, GH106, GH120, GH127, GH13, GH130, GH146, GH18, GH2, GH20, GH25, GH27, GH29, GH3, GH31, GH32, GH35, GH36, GH38, GH39, GH42, GH43, GH51, GH77, GH78, GH88, GH93, GH94, GT11, GT17, GT2, GT27, GT28, GT35, GT4, GT5, GT51, GT81
SUG420	d__Bacteria;p__Bacteroidota;c__Bacteroidia;o__Bacteroidales;f__Bacteroidaceae;g__Prevotella;s__Prevotella sp002251435	283	63	CBM20, CBM50, CBM6, CBM72, CBM77, CE1, CE11, CE12, CE2, CE4, CE6, CE7, CE8, GH10, GH105, GH106, GH115, GH117, GH127, GH13, GH130, GH133, GH146, GH2, GH23, GH25, GH26, GH28, GH29, GH3, GH31, GH35, GH36, GH43, GH5, GH51, GH53, GH57, GH67, GH73, GH77, GH8, GH94, GH95, GH97, GT11, GT19, GT2, GT21, GT27, GT28, GT3, GT30, GT32, GT35, GT4, GT5, GT51, PL1, PL11, PL26, PL33
SUG30	d__Bacteria;p__Bacteroidota;c__Bacteroidia;o__Bacteroidales;f__W3P20-009;g__W3P20-009;s__W3P20-009 sp900766825	282	62	CBM26, CBM32, CBM50, CBM72, CBM77, CE1, CE11, CE12, CE2, CE4, CE7, CE8, GH10, GH105, GH106, GH115, GH127, GH128, GH13, GH130, GH133, GH139, GH145, GH146, GH154, GH16, GH2, GH23, GH25, GH26, GH27, GH28, GH3, GH31, GH35, GH43, GH5, GH51, GH53, GH57, GH73, GH77, GH9, GH94, GH95, GH97, GT19, GT2, GT27, GT28, GT30, GT35, GT4, GT5, GT51, GT8, GT81, GT83, GT9, PL1, PL11, PL9
SUG466	d__Bacteria;p__Verrucomicrobiota;c__Lentisphaeria;o__Victivallales;f__UBA1829;g__UBA11452;s__	280	59	AA4, AA7, CBM48, CBM50, CBM57, CBM6, CBM67, CBM9, CE1, CE11, CE14, CE15, CE4, CE7, CE9, GH1, GH10, GH106, GH109, GH110, GH123, GH13, GH130, GH133, GH148, GH151, GH156, GH16, GH163, GH2, GH20, GH23, GH28, GH3, GH33, GH35, GH36, GH38, GH39, GH43, GH5, GH65, GH74, GH78, GH95, GH99, GT19, GT2, GT21, GT28, GT30, GT35, GT4, GT5, GT51, GT8, GT83, GT9, PL33
SUG302	d__Bacteria;p__Bacteroidota;c__Bacteroidia;o__Bacteroidales;f__Tannerellaceae;g__Parabacteroides;s__	277	63	CBM20, CBM32, CBM50, CBM67, CBM9, CE1, CE11, CE2, CE3, CE4, CE7, CE9, GH10, GH106, GH109, GH110, GH117, GH123, GH125, GH127, GH13, GH130, GH133, GH146, GH2, GH20, GH23, GH29, GH3, GH30, GH32, GH33, GH36, GH38, GH43, GH5, GH50, GH51, GH57, GH73, GH77, GH78, GH84, GH9, GH92, GH95, GH97, GT101, GT11, GT19, GT2, GT27, GT28, GT3, GT30, GT32, GT35, GT4, GT5, GT51, GT83, GT94, PL22
SUG385	d__Bacteria;p__Bacteroidota;c__Bacteroidia;o__Bacteroidales;f__Tannerellaceae;g__Parabacteroides;s__	277	59	CBM20, CBM32, CBM50, CBM67, CBM9, CE1, CE11, CE2, CE4, CE7, CE9, GH10, GH106, GH109, GH110, GH117, GH123, GH127, GH13, GH130, GH133, GH146, GH2, GH20, GH23, GH29, GH3, GH30, GH32, GH33, GH36, GH38, GH43, GH5, GH50, GH51, GH57, GH73, GH77, GH78, GH84, GH92, GH95, GT101, GT11, GT19, GT2, GT27, GT28, GT3, GT30, GT32, GT35, GT4, GT5, GT51, GT83, GT94, PL22
SUG424	d__Bacteria;p__Bacteroidota;c__Bacteroidia;o__Bacteroidales;f__Bacteroidaceae;g__UBA4372;s__UBA4372 sp900766785	277	69	CBM20, CBM32, CBM35, CBM6, CBM62, CBM67, CE1, CE11, CE4, CE6, CE9, GH10, GH106, GH109, GH110, GH117, GH123, GH125, GH127, GH13, GH130, GH133, GH146, GH148, GH18, GH2, GH20, GH23, GH25, GH27, GH28, GH29, GH3, GH30, GH31, GH32, GH33, GH35, GH36, GH38, GH42, GH43, GH5, GH50, GH51, GH57, GH66, GH73, GH76, GH77, GH78, GH84, GH92, GH95, GH97, GT11, GT14, GT19, GT2, GT23, GT27, GT28, GT3, GT30, GT35, GT…
SUG871	d__Bacteria;p__Bacteroidota;c__Bacteroidia;o__Bacteroidales;f__Bacteroidaceae;g__Prevotella;s__	275	61	CBM20, CBM50, CBM77, CE1, CE11, CE12, CE4, CE7, CE8, GH10, GH105, GH106, GH115, GH117, GH127, GH128, GH13, GH130, GH133, GH140, GH146, GH154, GH2, GH23, GH25, GH26, GH28, GH29, GH3, GH31, GH32, GH35, GH36, GH43, GH5, GH51, GH53, GH57, GH73, GH77, GH88, GH9, GH94, GH95, GH97, GT14, GT19, GT2, GT27, GT28, GT3, GT30, GT35, GT4, GT5, GT51, GT83, GT9, PL1, PL11, PL9
SUG84	d__Bacteria;p__Firmicutes_A;c__Clostridia;o__Lachnospirales;f__Lachnospiraceae;g__Roseburia;s__	274	64	CBM20, CBM22, CBM32, CBM34, CBM36, CBM4, CBM48, CBM50, CBM61, CBM67, CBM9, CE1, CE12, CE14, CE2, CE3, CE4, CE8, CE9, GH1, GH10, GH105, GH11, GH112, GH114, GH115, GH13, GH130, GH133, GH16, GH161, GH18, GH2, GH20, GH23, GH25, GH28, GH3, GH30, GH31, GH36, GH38, GH42, GH43, GH53, GH55, GH73, GH77, GH78, GH79, GH8, GH94, GT11, GT2, GT23, GT26, GT28, GT35, GT4, GT5, GT51, GT8, PL1
SUG870	d__Bacteria;p__Bacteroidota;c__Bacteroidia;o__Bacteroidales;f__Bacteroidaceae;g__Prevotella;s__Prevotella sp004555245	274	68	CBM20, CBM26, CBM50, CBM57, CBM67, CBM74, CBM77, CE1, CE11, CE12, CE4, CE7, CE8, GH105, GH106, GH127, GH13, GH130, GH133, GH137, GH138, GH139, GH140, GH141, GH142, GH143, GH146, GH2, GH23, GH25, GH26, GH28, GH3, GH31, GH32, GH33, GH36, GH43, GH5, GH51, GH53, GH57, GH73, GH77, GH78, GH9, GH92, GH94, GH95, GH97, GT19, GT2, GT21, GT26, GT27, GT28, GT3, GT30, GT32, GT35, GT4, GT5, GT51, GT9, PL1, PL1…
SUG1026	d__Bacteria;p__Bacteroidota;c__Bacteroidia;o__Bacteroidales;f__Bacteroidaceae;g__Prevotella;s__Prevotella sp002251365	273	65	CBM20, CBM32, CBM50, CBM51, CBM61, CBM77, CE1, CE11, CE12, CE4, CE7, CE8, GH10, GH105, GH106, GH109, GH115, GH117, GH127, GH128, GH13, GH133, GH136, GH141, GH146, GH154, GH16, GH2, GH20, GH23, GH25, GH27, GH28, GH29, GH3, GH30, GH31, GH32, GH35, GH43, GH51, GH53, GH57, GH66, GH73, GH77, GH88, GH89, GH92, GH95, GH97, GT19, GT2, GT27, GT28, GT3, GT30, GT35, GT4, GT5, GT51, GT9, PL1, PL11, PL26
SUG383	d__Bacteria;p__Bacteroidota;c__Bacteroidia;o__Bacteroidales;f__Bacteroidaceae;g__Alloprevotella;s__Alloprevotella sp004555055	273	62	CBM20, CBM32, CBM51, CBM9, CE1, CE11, CE4, CE7, GH109, GH110, GH123, GH125, GH13, GH130, GH133, GH141, GH16, GH163, GH2, GH20, GH23, GH25, GH26, GH27, GH28, GH29, GH3, GH31, GH32, GH33, GH35, GH36, GH43, GH5, GH51, GH53, GH57, GH73, GH77, GH84, GH85, GH89, GH92, GH94, GH95, GH97, GT19, GT2, GT23, GT26, GT28, GT3, GT30, GT32, GT35, GT4, GT5, GT51, GT8, GT90, GT94, PL22
SUG915	d__Bacteria;p__Bacteroidota;c__Bacteroidia;o__Bacteroidales;f__Bacteroidaceae;g__Prevotella;s__Prevotella sp900548195	273	71	CBM20, CBM50, CBM67, CE1, CE11, CE12, CE4, CE7, CE8, GH10, GH105, GH106, GH115, GH127, GH13, GH130, GH133, GH142, GH143, GH146, GH154, GH2, GH23, GH25, GH26, GH28, GH29, GH3, GH30, GH31, GH32, GH33, GH35, GH36, GH37, GH43, GH5, GH51, GH53, GH57, GH63, GH67, GH73, GH77, GH78, GH8, GH9, GH94, GH95, GH97, GH98, GT11, GT2, GT21, GT23, GT26, GT27, GT28, GT3, GT30, GT32, GT35, GT4, GT5, GT51, PL1, PL11…
SUG926	d__Bacteria;p__Bacteroidota;c__Bacteroidia;o__Bacteroidales;f__Bacteroidaceae;g__Prevotella;s__Prevotella sp002300055	273	63	CBM20, CBM32, CBM61, CBM67, CE1, CE11, CE12, CE3, CE4, GH10, GH105, GH106, GH109, GH115, GH117, GH123, GH125, GH127, GH128, GH13, GH133, GH146, GH154, GH16, GH2, GH20, GH23, GH25, GH27, GH28, GH29, GH30, GH31, GH32, GH33, GH35, GH43, GH5, GH51, GH57, GH63, GH73, GH77, GH84, GH89, GH92, GH95, GH97, GT11, GT19, GT2, GT27, GT28, GT3, GT30, GT35, GT4, GT5, GT51, GT83, GT9, PL11, PL22
SUG943	d__Bacteria;p__Bacteroidota;c__Bacteroidia;o__Bacteroidales;f__Bacteroidaceae;g__Prevotella;s__Prevotella sp900548195	272	71	CBM20, CBM4, CBM50, CBM6, CE1, CE11, CE12, CE4, CE6, CE7, CE8, GH10, GH105, GH106, GH115, GH127, GH13, GH133, GH140, GH142, GH143, GH146, GH154, GH2, GH23, GH25, GH28, GH29, GH3, GH30, GH31, GH32, GH35, GH36, GH37, GH43, GH5, GH51, GH53, GH57, GH63, GH67, GH73, GH77, GH8, GH9, GH94, GH95, GH97, GH98, GT19, GT2, GT21, GT26, GT27, GT28, GT3, GT30, GT32, GT35, GT4, GT45, GT5, GT51, PL1, PL10, PL11, …
SUG1000	d__Bacteria;p__Firmicutes_A;c__Clostridia;o__Oscillospirales;f__CAG-272;g__UMGS1696;s__UMGS1696 sp900554225	271	54	CBM35, CBM50, CBM6, CBM67, CBM9, CE1, CE15, CE2, CE4, CE7, CE9, GH1, GH106, GH109, GH110, GH123, GH127, GH13, GH140, GH141, GH146, GH151, GH16, GH163, GH18, GH2, GH20, GH23, GH27, GH28, GH29, GH3, GH31, GH32, GH33, GH35, GH36, GH38, GH39, GH43, GH5, GH78, GH93, GH95, GT2, GT26, GT28, GT35, GT4, GT5, GT51, PL15, PL33
SUG1094	d__Bacteria;p__Bacteroidota;c__Bacteroidia;o__Bacteroidales;f__UBA932;g__Cryptobacteroides;s__Cryptobacteroides sp004552115	269	66	CBM26, CBM32, CBM50, CBM51, CBM67, CE1, CE11, CE14, CE2, CE4, GH109, GH117, GH123, GH125, GH127, GH13, GH130, GH133, GH146, GH16, GH18, GH2, GH20, GH23, GH26, GH27, GH28, GH29, GH3, GH30, GH31, GH32, GH33, GH35, GH36, GH38, GH42, GH43, GH49, GH5, GH53, GH57, GH66, GH73, GH76, GH77, GH78, GH89, GH92, GH94, GH95, GH97, GT11, GT19, GT2, GT27, GT28, GT3, GT35, GT4, GT5, GT51, GT8, GT83, GT94, PL22
SUG1013	d__Bacteria;p__Bacteroidota;c__Bacteroidia;o__Bacteroidales;f__Bacteroidaceae;g__Prevotella;s__Prevotella sp002251365	268	67	CBM20, CBM32, CBM50, CBM51, CBM61, CBM77, CE1, CE11, CE12, CE4, CE7, CE8, GH10, GH105, GH106, GH109, GH115, GH117, GH127, GH128, GH13, GH130, GH133, GH136, GH141, GH146, GH154, GH16, GH2, GH20, GH23, GH25, GH27, GH28, GH3, GH30, GH31, GH32, GH33, GH35, GH43, GH51, GH53, GH57, GH66, GH73, GH77, GH88, GH89, GH92, GH95, GH97, GT19, GT2, GT27, GT28, GT3, GT30, GT35, GT4, GT5, GT51, GT9, PL1, PL11, PL…
SUG152	d__Bacteria;p__Firmicutes_A;c__Clostridia;o__Clostridiales;f__Clostridiaceae;g__Clostridium_P;s__Clostridium_P perfringens	260	49	AA4, AA7, CBM32, CBM34, CBM40, CBM44, CBM47, CBM48, CBM51, CE12, CE3, CE4, CE7, CE9, GH1, GH101, GH112, GH123, GH125, GH13, GH133, GH16, GH2, GH20, GH25, GH29, GH3, GH31, GH32, GH33, GH36, GH38, GH39, GH42, GH65, GH73, GH77, GH84, GH85, GH89, GH95, GT2, GT26, GT28, GT35, GT4, GT5, GT8
SUG584	d__Bacteria;p__Firmicutes_A;c__Clostridia;o__Christensenellales;f__CAG-74;g__Limiplasma;s__Limiplasma sp004556545	260	60	AA4, AA7, CBM16, CBM34, CBM48, CBM50, CBM67, CE1, CE14, CE2, CE4, CE7, CE9, GH106, GH109, GH116, GH117, GH123, GH125, GH127, GH13, GH130, GH137, GH146, GH163, GH2, GH20, GH23, GH27, GH29, GH3, GH30, GH31, GH32, GH35, GH36, GH38, GH39, GH4, GH42, GH43, GH5, GH50, GH51, GH65, GH66, GH78, GH94, GT1, GT2, GT28, GT35, GT39, GT4, GT5, GT51, GT81, GT83, GT84
SUG646	d__Bacteria;p__Bacteroidota;c__Bacteroidia;o__Bacteroidales;f__UBA932;g__Cryptobacteroides;s__	260	64	CBM50, CBM51, CBM67, CE1, CE11, CE2, CE4, GH109, GH117, GH123, GH125, GH127, GH13, GH130, GH133, GH136, GH146, GH16, GH18, GH2, GH20, GH23, GH26, GH27, GH28, GH29, GH3, GH30, GH31, GH32, GH33, GH35, GH36, GH38, GH39, GH42, GH43, GH49, GH5, GH50, GH53, GH55, GH57, GH66, GH73, GH76, GH77, GH78, GH92, GH94, GH95, GH97, GT19, GT2, GT27, GT28, GT3, GT32, GT35, GT4, GT5, GT51, GT92, GT94
SUG711	d__Bacteria;p__Bacteroidota;c__Bacteroidia;o__Bacteroidales;f__Bacteroidaceae;g__Prevotella;s__	260	59	CBM20, CBM32, CBM6, CBM67, CE1, CE11, CE4, GH106, GH109, GH110, GH115, GH117, GH125, GH127, GH13, GH133, GH146, GH16, GH2, GH20, GH23, GH25, GH27, GH3, GH30, GH31, GH32, GH33, GH35, GH36, GH38, GH43, GH5, GH51, GH57, GH63, GH65, GH73, GH76, GH77, GH78, GH9, GH92, GH93, GH95, GH97, GH99, GT19, GT2, GT27, GT28, GT3, GT30, GT35, GT4, GT5, GT51, GT83, GT9
SUG859	d__Bacteria;p__Bacteroidota;c__Bacteroidia;o__Bacteroidales;f__Bacteroidaceae;g__Prevotella;s__Prevotella sp002251365	259	64	CBM16, CBM20, CBM32, CBM50, CBM51, CE1, CE11, CE12, CE3, CE4, CE7, CE8, GH10, GH105, GH106, GH109, GH115, GH117, GH125, GH127, GH128, GH13, GH130, GH133, GH136, GH146, GH154, GH2, GH20, GH23, GH25, GH27, GH28, GH29, GH3, GH30, GH31, GH32, GH35, GH43, GH51, GH53, GH57, GH73, GH77, GH85, GH88, GH89, GH92, GH95, GH97, GT2, GT27, GT28, GT3, GT30, GT35, GT4, GT5, GT51, GT9, PL1, PL11, PL26
SUG874	d__Bacteria;p__Bacteroidota;c__Bacteroidia;o__Bacteroidales;f__Bacteroidaceae;g__Prevotella;s__Prevotella sp900548195	258	66	CBM20, CBM4, CBM50, CBM6, CE1, CE11, CE12, CE4, CE6, CE7, CE8, GH10, GH105, GH106, GH115, GH127, GH13, GH130, GH140, GH146, GH154, GH2, GH23, GH25, GH26, GH28, GH3, GH30, GH31, GH35, GH36, GH37, GH43, GH5, GH51, GH53, GH63, GH67, GH73, GH77, GH8, GH9, GH94, GH95, GH97, GH98, GT19, GT2, GT21, GT26, GT27, GT28, GT3, GT30, GT32, GT35, GT4, GT45, GT5, GT51, PL1, PL11, PL26, PL33, PL4
SUG332	d__Bacteria;p__Firmicutes_A;c__Clostridia;o__Clostridiales;f__Clostridiaceae;g__Clostridium;s__Clostridium sp900759995	257	48	AA7, CBM32, CBM40, CBM47, CBM48, CBM50, CBM51, CE1, CE12, CE3, CE4, CE9, GH1, GH101, GH109, GH112, GH113, GH13, GH130, GH136, GH16, GH163, GH2, GH20, GH23, GH25, GH29, GH3, GH31, GH33, GH35, GH39, GH73, GH77, GH84, GH89, GH94, GH95, GT2, GT26, GT27, GT28, GT32, GT35, GT4, GT5, GT51, GT84
SUG375	d__Bacteria;p__Firmicutes_A;c__Clostridia;o__Oscillospirales;f__Ruminococcaceae;g__UBA1394;s__	256	51	CBM13, CBM16, CBM2, CBM22, CBM3, CBM35, CBM4, CBM48, CBM6, CBM61, CBM77, CBM78, CBM79, CBM9, CE1, CE12, CE2, CE3, CE4, GH1, GH10, GH11, GH13, GH16, GH2, GH24, GH25, GH26, GH3, GH30, GH31, GH42, GH43, GH48, GH5, GH59, GH74, GH77, GH8, GH9, GH94, GH95, GT2, GT28, GT35, GT4, GT5, GT51, PL1, PL11, PL9
SUG813	d__Bacteria;p__Firmicutes_A;c__Clostridia;o__Lachnospirales;f__Lachnospiraceae;g__CAG-95;s__CAG-95 sp017622575	256	55	CBM2, CBM48, CBM61, CE2, CE4, CE9, GH1, GH10, GH105, GH113, GH115, GH120, GH127, GH13, GH130, GH146, GH151, GH18, GH2, GH20, GH25, GH27, GH29, GH3, GH31, GH36, GH42, GH43, GH5, GH51, GH53, GH73, GH74, GH77, GH8, GH9, GH94, GT1, GT101, GT11, GT17, GT2, GT23, GT26, GT27, GT28, GT35, GT39, GT4, GT5, GT51, GT76, GT81, GT83
SUG883	d__Bacteria;p__Bacteroidota;c__Bacteroidia;o__Bacteroidales;f__Bacteroidaceae;g__Prevotella;s__	256	59	CBM20, CBM50, CBM77, CE1, CE11, CE12, CE4, CE7, CE8, GH10, GH105, GH106, GH115, GH127, GH128, GH13, GH130, GH133, GH140, GH146, GH154, GH2, GH23, GH25, GH26, GH28, GH29, GH3, GH31, GH32, GH35, GH36, GH43, GH5, GH51, GH53, GH57, GH73, GH77, GH9, GH94, GH95, GH97, GT14, GT19, GT2, GT27, GT28, GT3, GT30, GT35, GT4, GT5, GT51, GT83, GT9, PL1, PL11, PL9
SUG811	d__Bacteria;p__Bacteroidota;c__Bacteroidia;o__Bacteroidales;f__Bacteroidaceae;g__Prevotella;s__	254	59	CBM20, CBM50, CBM77, CE1, CE12, CE4, CE7, CE8, GH10, GH105, GH106, GH115, GH117, GH127, GH128, GH13, GH130, GH133, GH140, GH146, GH154, GH2, GH23, GH25, GH26, GH28, GH29, GH3, GH31, GH32, GH35, GH36, GH43, GH5, GH51, GH53, GH57, GH73, GH77, GH9, GH94, GH95, GH97, GT14, GT19, GT2, GT27, GT28, GT3, GT30, GT35, GT4, GT5, GT51, GT83, GT9, PL1, PL11, PL9
SUG951	d__Bacteria;p__Firmicutes_A;c__Clostridia;o__Lachnospirales;f__Lachnospiraceae;g__KLE1615;s__KLE1615 sp900066985	254	60	CBM34, CBM67, CE1, CE12, CE15, CE2, CE4, CE7, CE8, CE9, GH105, GH112, GH115, GH120, GH127, GH13, GH130, GH133, GH146, GH154, GH18, GH2, GH20, GH23, GH27, GH28, GH29, GH3, GH30, GH31, GH32, GH35, GH36, GH38, GH39, GH4, GH42, GH43, GH5, GH50, GH51, GH77, GH78, GH8, GH88, GH94, GT2, GT27, GT28, GT35, GT5, GT51, GT81, PL11, PL12, PL22, PL26, PL27, PL33
SUG147	d__Bacteria;p__Firmicutes_A;c__Clostridia;o__Oscillospirales;f__CAG-272;g__CAG-272;s__CAG-272 sp000433515	253	54	CBM32, CBM50, CBM67, CBM9, CE1, CE14, CE2, CE3, CE4, CE7, CE9, GH106, GH109, GH110, GH123, GH127, GH13, GH136, GH140, GH146, GH165, GH18, GH2, GH20, GH23, GH25, GH27, GH28, GH3, GH31, GH32, GH33, GH36, GH38, GH39, GH4, GH42, GH43, GH5, GH51, GH78, GH93, GH94, GH95, GT2, GT27, GT28, GT32, GT35, GT4, GT5, GT51, GT84
SUG774	d__Bacteria;p__Bacteroidota;c__Bacteroidia;o__Bacteroidales;f__Bacteroidaceae;g__Prevotella;s__Prevotella sp900553155	253	62	CBM20, CBM32, CBM50, CE1, CE11, CE4, CE9, GH109, GH127, GH13, GH133, GH146, GH16, GH163, GH165, GH18, GH2, GH20, GH23, GH25, GH27, GH28, GH29, GH3, GH30, GH31, GH32, GH33, GH35, GH36, GH43, GH51, GH53, GH57, GH73, GH77, GH84, GH88, GH89, GH9, GH92, GH93, GH95, GH97, GT19, GT2, GT27, GT28, GT3, GT30, GT35, GT4, GT5, GT51, GT83, GT9, PL12, PL15, PL29, PL30, PL33, PL8
SUG238	d__Bacteria;p__Bacteroidota;c__Bacteroidia;o__Bacteroidales;f__Bacteroidaceae;g__Prevotella;s__Prevotella sp900548195	251	68	CBM20, CBM50, CBM6, CBM67, CE1, CE11, CE12, CE4, CE6, CE7, CE8, GH10, GH105, GH106, GH115, GH127, GH13, GH130, GH133, GH140, GH142, GH143, GH146, GH2, GH23, GH25, GH28, GH29, GH3, GH30, GH31, GH35, GH36, GH37, GH43, GH5, GH51, GH53, GH57, GH63, GH67, GH73, GH77, GH8, GH9, GH94, GH95, GH97, GH98, GT19, GT2, GT21, GT26, GT27, GT28, GT3, GT30, GT32, GT35, GT4, GT45, GT5, GT51, PL1, PL10, PL11, PL26,…
SUG740	d__Bacteria;p__Firmicutes_A;c__Clostridia;o__Christensenellales;f__CAG-74;g__SFHK01;s__SFHK01 sp004556395	251	59	CBM50, CBM67, CBM9, CE1, CE15, CE4, CE6, CE9, GH105, GH106, GH109, GH110, GH123, GH127, GH13, GH130, GH141, GH146, GH151, GH156, GH164, GH18, GH2, GH20, GH23, GH28, GH29, GH3, GH31, GH32, GH33, GH35, GH36, GH38, GH39, GH4, GH42, GH43, GH5, GH51, GH66, GH77, GH78, GH88, GH9, GH94, GH95, GT2, GT28, GT35, GT39, GT4, GT5, GT51, GT76, GT84, PL33, PL37
SUG699	d__Bacteria;p__Fibrobacterota;c__Fibrobacteria;o__Fibrobacterales;f__Fibrobacteraceae;g__Hallerella;s__Hallerella succinigenes	250	55	CBM11, CBM35, CBM4, CBM48, CBM50, CBM51, CBM6, CBM77, CE1, CE11, CE12, CE2, CE4, CE6, GH10, GH11, GH116, GH13, GH16, GH18, GH2, GH23, GH26, GH27, GH30, GH43, GH44, GH45, GH5, GH51, GH57, GH74, GH77, GH79, GH8, GH9, GH94, GT14, GT19, GT2, GT21, GT26, GT27, GT28, GT30, GT35, GT4, GT5, GT51, GT8, GT94, PL1, PL11, PL14
SUG693	d__Bacteria;p__Bacteroidota;c__Bacteroidia;o__Bacteroidales;f__Muribaculaceae;g__SFTJ01;s__SFTJ01 sp905210415	249	58	CBM13, CBM20, CBM50, CBM51, CBM67, CBM9, CE1, CE11, CE14, CE4, CE7, CE9, GH109, GH125, GH13, GH130, GH133, GH16, GH163, GH18, GH2, GH20, GH23, GH25, GH26, GH27, GH28, GH29, GH3, GH31, GH33, GH36, GH43, GH5, GH57, GH73, GH77, GH78, GH84, GH89, GH9, GH92, GH95, GH97, GT11, GT19, GT2, GT27, GT28, GT3, GT30, GT35, GT4, GT5, GT51, GT83, GT9, PL22
SUG172	d__Bacteria;p__Bacteroidota;c__Bacteroidia;o__Bacteroidales;f__Bacteroidaceae;g__Prevotella;s__Prevotella sp905198745	248	57	CBM20, CBM50, CBM67, CBM77, CE1, CE11, CE12, CE4, CE7, CE8, GH10, GH105, GH106, GH115, GH127, GH13, GH133, GH140, GH146, GH154, GH2, GH23, GH25, GH28, GH29, GH3, GH31, GH35, GH43, GH51, GH57, GH73, GH77, GH78, GH95, GH97, GT14, GT19, GT2, GT27, GT28, GT3, GT30, GT32, GT35, GT4, GT5, GT51, GT83, GT9, PL1, PL10, PL11, PL33, PL4, PL9
SUG222	d__Bacteria;p__Fibrobacterota;c__Fibrobacteria;o__Fibrobacterales;f__Fibrobacteraceae;g__Hallerella;s__Hallerella porci	246	50	CBM11, CBM35, CBM4, CBM48, CBM50, CBM51, CBM6, CBM61, CBM77, CE1, CE11, CE12, CE2, CE4, CE6, GH10, GH11, GH116, GH13, GH16, GH18, GH2, GH23, GH26, GH30, GH33, GH43, GH44, GH45, GH5, GH53, GH57, GH74, GH77, GH8, GH9, GH94, GT19, GT2, GT21, GT26, GT28, GT30, GT35, GT4, GT5, GT51, PL1, PL11, PL22
SUG290	d__Bacteria;p__Firmicutes_A;c__Clostridia;o__Lachnospirales;f__Lachnospiraceae;g__Kineothrix;s__	246	43	CBM32, CBM37, CBM47, CBM48, CBM56, CBM71, CE3, CE4, CE9, GH101, GH105, GH112, GH123, GH13, GH136, GH18, GH2, GH20, GH25, GH29, GH3, GH33, GH43, GH73, GH77, GH84, GH89, GH95, GH98, GT11, GT17, GT2, GT26, GT27, GT28, GT32, GT35, GT4, GT5, GT51, GT81, GT94, PL12
SUG284	d__Bacteria;p__Bacteroidota;c__Bacteroidia;o__Bacteroidales;f__Bacteroidaceae;g__UBA4372;s__UBA4372 sp004559785	242	57	CBM20, CBM32, CBM35, CBM6, CBM62, CBM67, CE1, CE11, CE4, CE9, GH109, GH115, GH117, GH123, GH125, GH127, GH13, GH130, GH141, GH146, GH148, GH2, GH20, GH23, GH25, GH29, GH3, GH30, GH32, GH33, GH35, GH36, GH38, GH43, GH5, GH50, GH51, GH73, GH76, GH77, GH78, GH92, GH93, GH95, GH97, GT19, GT2, GT27, GT28, GT3, GT30, GT35, GT4, GT5, GT51, GT83, GT9
SUG881	d__Bacteria;p__Firmicutes_A;c__Clostridia;o__Lachnospirales;f__Lachnospiraceae;g__Oliverpabstia;s__Oliverpabstia sp004556655	242	50	CBM32, CBM48, CBM67, CE1, CE12, CE4, CE9, GH1, GH105, GH109, GH112, GH123, GH125, GH127, GH13, GH136, GH139, GH146, GH18, GH2, GH20, GH28, GH29, GH3, GH31, GH32, GH33, GH35, GH36, GH38, GH4, GH42, GH43, GH51, GH77, GH78, GH93, GH94, GH95, GT14, GT2, GT27, GT28, GT35, GT4, GT5, GT51, GT8, GT83
SUG585	d__Bacteria;p__Firmicutes_A;c__Clostridia;o__Lachnospirales;f__Lachnospiraceae;g__Oliverpabstia;s__Oliverpabstia sp004562915	239	44	CBM48, CE1, CE4, CE9, GH105, GH109, GH112, GH123, GH125, GH127, GH13, GH136, GH139, GH146, GH18, GH2, GH20, GH28, GH29, GH3, GH31, GH32, GH33, GH35, GH36, GH38, GH4, GH42, GH51, GH77, GH91, GH93, GH94, GH95, GT101, GT2, GT27, GT32, GT35, GT4, GT5, GT8, GT83
SUG888	d__Bacteria;p__Firmicutes_A;c__Clostridia;o__Lachnospirales;f__Lachnospiraceae;g__Fusicatenibacter;s__Fusicatenibacter saccharivorans	239	48	AA7, CBM13, CBM32, CBM34, CBM48, CBM67, CBM9, CE1, CE4, CE9, GH1, GH120, GH125, GH127, GH13, GH130, GH133, GH146, GH18, GH2, GH20, GH27, GH29, GH3, GH30, GH31, GH32, GH33, GH36, GH38, GH39, GH42, GH43, GH5, GH51, GH77, GH78, GH94, GT2, GT27, GT28, GT35, GT4, GT5, GT51, GT83, PL27
SUG1037	d__Bacteria;p__Verrucomicrobiota;c__Verrucomicrobiae;o__Verrucomicrobiales;f__Akkermansiaceae;g__Akkermansia;s__Akkermansia muciniphila	237	54	AA1, AA4, AA7, CBM32, CBM50, CBM51, CE11, CE2, CE3, CE4, CE9, GH105, GH109, GH110, GH123, GH13, GH141, GH142, GH16, GH18, GH2, GH20, GH27, GH29, GH3, GH31, GH33, GH35, GH36, GH37, GH43, GH57, GH63, GH77, GH78, GH84, GH89, GH95, GH97, GT10, GT11, GT19, GT2, GT26, GT27, GT28, GT30, GT31, GT35, GT4, GT5, GT51, GT8, GT9
SUG303	d__Bacteria;p__Bacteroidota;c__Bacteroidia;o__Bacteroidales;f__Bacteroidaceae;g__UBA6398;s__UBA6398 sp003150315	237	54	CBM32, CBM50, CBM62, CBM67, CE1, CE11, CE2, CE4, CE9, GH106, GH109, GH110, GH117, GH123, GH127, GH13, GH133, GH146, GH18, GH2, GH20, GH23, GH25, GH27, GH28, GH29, GH3, GH30, GH36, GH43, GH5, GH57, GH65, GH73, GH76, GH78, GH84, GH95, GH97, GH99, GT19, GT2, GT27, GT28, GT3, GT30, GT35, GT39, GT4, GT5, GT51, GT81, GT83, GT9
SUG523	d__Bacteria;p__Bacteroidota;c__Bacteroidia;o__Bacteroidales;f__Muribaculaceae;g__Sodaliphilus;s__Sodaliphilus pleomorphus	237	52	CBM20, CBM32, CBM50, CBM6, CE1, CE11, CE4, CE9, GH125, GH128, GH13, GH133, GH16, GH18, GH2, GH20, GH23, GH25, GH29, GH3, GH32, GH33, GH5, GH53, GH57, GH63, GH65, GH73, GH77, GH78, GH89, GH9, GH92, GH97, GT11, GT19, GT2, GT21, GT26, GT27, GT28, GT3, GT30, GT32, GT35, GT4, GT45, GT5, GT51, GT83, GT9, GT90
SUG37	d__Bacteria;p__Firmicutes_A;c__Clostridia;o__UMGS1810;f__UMGS1810;g__NSJ-50;s__	235	59	AA4, AA6, AA7, CBM16, CBM22, CBM32, CBM46, CBM85, CBM9, CE1, CE12, CE2, CE4, CE6, CE7, CE9, GH10, GH105, GH106, GH109, GH127, GH13, GH130, GH146, GH16, GH163, GH18, GH2, GH20, GH23, GH28, GH3, GH31, GH32, GH33, GH36, GH37, GH38, GH39, GH4, GH42, GH43, GH5, GH57, GH65, GH74, GH77, GH78, GH88, GH95, GT2, GT26, GT28, GT35, GT4, GT51, PL33
SUG64	d__Bacteria;p__Firmicutes_A;c__Clostridia;o__Lachnospirales;f__Lachnospiraceae;g__UMGS1375;s__	235	38	CBM32, CBM47, CBM48, CBM51, CBM6, CE1, CE4, CE9, GH101, GH110, GH112, GH123, GH13, GH18, GH2, GH20, GH25, GH3, GH31, GH32, GH33, GH36, GH37, GH43, GH51, GH59, GH63, GH77, GH84, GH89, GH95, GT2, GT27, GT28, GT35, GT4, GT5, GT51
SUG70	d__Bacteria;p__Verrucomicrobiota;c__Verrucomicrobiae;o__Verrucomicrobiales;f__Akkermansiaceae;g__Akkermansia;s__Akkermansia muciniphila	235	55	AA1, AA4, AA7, CBM32, CBM50, CBM51, CE11, CE2, CE3, CE4, CE9, GH105, GH109, GH110, GH123, GH13, GH141, GH142, GH16, GH18, GH2, GH20, GH27, GH29, GH3, GH31, GH33, GH35, GH36, GH37, GH43, GH57, GH63, GH77, GH78, GH84, GH89, GH95, GH97, GT10, GT11, GT19, GT2, GT26, GT27, GT28, GT30, GT31, GT35, GT4, GT5, GT51, GT8, GT83, GT9
SUG78	d__Bacteria;p__Bacteroidota;c__Bacteroidia;o__Bacteroidales;f__Bacteroidaceae;g__Prevotella;s__	235	59	CBM20, CBM32, CBM50, CBM66, CBM67, CE1, CE11, CE2, CE4, GH10, GH105, GH106, GH109, GH115, GH117, GH123, GH125, GH127, GH13, GH130, GH133, GH143, GH146, GH163, GH2, GH20, GH23, GH25, GH28, GH29, GH3, GH31, GH35, GH36, GH43, GH57, GH73, GH76, GH77, GH78, GH89, GH92, GH93, GH97, GT11, GT19, GT2, GT23, GT26, GT27, GT28, GT3, GT30, GT32, GT35, GT4, GT5, GT51, GT9
SUG771	d__Bacteria;p__Firmicutes_A;c__Clostridia;o__Lachnospirales;f__Lachnospiraceae;g__Ruminococcus_B;s__Ruminococcus_B gnavus	234	51	CBM13, CBM32, CBM34, CBM40, CBM48, CE12, CE4, CE6, CE9, GH1, GH10, GH105, GH112, GH123, GH13, GH133, GH140, GH151, GH16, GH18, GH2, GH25, GH28, GH29, GH3, GH31, GH32, GH33, GH36, GH39, GH42, GH43, GH5, GH51, GH53, GH73, GH77, GH78, GH94, GH95, GT2, GT23, GT26, GT27, GT28, GT32, GT35, GT4, GT5, GT51, PL11
SUG573	d__Bacteria;p__Firmicutes_A;c__Clostridia;o__Lachnospirales;f__Lachnospiraceae;g__Roseburia;s__Roseburia inulinivorans	233	46	CBM16, CBM34, CBM4, CBM48, CBM61, CBM83, CE2, CE4, CE8, CE9, GH1, GH105, GH112, GH113, GH13, GH130, GH133, GH136, GH16, GH161, GH18, GH2, GH25, GH28, GH3, GH30, GH31, GH36, GH42, GH5, GH53, GH55, GH77, GH78, GH94, GT11, GT2, GT21, GT26, GT27, GT28, GT35, GT4, GT5, GT51, GT81
SUG832	d__Bacteria;p__Bacteroidota;c__Bacteroidia;o__Bacteroidales;f__UBA932;g__Cryptobacteroides;s__Cryptobacteroides sp900545245	232	50	CBM67, CE1, CE11, CE15, CE2, GH110, GH117, GH127, GH13, GH133, GH146, GH16, GH2, GH20, GH23, GH25, GH27, GH28, GH3, GH30, GH31, GH33, GH36, GH39, GH43, GH5, GH50, GH57, GH73, GH77, GH78, GH88, GH89, GH93, GH95, GH97, GT19, GT2, GT28, GT3, GT32, GT35, GT4, GT5, GT51, GT94, PL12, PL21, PL8
SUG398	d__Bacteria;p__Bacteroidota;c__Bacteroidia;o__Bacteroidales;f__Bacteroidaceae;g__Prevotella;s__Prevotella sp000436915	230	59	CBM20, CBM50, CBM61, CE1, CE11, CE12, CE3, CE4, CE7, CE8, GH10, GH105, GH106, GH115, GH117, GH127, GH128, GH13, GH133, GH146, GH154, GH16, GH163, GH2, GH20, GH23, GH25, GH28, GH29, GH3, GH30, GH31, GH32, GH35, GH43, GH51, GH53, GH57, GH73, GH77, GH89, GH92, GH95, GH97, GT14, GT19, GT2, GT27, GT28, GT30, GT4, GT5, GT51, GT9, PL1, PL11, PL26, PL27, PL9
SUG423	d__Bacteria;p__Firmicutes_A;c__Clostridia;o__Oscillospirales;f__Ruminococcaceae;g__Gemmiger;s__Gemmiger sp004561545	228	52	CBM13, CBM34, CBM48, CBM67, CE1, CE12, CE4, CE8, CE9, GH1, GH105, GH109, GH112, GH115, GH117, GH13, GH130, GH133, GH137, GH154, GH2, GH23, GH25, GH28, GH3, GH31, GH32, GH35, GH36, GH4, GH43, GH51, GH77, GH78, GH79, GH88, GH94, GT11, GT2, GT26, GT27, GT28, GT35, GT39, GT4, GT5, GT51, GT6, GT81, GT83, PL12, PL33
SUG908	d__Bacteria;p__Bacteroidota;c__Bacteroidia;o__Bacteroidales;f__Bacteroidaceae;g__Prevotella;s__Prevotella sp000434975	228	54	CBM20, CBM32, CBM9, CE1, CE11, CE3, CE4, CE9, GH109, GH123, GH125, GH13, GH130, GH133, GH16, GH2, GH20, GH23, GH25, GH27, GH28, GH29, GH3, GH31, GH32, GH33, GH36, GH5, GH51, GH53, GH57, GH63, GH73, GH77, GH84, GH85, GH89, GH92, GH95, GH97, GT101, GT19, GT2, GT26, GT27, GT28, GT3, GT32, GT35, GT4, GT5, GT51, GT9, GT92
SUG88	d__Bacteria;p__Firmicutes_A;c__Clostridia;o__Lachnospirales;f__Lachnospiraceae;g__Agathobacter;s__	227	49	CBM13, CBM2, CBM26, CBM34, CBM35, CBM37, CBM48, CBM61, CBM83, CE2, CE4, GH127, GH13, GH130, GH133, GH146, GH161, GH18, GH2, GH23, GH25, GH26, GH29, GH3, GH30, GH31, GH32, GH36, GH42, GH43, GH5, GH51, GH53, GH59, GH74, GH77, GH94, GT11, GT2, GT21, GT26, GT28, GT35, GT4, GT5, GT51, GT8, GT83
SUG905	d__Bacteria;p__Actinobacteriota;c__Actinomycetia;o__Actinomycetales;f__Actinomycetaceae;g__Actinomyces;s__Actinomyces urogenitalis	227	50	AA3, CBM48, CBM51, CBM67, CE1, CE14, CE4, CE7, CE9, GH1, GH101, GH106, GH109, GH112, GH120, GH125, GH127, GH13, GH146, GH15, GH2, GH20, GH23, GH3, GH31, GH32, GH33, GH35, GH36, GH38, GH4, GH43, GH5, GH51, GH63, GH73, GH77, GH78, GH85, GH92, GH93, GT2, GT28, GT35, GT39, GT4, GT5, GT51, GT81, GT87
SUG488	d__Bacteria;p__Bacteroidota;c__Bacteroidia;o__Bacteroidales;f__Bacteroidaceae;g__Prevotella;s__Prevotella sp002299275	226	59	CBM20, CBM26, CBM36, CBM50, CBM72, CE1, CE11, CE12, CE2, CE4, CE6, CE7, CE8, GH10, GH105, GH106, GH13, GH130, GH133, GH2, GH23, GH25, GH26, GH28, GH3, GH31, GH32, GH35, GH36, GH43, GH5, GH51, GH53, GH57, GH67, GH73, GH77, GH8, GH94, GH95, GH97, GT19, GT2, GT26, GT27, GT28, GT3, GT30, GT32, GT35, GT39, GT4, GT5, GT51, GT81, GT83, GT9, PL1, PL11
SUG935	d__Bacteria;p__Bacteroidota;c__Bacteroidia;o__Bacteroidales;f__Bacteroidaceae;g__Prevotella;s__Prevotella sp000434975	224	54	CBM20, CBM32, CBM9, CE1, CE11, CE3, CE4, CE9, GH109, GH125, GH13, GH130, GH133, GH16, GH163, GH2, GH20, GH23, GH25, GH27, GH28, GH29, GH3, GH31, GH32, GH33, GH36, GH5, GH51, GH53, GH57, GH63, GH73, GH77, GH84, GH85, GH89, GH92, GH95, GH97, GT101, GT19, GT2, GT26, GT27, GT28, GT3, GT32, GT35, GT4, GT5, GT51, GT9, GT92
SUG123	d__Bacteria;p__Firmicutes_A;c__Clostridia;o__Oscillospirales;f__Ruminococcaceae;g__Ruminococcus;s__Ruminococcus sp900540005	223	54	CBM13, CBM22, CBM3, CBM35, CBM4, CBM48, CBM6, CBM63, CBM75, CBM76, CBM77, CBM79, CBM80, CE1, CE12, CE2, CE3, CE4, GH10, GH105, GH11, GH13, GH130, GH16, GH2, GH25, GH26, GH3, GH31, GH32, GH36, GH42, GH43, GH44, GH48, GH5, GH74, GH77, GH9, GH94, GH95, GH98, GT2, GT27, GT28, GT35, GT4, GT5, GT51, GT8, PL1, PL11, PL31, PL9
SUG327	d__Bacteria;p__Firmicutes_A;c__Clostridia;o__Lachnospirales;f__Lachnospiraceae;g__UBA3282;s__	223	46	CBM32, CBM34, CBM48, CBM61, CE1, CE2, CE4, CE9, GH1, GH105, GH109, GH113, GH127, GH13, GH130, GH146, GH18, GH2, GH20, GH25, GH27, GH3, GH31, GH36, GH42, GH43, GH5, GH51, GH53, GH77, GH8, GH9, GH94, GT101, GT11, GT17, GT2, GT26, GT27, GT28, GT35, GT4, GT5, GT8, GT81, PL9
SUG1014	d__Bacteria;p__Bacteroidota;c__Bacteroidia;o__Bacteroidales;f__Bacteroidaceae;g__Prevotella;s__Prevotella sp900544495	222	59	CBM20, CBM32, CBM50, CBM9, CE1, CE11, CE4, CE7, CE9, GH109, GH123, GH13, GH130, GH133, GH154, GH16, GH163, GH2, GH20, GH23, GH25, GH26, GH27, GH28, GH29, GH3, GH31, GH32, GH33, GH36, GH57, GH66, GH73, GH77, GH84, GH88, GH89, GH92, GH95, GH97, GT19, GT2, GT27, GT28, GT3, GT32, GT35, GT4, GT5, GT51, GT8, GT9, GT92, PL15, PL29, PL30, PL33, PL8
SUG564	d__Bacteria;p__Firmicutes_A;c__Clostridia;o__Oscillospirales;f__Ruminococcaceae;g__Gemmiger;s__Gemmiger sp004561545	221	51	CBM13, CBM32, CBM48, CE1, CE12, CE2, CE4, CE8, CE9, GH1, GH105, GH109, GH112, GH115, GH13, GH130, GH154, GH2, GH23, GH25, GH28, GH3, GH31, GH32, GH35, GH36, GH4, GH43, GH51, GH77, GH78, GH79, GH88, GH94, GT1, GT10, GT11, GT2, GT26, GT27, GT28, GT35, GT39, GT4, GT5, GT51, GT6, GT76, GT81, GT83, PL33
SUG823	d__Bacteria;p__Firmicutes_A;c__Clostridia;o__Lachnospirales;f__Lachnospiraceae;g__CAG-95;s__CAG-95 sp017622575	221	50	CBM2, CBM48, CBM61, CE12, CE4, CE9, GH1, GH10, GH113, GH115, GH120, GH127, GH13, GH130, GH146, GH151, GH18, GH2, GH20, GH25, GH27, GH29, GH3, GH31, GH36, GH39, GH42, GH43, GH5, GH51, GH53, GH74, GH77, GH8, GH9, GH94, GT11, GT17, GT2, GT27, GT28, GT35, GT39, GT4, GT5, GT51, GT76, GT81, GT83
SUG1147	d__Bacteria;p__Bacteroidota;c__Bacteroidia;o__Bacteroidales;f__Paludibacteraceae;g__RF16;s__	220	55	CBM20, CBM50, CBM51, CBM77, CE1, CE11, CE12, CE4, CE7, CE8, CE9, GH105, GH13, GH130, GH133, GH2, GH20, GH23, GH25, GH26, GH27, GH28, GH29, GH3, GH30, GH31, GH32, GH43, GH5, GH51, GH53, GH57, GH66, GH73, GH77, GH9, GH94, GH97, GT19, GT2, GT21, GT26, GT27, GT28, GT3, GT30, GT32, GT35, GT4, GT5, GT51, GT9, GT94, PL1, PL9
SUG654	d__Bacteria;p__Bacteroidota;c__Bacteroidia;o__Bacteroidales;f__UBA932;g__Cryptobacteroides;s__Cryptobacteroides sp000433355	220	57	CBM20, CBM32, CBM50, CBM58, CBM67, CE1, CE11, CE2, CE3, CE4, GH106, GH109, GH110, GH123, GH125, GH127, GH13, GH133, GH146, GH16, GH2, GH20, GH23, GH25, GH27, GH28, GH29, GH3, GH31, GH33, GH39, GH5, GH50, GH53, GH57, GH66, GH73, GH77, GH78, GH89, GH9, GH92, GH93, GH95, GH97, GT14, GT19, GT2, GT28, GT3, GT35, GT4, GT5, GT51, GT8, GT83, GT94
SUG1046	d__Bacteria;p__Firmicutes_A;c__Clostridia;o__Oscillospirales;f__Ruminococcaceae;g__Gemmiger;s__Gemmiger sp004561545	218	52	CBM13, CBM32, CBM48, CBM67, CE1, CE12, CE2, CE4, CE7, CE8, CE9, GH1, GH105, GH112, GH115, GH13, GH130, GH154, GH2, GH20, GH23, GH25, GH28, GH3, GH31, GH32, GH35, GH36, GH42, GH43, GH51, GH77, GH78, GH79, GH88, GH94, GT1, GT10, GT11, GT2, GT26, GT27, GT28, GT35, GT39, GT4, GT5, GT6, GT81, GT83, PL27, PL33
SUG165	d__Bacteria;p__Bacteroidota;c__Bacteroidia;o__Bacteroidales;f__UBA932;g__Cryptobacteroides;s__Cryptobacteroides sp900316045	218	57	CBM6, CBM67, CE1, CE11, CE2, CE3, GH105, GH106, GH109, GH125, GH127, GH13, GH133, GH141, GH146, GH18, GH2, GH20, GH23, GH25, GH27, GH28, GH29, GH3, GH30, GH31, GH32, GH33, GH35, GH42, GH43, GH49, GH5, GH50, GH57, GH73, GH77, GH78, GH88, GH92, GH95, GH97, GT19, GT2, GT27, GT28, GT3, GT35, GT4, GT5, GT51, GT83, GT94, PL22, PL33, PL8
SUG305	d__Bacteria;p__Bacteroidota;c__Bacteroidia;o__Bacteroidales;f__UBA932;g__Cryptobacteroides;s__Cryptobacteroides sp004552965	218	47	CBM50, CBM67, CE1, CE11, CE3, CE4, GH106, GH109, GH110, GH127, GH13, GH133, GH146, GH163, GH2, GH20, GH23, GH25, GH29, GH3, GH31, GH32, GH36, GH37, GH38, GH43, GH53, GH57, GH63, GH73, GH77, GH78, GH9, GH97, GT19, GT2, GT26, GT27, GT28, GT3, GT35, GT4, GT5, GT51, GT8, GT83, GT94
SUG35	d__Bacteria;p__Bacteroidota;c__Bacteroidia;o__Bacteroidales;f__Muribaculaceae;g__Sodaliphilus;s__Sodaliphilus pleomorphus	218	51	CBM20, CBM32, CBM50, CBM6, CE1, CE11, CE4, CE9, GH125, GH128, GH13, GH133, GH16, GH18, GH2, GH20, GH23, GH25, GH29, GH3, GH32, GH5, GH53, GH57, GH63, GH65, GH73, GH77, GH78, GH89, GH9, GH92, GH97, GT11, GT19, GT2, GT21, GT26, GT27, GT28, GT3, GT30, GT32, GT35, GT4, GT5, GT51, GT83, GT9, GT90, PL22
SUG55	d__Bacteria;p__Firmicutes_A;c__Clostridia;o__Oscillospirales;f__Ruminococcaceae;g__UBA866;s__UBA866 sp900543295	218	53	CBM32, CBM35, CBM47, CBM48, CBM50, CBM6, CBM67, CE1, CE4, CE9, GH109, GH111, GH113, GH117, GH120, GH123, GH125, GH13, GH130, GH143, GH163, GH164, GH18, GH2, GH20, GH23, GH25, GH29, GH3, GH30, GH31, GH33, GH35, GH36, GH38, GH39, GH42, GH43, GH51, GH77, GH78, GH79, GH85, GH9, GH92, GH93, GT2, GT27, GT28, GT35, GT4, GT5, GT51
SUG694	d__Bacteria;p__Firmicutes_A;c__Clostridia;o__Oscillospirales;f__Ruminococcaceae;g__Gemmiger;s__Gemmiger sp004561545	218	50	CBM13, CBM48, CE1, CE12, CE2, CE4, CE8, CE9, GH1, GH105, GH109, GH112, GH115, GH13, GH130, GH154, GH2, GH23, GH25, GH28, GH3, GH31, GH32, GH35, GH38, GH4, GH43, GH51, GH77, GH79, GH88, GH94, GT1, GT10, GT11, GT2, GT26, GT27, GT28, GT32, GT35, GT39, GT4, GT5, GT51, GT6, GT81, GT83, PL12, PL33
SUG102	d__Bacteria;p__Firmicutes_A;c__Clostridia;o__Oscillospirales;f__Ruminococcaceae;g__Ruminococcus_F;s__Ruminococcus_F sp004558835	216	46	CBM13, CBM22, CBM3, CBM35, CBM4, CBM48, CBM6, CBM75, CBM79, CE1, CE12, CE2, CE4, GH1, GH10, GH13, GH130, GH16, GH2, GH25, GH26, GH3, GH30, GH31, GH33, GH36, GH42, GH43, GH48, GH5, GH74, GH77, GH9, GH94, GH95, GH98, GT2, GT28, GT35, GT4, GT5, GT51, PL1, PL11, PL31, PL9
SUG492	d__Bacteria;p__Firmicutes_A;c__Clostridia;o__Lachnospirales;f__Lachnospiraceae;g__CAG-791;s__CAG-791 sp000431495	216	46	CBM48, CE1, CE15, CE2, CE4, CE9, GH1, GH105, GH109, GH115, GH120, GH127, GH13, GH146, GH18, GH2, GH20, GH25, GH27, GH28, GH29, GH3, GH31, GH32, GH35, GH36, GH38, GH4, GH42, GH43, GH5, GH51, GH67, GH77, GH8, GH94, GT11, GT17, GT2, GT26, GT27, GT28, GT35, GT4, GT5, GT51
SUG91	d__Bacteria;p__Firmicutes_A;c__Clostridia;o__Lachnospirales;f__Lachnospiraceae;g__Limivivens;s__Limivivens sp900066135	216	46	CBM48, CBM51, CBM67, CBM9, CE4, CE9, GH1, GH106, GH109, GH120, GH123, GH125, GH127, GH13, GH130, GH146, GH151, GH18, GH2, GH20, GH27, GH29, GH3, GH31, GH32, GH33, GH35, GH36, GH38, GH4, GH42, GH43, GH5, GH51, GH77, GH78, GH94, GH95, GT2, GT27, GT28, GT35, GT4, GT5, GT51
SUG962	d__Bacteria;p__Firmicutes_A;c__Clostridia;o__Lachnospirales;f__Lachnospiraceae;g__CAG-791;s__CAG-791 sp000431495	216	47	CBM48, CE1, CE13, CE15, CE4, CE9, GH1, GH105, GH115, GH120, GH127, GH13, GH146, GH18, GH2, GH25, GH27, GH28, GH29, GH3, GH30, GH31, GH32, GH35, GH36, GH38, GH4, GH42, GH43, GH5, GH51, GH63, GH67, GH73, GH77, GH8, GH94, GT11, GT17, GT2, GT26, GT27, GT28, GT35, GT4, GT5, GT51
SUG485	d__Bacteria;p__Firmicutes_A;c__Clostridia;o__Oscillospirales;f__Ruminococcaceae;g__Gemmiger;s__Gemmiger sp004561545	215	52	CBM13, CBM32, CBM48, CE1, CE12, CE2, CE4, CE8, CE9, GH1, GH105, GH109, GH112, GH115, GH13, GH130, GH154, GH2, GH23, GH25, GH28, GH3, GH31, GH32, GH35, GH36, GH4, GH43, GH51, GH77, GH78, GH79, GH88, GH94, GT1, GT10, GT11, GT2, GT26, GT27, GT28, GT32, GT35, GT39, GT4, GT5, GT51, GT6, GT76, GT81, GT83, PL33
SUG540	d__Bacteria;p__Bacteroidota;c__Bacteroidia;o__Bacteroidales;f__Bacteroidaceae;g__Prevotella;s__Prevotella sp000434975	215	54	CBM20, CBM32, CBM9, CE1, CE11, CE3, CE4, CE9, GH109, GH123, GH125, GH13, GH130, GH133, GH16, GH163, GH2, GH20, GH23, GH25, GH27, GH28, GH29, GH3, GH31, GH32, GH33, GH36, GH5, GH51, GH53, GH57, GH63, GH73, GH77, GH84, GH85, GH89, GH92, GH95, GH97, GT19, GT2, GT26, GT27, GT28, GT3, GT32, GT35, GT4, GT5, GT51, GT9, GT92
SUG655	d__Bacteria;p__Firmicutes_A;c__Clostridia;o__Oscillospirales;f__Oscillospiraceae;g__Faecousia;s__	215	40	CBM32, CBM34, CBM48, CBM67, CE1, CE14, CE4, CE8, CE9, GH1, GH105, GH112, GH115, GH120, GH123, GH125, GH13, GH133, GH140, GH2, GH20, GH24, GH28, GH3, GH31, GH32, GH36, GH43, GH51, GH65, GH67, GH77, GH78, GH94, GT2, GT28, GT35, GT4, GT5, GT51
SUG1092	d__Bacteria;p__Bacteroidota;c__Bacteroidia;o__Bacteroidales;f__Bacteroidaceae;g__Prevotella;s__Prevotella sp000434975	214	54	CBM20, CBM32, CBM9, CE1, CE11, CE3, CE4, CE9, GH109, GH123, GH125, GH13, GH130, GH133, GH16, GH163, GH2, GH20, GH23, GH25, GH27, GH28, GH29, GH3, GH31, GH32, GH33, GH36, GH5, GH51, GH53, GH57, GH63, GH66, GH73, GH77, GH84, GH85, GH89, GH92, GH95, GH97, GT19, GT2, GT27, GT28, GT3, GT32, GT35, GT4, GT5, GT51, GT9, GT92
SUG135	d__Bacteria;p__Bacteroidota;c__Bacteroidia;o__Bacteroidales;f__W3P20-009;g__W3P20-009;s__	214	51	CBM4, CBM46, CBM50, CBM85, CE1, CE11, CE12, CE2, CE4, GH10, GH105, GH115, GH127, GH128, GH13, GH130, GH133, GH139, GH146, GH16, GH2, GH23, GH25, GH26, GH27, GH3, GH31, GH35, GH36, GH43, GH5, GH51, GH53, GH57, GH73, GH77, GH9, GH94, GH97, GT14, GT19, GT2, GT27, GT28, GT30, GT32, GT35, GT4, GT5, GT51, GT9
SUG650	d__Bacteria;p__Firmicutes_A;c__Clostridia;o__Oscillospirales;f__Ruminococcaceae;g__Gemmiger;s__Gemmiger qucibialis	214	41	CBM13, CBM48, CBM67, CE1, CE12, CE4, CE8, CE9, GH1, GH105, GH112, GH115, GH13, GH130, GH2, GH23, GH25, GH28, GH3, GH31, GH32, GH4, GH43, GH51, GH67, GH77, GH78, GH95, GT10, GT11, GT2, GT26, GT27, GT28, GT35, GT39, GT4, GT5, GT51, GT6, GT83
SUG181	d__Bacteria;p__Firmicutes;c__Bacilli;o__Lactobacillales;f__Enterococcaceae;g__Enterococcus_D;s__Enterococcus_D gallinarum	213	45	CBM34, CBM48, CBM50, CE12, CE4, CE7, CE9, GH1, GH105, GH109, GH113, GH125, GH13, GH130, GH154, GH2, GH20, GH25, GH28, GH29, GH3, GH30, GH32, GH35, GH36, GH38, GH4, GH42, GH43, GH51, GH65, GH66, GH73, GH78, GH92, GH94, GT2, GT26, GT28, GT32, GT35, GT4, GT5, GT51, GT8
SUG526	d__Bacteria;p__Bacteroidota;c__Bacteroidia;o__Bacteroidales;f__UBA932;g__Cryptobacteroides;s__Cryptobacteroides sp000433355	213	57	CBM20, CBM32, CBM50, CBM58, CBM6, CBM67, CE1, CE11, CE2, CE3, CE4, GH106, GH109, GH110, GH123, GH125, GH127, GH13, GH133, GH146, GH16, GH2, GH20, GH23, GH25, GH27, GH28, GH29, GH3, GH31, GH33, GH39, GH5, GH50, GH53, GH57, GH66, GH73, GH77, GH78, GH89, GH9, GH92, GH93, GH95, GH97, GT19, GT2, GT28, GT3, GT35, GT4, GT5, GT51, GT83, GT94, PL22
SUG805	d__Bacteria;p__Bacteroidota;c__Bacteroidia;o__Bacteroidales;f__Bacteroidaceae;g__Bacteroides;s__Bacteroides pyogenes	212	57	CBM13, CBM20, CBM32, CBM38, CBM50, CE1, CE11, CE4, GH108, GH109, GH110, GH123, GH13, GH130, GH133, GH16, GH2, GH20, GH23, GH25, GH29, GH3, GH31, GH32, GH33, GH37, GH57, GH63, GH73, GH77, GH84, GH88, GH89, GH92, GH93, GH95, GH97, GT10, GT19, GT2, GT27, GT28, GT3, GT30, GT35, GT4, GT5, GT51, GT80, GT9, PL12, PL15, PL22, PL29, PL33, PL8
SUG133	d__Bacteria;p__Verrucomicrobiota;c__Lentisphaeria;o__Victivallales;f__Victivallaceae;g__UBA1784;s__	211	50	AA4, AA7, CBM22, CBM32, CBM50, CBM51, CBM67, CE1, CE11, CE12, CE14, CE4, CE7, CE9, GH1, GH106, GH109, GH116, GH127, GH13, GH130, GH133, GH141, GH146, GH163, GH2, GH20, GH23, GH28, GH29, GH33, GH35, GH36, GH37, GH4, GH63, GH78, GH92, GT19, GT2, GT21, GT28, GT30, GT35, GT39, GT4, GT5, GT8, GT83, GT9
SUG247	d__Bacteria;p__Firmicutes_A;c__Clostridia;o__Oscillospirales;f__Ruminococcaceae;g__Gemmiger;s__Gemmiger sp004561545	211	50	CBM13, CBM32, CBM48, CE1, CE12, CE2, CE4, CE8, CE9, GH1, GH105, GH112, GH115, GH13, GH130, GH154, GH2, GH23, GH25, GH28, GH3, GH31, GH32, GH35, GH36, GH38, GH4, GH43, GH51, GH77, GH78, GH79, GH88, GH94, GT10, GT11, GT2, GT26, GT27, GT28, GT35, GT39, GT4, GT5, GT6, GT81, GT83, PL11, PL22, PL33
SUG866	d__Bacteria;p__Bacteroidota;c__Bacteroidia;o__Bacteroidales;f__Bacteroidaceae;g__Alloprevotella;s__Alloprevotella sp004552155	211	51	CBM20, CBM32, CBM50, CBM6, CE1, CE11, CE3, CE4, CE6, CE9, GH10, GH109, GH110, GH13, GH130, GH133, GH16, GH2, GH20, GH23, GH25, GH29, GH31, GH32, GH33, GH35, GH43, GH5, GH57, GH73, GH77, GH84, GH85, GH89, GH92, GH95, GT10, GT11, GT14, GT19, GT2, GT26, GT27, GT28, GT3, GT30, GT35, GT4, GT5, GT51, GT83
SUG727	d__Bacteria;p__Bacteroidota;c__Bacteroidia;o__Bacteroidales;f__Bacteroidaceae;g__Alloprevotella;s__Alloprevotella sp004556745	210	51	CBM20, CBM32, CBM50, CE1, CE11, CE3, CE4, CE7, CE9, GH109, GH110, GH117, GH13, GH130, GH133, GH16, GH2, GH20, GH23, GH25, GH26, GH27, GH29, GH30, GH31, GH32, GH33, GH35, GH43, GH5, GH57, GH73, GH77, GH84, GH85, GH89, GH92, GH95, GT11, GT14, GT19, GT2, GT27, GT28, GT3, GT30, GT35, GT4, GT5, GT51, GT83
SUG190	d__Bacteria;p__Firmicutes_A;c__Clostridia;o__Oscillospirales;f__Ruminococcaceae;g__CAG-115;s__	209	36	AA4, AA7, CBM2, CBM37, CBM48, CBM50, CE2, CE4, GH13, GH130, GH16, GH2, GH23, GH25, GH26, GH27, GH3, GH31, GH36, GH43, GH5, GH51, GH59, GH74, GH77, GH9, GH94, GH95, GT2, GT28, GT32, GT35, GT4, GT5, GT51, GT8
SUG242	d__Bacteria;p__Firmicutes_A;c__Clostridia;o__Christensenellales;f__CAG-74;g__RUG563;s__	209	50	CBM34, CBM50, CBM66, CBM67, CBM9, CE1, CE15, CE4, CE6, CE9, GH109, GH116, GH123, GH127, GH13, GH130, GH146, GH18, GH2, GH23, GH25, GH27, GH29, GH3, GH30, GH31, GH33, GH38, GH39, GH4, GH43, GH5, GH51, GH66, GH67, GH77, GH78, GH93, GH94, GH95, GT2, GT28, GT35, GT39, GT4, GT5, GT51, GT76, GT83, GT84
SUG26	d__Bacteria;p__Bacteroidota;c__Bacteroidia;o__Bacteroidales;f__Bacteroidaceae;g__Prevotella;s__Prevotella sp000434975	209	52	CBM20, CBM32, CBM9, CE1, CE11, CE3, CE4, CE9, GH109, GH123, GH125, GH13, GH130, GH133, GH16, GH2, GH20, GH23, GH25, GH27, GH28, GH29, GH3, GH31, GH32, GH33, GH36, GH5, GH51, GH53, GH57, GH63, GH66, GH73, GH77, GH84, GH85, GH89, GH92, GH95, GH97, GT19, GT2, GT26, GT27, GT28, GT32, GT4, GT5, GT51, GT9, GT92
SUG388	d__Bacteria;p__Firmicutes_A;c__Clostridia;o__Oscillospirales;f__Ruminococcaceae;g__Gemmiger;s__Gemmiger sp004561545	209	47	CBM13, CBM32, CBM48, CE1, CE12, CE2, CE4, CE8, CE9, GH1, GH105, GH112, GH115, GH13, GH130, GH154, GH2, GH23, GH25, GH28, GH3, GH32, GH35, GH36, GH4, GH43, GH51, GH77, GH78, GH79, GH88, GH94, GT1, GT11, GT2, GT26, GT27, GT28, GT35, GT39, GT4, GT5, GT51, GT6, GT81, GT83, PL33
SUG57	d__Bacteria;p__Bacteroidota;c__Bacteroidia;o__Bacteroidales;f__Bacteroidaceae;g__Prevotella;s__Prevotella sp002299635	209	52	CBM20, CBM32, CBM50, CBM67, CBM9, CE1, CE11, CE2, CE4, CE9, GH109, GH115, GH127, GH13, GH130, GH133, GH16, GH2, GH20, GH23, GH25, GH27, GH29, GH3, GH31, GH32, GH36, GH51, GH53, GH57, GH73, GH77, GH84, GH89, GH9, GH92, GH95, GH97, GT14, GT19, GT2, GT27, GT28, GT3, GT30, GT32, GT35, GT4, GT5, GT51, GT83, GT9
SUG660	d__Bacteria;p__Firmicutes_A;c__Clostridia;o__Lachnospirales;f__Lachnospiraceae;g__Blautia;s__	209	40	CBM34, CBM48, CE1, CE3, CE4, CE9, GH1, GH109, GH120, GH127, GH13, GH146, GH18, GH2, GH27, GH3, GH31, GH32, GH36, GH38, GH39, GH4, GH42, GH43, GH5, GH51, GH67, GH73, GH77, GH8, GT2, GT26, GT27, GT28, GT35, GT4, GT5, GT51, GT83
SUG269	d__Bacteria;p__Firmicutes_A;c__Clostridia;o__Lachnospirales;f__Lachnospiraceae;g__Oliverpabstia;s__	207	38	CBM48, CE1, CE4, CE9, GH109, GH112, GH115, GH127, GH13, GH133, GH136, GH140, GH146, GH18, GH2, GH20, GH29, GH3, GH31, GH32, GH36, GH38, GH4, GH42, GH43, GH51, GH77, GH78, GH8, GT2, GT26, GT27, GT28, GT32, GT35, GT4, GT5, GT51
SUG541	d__Bacteria;p__Bacteroidota;c__Bacteroidia;o__Bacteroidales;f__Bacteroidaceae;g__Prevotella;s__Prevotella sp900544495	207	54	CBM20, CBM32, CBM50, CBM9, CE1, CE11, CE4, CE9, GH109, GH123, GH13, GH130, GH133, GH154, GH16, GH163, GH2, GH20, GH23, GH25, GH27, GH28, GH29, GH3, GH31, GH32, GH33, GH36, GH57, GH66, GH73, GH77, GH84, GH88, GH89, GH92, GH95, GH97, GT19, GT2, GT27, GT28, GT4, GT5, GT51, GT8, GT9, GT92, PL15, PL29, PL30, PL33, PL8
SUG289	d__Bacteria;p__Firmicutes_A;c__Clostridia;o__Oscillospirales;f__Ruminococcaceae;g__Ruminococcus;s__Ruminococcus sp016295545	206	51	CBM13, CBM22, CBM3, CBM35, CBM4, CBM48, CBM6, CBM63, CBM76, CBM79, CBM80, CE1, CE12, CE2, CE3, CE4, GH1, GH10, GH105, GH11, GH13, GH16, GH164, GH2, GH25, GH26, GH3, GH30, GH31, GH32, GH42, GH43, GH44, GH48, GH5, GH53, GH74, GH77, GH9, GH94, GH95, GH98, GT2, GT28, GT35, GT4, GT5, GT51, GT56, PL1, PL11
SUG463	d__Bacteria;p__Firmicutes_A;c__Clostridia;o__Christensenellales;f__CAG-74;g__RUG11247;s__RUG11247 sp902767315	206	48	CBM67, CE1, CE15, CE4, CE7, CE9, GH106, GH109, GH110, GH117, GH120, GH123, GH127, GH13, GH137, GH146, GH2, GH23, GH27, GH28, GH29, GH3, GH31, GH32, GH33, GH36, GH38, GH4, GH42, GH43, GH5, GH51, GH63, GH78, GH94, GH95, GH99, GT2, GT28, GT35, GT39, GT4, GT5, GT51, GT76, GT83, GT84, PL37
SUG834	d__Bacteria;p__Bacteroidota;c__Bacteroidia;o__Bacteroidales;f__Bacteroidaceae;g__Prevotella;s__Prevotella sp900552515	206	57	CBM20, CBM26, CBM32, CBM9, CE1, CE11, CE4, CE7, CE9, GH109, GH123, GH13, GH130, GH133, GH136, GH154, GH16, GH2, GH20, GH23, GH25, GH26, GH27, GH28, GH29, GH3, GH31, GH32, GH33, GH36, GH5, GH53, GH57, GH66, GH77, GH84, GH88, GH89, GH92, GH95, GH97, GT19, GT2, GT27, GT28, GT3, GT32, GT35, GT4, GT5, GT51, GT92, PL29, PL30, PL33, PL8
SUG343	d__Bacteria;p__Firmicutes_A;c__Clostridia;o__Oscillospirales;f__Ruminococcaceae;g__Ruminococcus_C;s__Ruminococcus_C sp000433635	205	47	CBM13, CBM22, CBM3, CBM35, CBM4, CBM48, CBM76, CBM77, CBM78, CBM79, CBM9, CE2, CE3, CE4, GH1, GH10, GH13, GH130, GH16, GH2, GH25, GH26, GH3, GH30, GH31, GH32, GH36, GH43, GH44, GH48, GH5, GH59, GH74, GH77, GH8, GH9, GH94, GH95, GT2, GT28, GT35, GT4, GT5, GT51, PL1, PL11, PL9
SUG413	d__Bacteria;p__Bacteroidota;c__Bacteroidia;o__Bacteroidales;f__Bacteroidaceae;g__Prevotella;s__Prevotella sp900543975	205	55	CBM20, CBM26, CBM32, CBM50, CBM6, CE1, CE11, CE2, CE4, CE7, CE9, GH125, GH127, GH13, GH130, GH133, GH146, GH2, GH20, GH23, GH25, GH26, GH28, GH29, GH3, GH31, GH32, GH33, GH36, GH38, GH43, GH53, GH57, GH66, GH73, GH76, GH77, GH84, GH9, GH92, GH97, GT19, GT2, GT26, GT27, GT28, GT3, GT30, GT35, GT4, GT5, GT51, GT83, GT9, GT94
SUG900	d__Bacteria;p__Firmicutes_A;c__Clostridia;o__Lachnospirales;f__Lachnospiraceae;g__Roseburia;s__Roseburia hominis	205	48	CBM13, CBM34, CBM48, CBM67, CE1, CE2, CE4, CE8, CE9, GH1, GH105, GH113, GH115, GH127, GH13, GH130, GH146, GH161, GH18, GH2, GH23, GH25, GH27, GH28, GH3, GH31, GH36, GH42, GH43, GH51, GH53, GH77, GH78, GH79, GH8, GH88, GH94, GT11, GT2, GT23, GT26, GT28, GT35, GT4, GT5, GT51, GT8, PL12
SUG931	d__Bacteria;p__Bacteroidota;c__Bacteroidia;o__Bacteroidales;f__Bacteroidaceae;g__Prevotella;s__Prevotella sp000434975	205	53	CBM20, CBM32, CBM9, CE1, CE11, CE3, CE4, CE9, GH109, GH125, GH13, GH130, GH133, GH16, GH163, GH2, GH20, GH23, GH25, GH27, GH28, GH29, GH3, GH31, GH32, GH33, GH36, GH5, GH51, GH53, GH57, GH63, GH73, GH77, GH84, GH85, GH89, GH92, GH95, GH97, GT19, GT2, GT26, GT27, GT28, GT3, GT32, GT35, GT4, GT5, GT51, GT9, GT92
SUG281	d__Bacteria;p__Bacteroidota;c__Bacteroidia;o__Bacteroidales;f__UBA932;g__Cryptobacteroides;s__Cryptobacteroides sp004556005	204	47	CBM57, CBM67, CE1, CE11, CE15, CE4, CE7, GH106, GH109, GH125, GH127, GH13, GH133, GH144, GH146, GH16, GH2, GH20, GH23, GH26, GH27, GH28, GH29, GH3, GH31, GH36, GH43, GH5, GH51, GH53, GH57, GH73, GH77, GH78, GH92, GH94, GH97, GH99, GT19, GT2, GT26, GT28, GT35, GT4, GT5, GT51, GT94
SUG299	d__Bacteria;p__Firmicutes_A;c__Clostridia;o__Oscillospirales;f__Ruminococcaceae;g__Gemmiger;s__Gemmiger sp004561545	204	52	CBM13, CBM32, CBM48, CBM67, CE1, CE12, CE2, CE4, CE8, CE9, GH1, GH105, GH112, GH115, GH117, GH13, GH130, GH137, GH154, GH2, GH23, GH25, GH28, GH3, GH31, GH32, GH35, GH36, GH4, GH43, GH51, GH77, GH78, GH79, GH88, GH94, GT10, GT11, GT2, GT26, GT27, GT28, GT35, GT39, GT4, GT5, GT51, GT6, GT81, GT83, PL33
SUG335	d__Bacteria;p__Firmicutes_A;c__Clostridia;o__Oscillospirales;f__Ruminococcaceae;g__Ruminococcus_C;s__Ruminococcus_C sp000433635	204	49	CBM13, CBM16, CBM22, CBM3, CBM35, CBM4, CBM48, CBM6, CBM76, CBM77, CBM78, CBM79, CE2, CE3, CE4, GH1, GH10, GH13, GH130, GH16, GH2, GH25, GH26, GH3, GH30, GH31, GH32, GH36, GH43, GH44, GH48, GH5, GH59, GH74, GH77, GH9, GH94, GH95, GT2, GT28, GT35, GT4, GT5, GT51, PL1, PL31, PL6, PL9
SUG481	d__Bacteria;p__Bacteroidota;c__Bacteroidia;o__Bacteroidales;f__Bacteroidaceae;g__Alloprevotella;s__	204	51	CBM20, CBM32, CBM50, CE1, CE11, CE3, CE4, CE9, GH109, GH110, GH125, GH13, GH133, GH141, GH16, GH2, GH20, GH23, GH25, GH29, GH3, GH31, GH32, GH33, GH35, GH36, GH43, GH5, GH57, GH73, GH77, GH84, GH88, GH89, GH92, GH95, GH97, GT11, GT14, GT19, GT2, GT27, GT3, GT30, GT35, GT4, GT5, GT51, GT83, PL33
SUG992	d__Bacteria;p__Firmicutes_A;c__Clostridia;o__Oscillospirales;f__Ruminococcaceae;g__Ruminococcus_C;s__Ruminococcus_C callidus	203	49	CBM13, CBM22, CBM3, CBM35, CBM4, CBM48, CBM6, CBM76, CBM78, CBM79, CBM9, CE1, CE3, CE4, GH1, GH10, GH13, GH130, GH16, GH2, GH25, GH26, GH3, GH30, GH31, GH32, GH36, GH43, GH44, GH48, GH5, GH59, GH73, GH74, GH77, GH9, GH94, GH95, GT2, GT28, GT35, GT4, GT5, GT51, GT8, PL1, PL11, PL9
SUG520	d__Bacteria;p__Firmicutes_A;c__Clostridia;o__Oscillospirales;f__Ruminococcaceae;g__Gemmiger;s__Gemmiger sp004561545	202	51	CBM13, CBM32, CBM48, CE1, CE12, CE2, CE4, CE8, CE9, GH1, GH105, GH109, GH112, GH115, GH13, GH130, GH2, GH23, GH25, GH28, GH3, GH31, GH32, GH35, GH36, GH4, GH43, GH51, GH77, GH78, GH79, GH88, GH94, GT1, GT10, GT11, GT2, GT26, GT27, GT28, GT35, GT39, GT4, GT5, GT51, GT6, GT76, GT81, GT83, PL12, PL33
SUG533	d__Bacteria;p__Firmicutes_A;c__Clostridia;o__Oscillospirales;f__Ruminococcaceae;g__Gemmiger;s__Gemmiger variabilis_B	202	43	CBM13, CBM26, CBM32, CBM34, CBM67, CE1, CE4, CE7, CE8, CE9, GH1, GH105, GH125, GH13, GH164, GH2, GH23, GH25, GH28, GH3, GH31, GH32, GH35, GH42, GH43, GH65, GH77, GH78, GH94, GT11, GT2, GT26, GT27, GT28, GT35, GT39, GT4, GT5, GT51, GT6, GT76, GT81, GT83
SUG117	d__Bacteria;p__Firmicutes_A;c__Clostridia;o__Oscillospirales;f__QAMX01;g__QAMX01;s__QAMX01 sp004555605	201	52	CBM67, CE1, CE15, CE4, CE7, CE9, GH106, GH109, GH123, GH127, GH13, GH146, GH151, GH16, GH163, GH165, GH2, GH25, GH27, GH28, GH29, GH3, GH31, GH32, GH33, GH35, GH36, GH38, GH39, GH4, GH42, GH43, GH49, GH5, GH51, GH78, GH84, GH9, GH92, GH93, GH94, GH95, GT2, GT26, GT28, GT35, GT4, GT5, GT51, GT8, GT84
SUG24	d__Bacteria;p__Bacteroidota;c__Bacteroidia;o__Bacteroidales;f__UBA932;g__Cryptobacteroides;s__Cryptobacteroides sp004552615	201	53	CBM50, CBM51, CBM67, CE1, CE11, CE2, GH109, GH117, GH123, GH125, GH127, GH13, GH130, GH133, GH146, GH2, GH20, GH23, GH26, GH27, GH29, GH3, GH30, GH31, GH32, GH33, GH36, GH38, GH43, GH5, GH53, GH57, GH73, GH76, GH77, GH78, GH92, GH93, GH94, GH95, GH97, GT2, GT27, GT28, GT3, GT32, GT35, GT4, GT5, GT51, GT8, GT83, GT94
SUG322	d__Bacteria;p__Bacteroidota;c__Bacteroidia;o__Bacteroidales;f__Bacteroidaceae;g__Prevotella;s__Prevotella sp000434975	201	51	CBM20, CBM32, CBM9, CE1, CE11, CE3, CE4, CE9, GH109, GH125, GH13, GH130, GH133, GH16, GH163, GH2, GH20, GH23, GH25, GH27, GH28, GH29, GH3, GH31, GH32, GH33, GH36, GH5, GH51, GH53, GH57, GH63, GH73, GH77, GH84, GH85, GH89, GH92, GH95, GH97, GT19, GT2, GT27, GT28, GT3, GT35, GT4, GT5, GT51, GT9, GT92
SUG831	d__Bacteria;p__Firmicutes_A;c__Clostridia;o__Lachnospirales;f__Lachnospiraceae;g__Roseburia;s__Roseburia inulinivorans	201	46	CBM34, CBM61, CBM82, CBM83, CE1, CE2, CE4, CE8, CE9, GH1, GH105, GH112, GH113, GH13, GH130, GH133, GH136, GH18, GH2, GH20, GH23, GH25, GH27, GH29, GH3, GH31, GH32, GH36, GH53, GH65, GH77, GH78, GH94, GH95, GT101, GT11, GT2, GT26, GT27, GT28, GT35, GT4, GT5, GT51, GT83
SUG214	d__Bacteria;p__Bacteroidota;c__Bacteroidia;o__Bacteroidales;f__UBA932;g__Cryptobacteroides;s__Cryptobacteroides sp018384035	200	49	CBM32, CBM50, CBM58, CBM67, CBM72, CE1, CE11, CE7, GH13, GH130, GH133, GH16, GH2, GH20, GH23, GH25, GH26, GH29, GH3, GH30, GH31, GH32, GH33, GH36, GH5, GH51, GH53, GH55, GH57, GH73, GH77, GH78, GH88, GH9, GH92, GH94, GH95, GH97, GT19, GT2, GT27, GT28, GT3, GT35, GT4, GT5, GT51, GT83, GT94
SUG346	d__Bacteria;p__Firmicutes_A;c__Clostridia;o__Oscillospirales;f__Ruminococcaceae;g__Gemmiger;s__Gemmiger sp004561545	200	49	CBM13, CBM32, CBM48, CE1, CE12, CE2, CE4, CE8, CE9, GH1, GH105, GH112, GH115, GH13, GH130, GH154, GH2, GH20, GH23, GH25, GH28, GH3, GH31, GH32, GH35, GH36, GH4, GH43, GH51, GH77, GH78, GH79, GH88, GH94, GT10, GT11, GT2, GT26, GT27, GT28, GT35, GT39, GT4, GT5, GT51, GT6, GT81, GT83, PL33
SUG367	d__Bacteria;p__Bacteroidota;c__Bacteroidia;o__Bacteroidales;f__Bacteroidaceae;g__Prevotella;s__Prevotella sp000434975	200	51	CBM20, CBM32, CBM9, CE1, CE11, CE3, CE4, CE9, GH109, GH123, GH125, GH13, GH130, GH133, GH16, GH163, GH2, GH20, GH23, GH25, GH27, GH28, GH29, GH3, GH31, GH32, GH33, GH36, GH5, GH51, GH53, GH57, GH63, GH73, GH77, GH85, GH89, GH92, GH95, GH97, GT19, GT2, GT27, GT28, GT3, GT35, GT4, GT5, GT51, GT9, GT92
SUG377	d__Bacteria;p__Firmicutes_A;c__Clostridia;o__Lachnospirales;f__Lachnospiraceae;g__JAGZHZ01;s__	200	34	AA7, CBM37, CBM48, CBM51, CBM9, CE1, CE4, CE9, GH109, GH127, GH13, GH146, GH18, GH2, GH27, GH3, GH31, GH32, GH36, GH37, GH42, GH43, GH51, GH63, GH73, GH77, GT1, GT2, GT27, GT28, GT35, GT4, GT5, GT51
SUG90	d__Bacteria;p__Firmicutes_A;c__Clostridia;o__Oscillospirales;f__Ruminococcaceae;g__Ruminococcus_C;s__Ruminococcus_C sp016297675	200	52	CBM13, CBM22, CBM3, CBM30, CBM35, CBM4, CBM48, CBM6, CBM76, CBM77, CBM78, CBM79, CBM9, CE1, CE3, CE4, CE7, GH1, GH10, GH13, GH130, GH16, GH2, GH25, GH26, GH3, GH30, GH32, GH33, GH43, GH44, GH48, GH5, GH59, GH74, GH76, GH77, GH8, GH9, GH94, GH95, GT2, GT28, GT35, GT4, GT5, GT51, PL1, PL11, PL31, PL9
SUG946	d__Bacteria;p__Firmicutes_A;c__Clostridia;o__Lachnospirales;f__Lachnospiraceae;g__Blautia_A;s__Blautia_A sp018919065	200	37	CBM13, CBM16, CBM34, CBM48, CE1, CE4, CE9, GH112, GH120, GH127, GH13, GH146, GH18, GH2, GH20, GH25, GH29, GH3, GH31, GH32, GH36, GH38, GH42, GH43, GH5, GH51, GH73, GH77, GH94, GT2, GT27, GT28, GT35, GT4, GT5, GT51, GT81
SUG441	d__Bacteria;p__Bacteroidota;c__Bacteroidia;o__Bacteroidales;f__UBA932;g__Cryptobacteroides;s__Cryptobacteroides sp004552115	199	54	CBM50, CBM51, CE1, CE11, GH109, GH117, GH123, GH125, GH127, GH13, GH130, GH133, GH146, GH16, GH18, GH2, GH20, GH23, GH26, GH27, GH28, GH29, GH3, GH30, GH31, GH32, GH33, GH36, GH38, GH42, GH43, GH49, GH5, GH53, GH57, GH66, GH73, GH76, GH77, GH78, GH92, GH97, GT19, GT2, GT27, GT28, GT3, GT35, GT4, GT5, GT51, GT83, GT94, PL22
SUG246	d__Bacteria;p__Firmicutes_A;c__Clostridia;o__Oscillospirales;f__Ruminococcaceae;g__Ruminococcus_C;s__Ruminococcus_C sp000433635	198	49	CBM13, CBM22, CBM3, CBM30, CBM35, CBM4, CBM48, CBM6, CBM76, CBM77, CBM78, CBM79, CBM9, CE2, CE3, CE4, GH1, GH10, GH13, GH130, GH16, GH2, GH25, GH26, GH3, GH30, GH31, GH32, GH36, GH43, GH44, GH48, GH5, GH59, GH74, GH77, GH8, GH9, GH94, GH95, GT2, GT28, GT35, GT4, GT5, GT51, PL1, PL11, PL9
SUG556	d__Bacteria;p__Bacteroidota;c__Bacteroidia;o__Bacteroidales;f__Bacteroidaceae;g__Prevotella;s__Prevotella sp000434975	198	50	CBM20, CBM32, CBM9, CE1, CE11, CE3, CE4, CE9, GH109, GH123, GH125, GH13, GH130, GH133, GH16, GH2, GH20, GH23, GH25, GH27, GH28, GH29, GH3, GH31, GH32, GH33, GH36, GH51, GH53, GH57, GH63, GH66, GH73, GH77, GH84, GH85, GH92, GH95, GH97, GT19, GT2, GT27, GT28, GT3, GT35, GT4, GT5, GT51, GT9, GT92
SUG679	d__Bacteria;p__Firmicutes_A;c__Clostridia;o__Oscillospirales;f__Ruminococcaceae;g__Gemmiger;s__Gemmiger variabilis_B	198	40	CBM13, CBM32, CBM48, CBM67, CE1, CE15, CE4, CE7, CE8, CE9, GH1, GH105, GH13, GH164, GH2, GH23, GH25, GH28, GH3, GH32, GH35, GH42, GH43, GH77, GH78, GH94, GT11, GT2, GT26, GT27, GT28, GT35, GT39, GT4, GT5, GT51, GT6, GT76, GT81, GT83
SUG682	d__Bacteria;p__Firmicutes_A;c__Clostridia;o__Oscillospirales;f__Butyricicoccaceae;g__JAAZKA01;s__JAAZKA01 sp016297585	198	43	CBM48, CBM67, CE1, CE14, CE15, CE2, CE4, CE9, GH106, GH109, GH116, GH123, GH127, GH13, GH146, GH148, GH151, GH163, GH2, GH20, GH24, GH25, GH28, GH29, GH3, GH31, GH32, GH33, GH36, GH38, GH39, GH4, GH43, GH5, GH78, GH95, GT2, GT26, GT28, GT35, GT4, GT5, GT51
SUG386	d__Bacteria;p__Bacteroidota;c__Bacteroidia;o__Bacteroidales;f__Bacteroidaceae;g__Prevotella;s__	197	49	CBM20, CBM50, CBM51, CE1, CE11, CE4, CE9, GH105, GH109, GH117, GH125, GH127, GH128, GH13, GH130, GH133, GH146, GH16, GH2, GH20, GH23, GH25, GH27, GH29, GH3, GH32, GH38, GH43, GH53, GH57, GH63, GH73, GH76, GH77, GH78, GH92, GH97, GT19, GT2, GT27, GT28, GT3, GT30, GT35, GT4, GT5, GT51, GT83, GT9
SUG550	d__Bacteria;p__Bacteroidota;c__Bacteroidia;o__Bacteroidales;f__UBA932;g__Cryptobacteroides;s__	197	47	CBM20, CBM50, CE1, CE11, GH109, GH127, GH128, GH13, GH133, GH146, GH158, GH16, GH2, GH20, GH23, GH25, GH27, GH29, GH3, GH31, GH32, GH33, GH36, GH37, GH43, GH5, GH53, GH57, GH73, GH77, GH88, GH89, GH93, GH97, GT19, GT2, GT28, GT3, GT35, GT4, GT5, GT51, GT94, PL12, PL21, PL29, PL8
SUG692	d__Bacteria;p__Bacteroidota;c__Bacteroidia;o__Bacteroidales;f__Bacteroidaceae;g__Prevotella;s__Prevotella sp000434975	197	51	CBM20, CBM32, CBM9, CE1, CE11, CE3, CE4, CE8, CE9, GH109, GH125, GH13, GH130, GH133, GH2, GH20, GH23, GH25, GH27, GH28, GH29, GH3, GH31, GH32, GH33, GH36, GH43, GH5, GH51, GH57, GH63, GH73, GH77, GH84, GH85, GH89, GH92, GH95, GH97, GT19, GT2, GT27, GT28, GT3, GT35, GT4, GT5, GT51, GT9, GT92, PL4
SUG581	d__Bacteria;p__Bacteroidota;c__Bacteroidia;o__Bacteroidales;f__Bacteroidaceae;g__Prevotella;s__Prevotella pectinovora	196	57	CBM20, CBM50, CBM57, CBM67, CE1, CE12, CE4, CE8, GH105, GH106, GH125, GH127, GH13, GH133, GH137, GH138, GH139, GH140, GH141, GH142, GH143, GH146, GH2, GH20, GH23, GH25, GH28, GH29, GH3, GH31, GH32, GH33, GH43, GH57, GH73, GH77, GH78, GH85, GH92, GH95, GH97, GT19, GT2, GT26, GT28, GT3, GT30, GT32, GT35, GT4, GT5, GT51, GT83, GT9, PL1, PL29, PL9
SUG666	d__Bacteria;p__Proteobacteria;c__Gammaproteobacteria;o__Enterobacterales;f__Enterobacteriaceae;g__Escherichia;s__Escherichia coli	196	55	AA1, AA2, AA3, AA4, AA6, AA7, AA8, CBM34, CBM48, CBM5, CBM50, CE1, CE11, CE14, CE4, CE8, CE9, GH1, GH102, GH103, GH13, GH15, GH153, GH2, GH23, GH24, GH25, GH3, GH31, GH32, GH37, GH38, GH4, GH63, GH65, GH73, GH77, GH8, GT1, GT19, GT2, GT20, GT21, GT26, GT28, GT30, GT35, GT4, GT5, GT51, GT56, GT8, GT83, GT9, PL22
SUG845	d__Bacteria;p__Firmicutes_A;c__Clostridia;o__Lachnospirales;f__Lachnospiraceae;g__W0P33-017;s__	196	44	CBM13, CBM22, CBM34, CBM4, CBM46, CBM48, CBM6, CBM9, CE1, CE4, CE9, GH10, GH115, GH127, GH13, GH146, GH16, GH18, GH2, GH23, GH25, GH3, GH31, GH32, GH36, GH39, GH42, GH43, GH5, GH51, GH53, GH73, GH77, GH8, GH9, GH94, GT1, GT2, GT26, GT28, GT35, GT4, GT5, GT51
SUG865	d__Bacteria;p__Bacteroidota;c__Bacteroidia;o__Bacteroidales;f__Bacteroidaceae;g__Prevotella;s__Prevotella sp000434975	196	50	CBM20, CBM32, CBM9, CE1, CE11, CE3, CE4, CE9, GH109, GH123, GH125, GH13, GH130, GH133, GH16, GH2, GH20, GH23, GH25, GH27, GH28, GH29, GH3, GH31, GH32, GH33, GH36, GH51, GH53, GH57, GH63, GH73, GH77, GH84, GH85, GH89, GH92, GH95, GH97, GT19, GT2, GT27, GT28, GT3, GT35, GT4, GT5, GT51, GT9, GT92
SUG1134	d__Bacteria;p__Bacteroidota;c__Bacteroidia;o__Bacteroidales;f__Bacteroidaceae;g__Prevotella;s__Prevotella sp000434975	195	50	CBM20, CBM32, CBM9, CE1, CE11, CE3, CE4, CE9, GH109, GH13, GH130, GH133, GH16, GH2, GH20, GH23, GH25, GH27, GH28, GH29, GH3, GH31, GH32, GH33, GH36, GH5, GH51, GH53, GH57, GH63, GH66, GH73, GH77, GH84, GH85, GH89, GH92, GH95, GH97, GT19, GT2, GT27, GT28, GT3, GT35, GT4, GT5, GT51, GT9, GT92
SUG404	d__Bacteria;p__Bacteroidota;c__Bacteroidia;o__Bacteroidales;f__Bacteroidaceae;g__Prevotella;s__	195	45	CBM20, CBM32, CBM50, CE4, CE6, GH109, GH110, GH13, GH130, GH133, GH144, GH16, GH2, GH20, GH23, GH25, GH29, GH3, GH32, GH33, GH43, GH53, GH57, GH73, GH74, GH77, GH84, GH85, GH92, GH95, GH97, GT11, GT19, GT2, GT27, GT28, GT3, GT30, GT35, GT4, GT5, GT51, GT8, GT83, GT9
SUG330	d__Bacteria;p__Bacteroidota;c__Bacteroidia;o__Bacteroidales;f__Bacteroidaceae;g__Prevotella;s__Prevotella sp000434975	193	49	CBM20, CBM32, CBM9, CE1, CE11, CE3, CE4, CE9, GH109, GH123, GH125, GH13, GH130, GH133, GH16, GH2, GH20, GH23, GH25, GH27, GH28, GH29, GH3, GH31, GH32, GH33, GH36, GH51, GH57, GH63, GH73, GH77, GH84, GH85, GH89, GH92, GH95, GH97, GT19, GT2, GT27, GT28, GT3, GT35, GT4, GT5, GT51, GT9, GT92
SUG506	d__Bacteria;p__Bacteroidota;c__Bacteroidia;o__Bacteroidales;f__Bacteroidaceae;g__Prevotella;s__Prevotella sp900768785	193	52	CBM20, CBM57, CBM67, CBM77, CE1, CE11, CE12, CE3, CE4, CE7, CE8, GH105, GH106, GH127, GH13, GH130, GH133, GH137, GH138, GH139, GH140, GH141, GH142, GH143, GH146, GH2, GH23, GH25, GH28, GH3, GH31, GH33, GH43, GH57, GH77, GH78, GH95, GT10, GT19, GT2, GT27, GT3, GT30, GT32, GT35, GT4, GT5, GT51, GT83, GT9, PL1, PL9
SUG601	d__Bacteria;p__Firmicutes_A;c__Clostridia;o__Oscillospirales;f__Oscillospiraceae;g__Faecousia;s__Faecousia sp004555705	193	39	CBM26, CBM32, CBM34, CBM48, CBM67, CE1, CE14, CE2, CE4, CE8, CE9, GH1, GH105, GH13, GH130, GH133, GH2, GH20, GH25, GH27, GH28, GH3, GH31, GH32, GH36, GH38, GH39, GH4, GH42, GH43, GH5, GH77, GH78, GT14, GT2, GT28, GT4, GT5, GT51
SUG625	d__Bacteria;p__Firmicutes_A;c__Clostridia;o__Oscillospirales;f__Ruminococcaceae;g__Gemmiger;s__Gemmiger formicilis	193	43	CBM13, CBM32, CBM48, CBM67, CE1, CE12, CE4, CE7, CE8, CE9, GH1, GH105, GH106, GH112, GH13, GH136, GH154, GH2, GH23, GH25, GH28, GH3, GH42, GH43, GH77, GH78, GH88, GT11, GT2, GT26, GT27, GT28, GT35, GT39, GT4, GT5, GT51, GT6, GT8, GT81, GT83, PL11, PL33
SUG628	d__Bacteria;p__Bacteroidota;c__Bacteroidia;o__Bacteroidales;f__Bacteroidaceae;g__Prevotella;s__Prevotella sp000434975	193	49	CBM20, CBM32, CBM9, CE1, CE11, CE3, CE4, CE9, GH109, GH125, GH13, GH130, GH133, GH16, GH2, GH20, GH23, GH25, GH27, GH28, GH29, GH3, GH31, GH32, GH33, GH36, GH5, GH51, GH53, GH57, GH63, GH73, GH77, GH85, GH89, GH92, GH95, GH97, GT19, GT2, GT27, GT28, GT3, GT35, GT4, GT5, GT51, GT9, GT92
SUG948	d__Bacteria;p__Firmicutes_A;c__Clostridia;o__Oscillospirales;f__Ruminococcaceae;g__Gemmiger;s__Gemmiger qucibialis	193	39	CBM13, CBM48, CBM67, CE1, CE12, CE4, CE8, CE9, GH1, GH105, GH112, GH115, GH13, GH2, GH23, GH25, GH28, GH3, GH31, GH32, GH42, GH43, GH51, GH67, GH77, GH78, GT10, GT11, GT2, GT26, GT27, GT28, GT35, GT39, GT4, GT5, GT51, GT6, GT83
SUG691	d__Bacteria;p__Spirochaetota;c__Spirochaetia;o__Treponematales;f__Treponemataceae;g__Treponema_D;s__Treponema_D sp002395155	192	45	CBM50, CBM56, CE1, CE2, CE4, GH1, GH10, GH115, GH120, GH127, GH13, GH130, GH142, GH146, GH18, GH2, GH23, GH26, GH27, GH3, GH31, GH35, GH36, GH43, GH5, GH51, GH57, GH63, GH73, GH77, GH8, GH9, GH94, GH95, GT10, GT104, GT2, GT26, GT28, GT35, GT4, GT5, GT51, GT8
SUG839	d__Bacteria;p__Bacteroidota;c__Bacteroidia;o__Bacteroidales;f__Rikenellaceae;g__Alistipes;s__	192	51	CBM32, CBM50, CE1, CE11, CE15, CE2, CE4, CE7, CE9, GH109, GH117, GH125, GH13, GH130, GH133, GH18, GH2, GH20, GH23, GH26, GH27, GH28, GH29, GH3, GH31, GH33, GH36, GH43, GH5, GH57, GH73, GH77, GH89, GH92, GH93, GH97, GT19, GT2, GT22, GT27, GT28, GT3, GT30, GT35, GT4, GT5, GT51, GT83, GT9, GT90, GT94
SUG896	d__Bacteria;p__Firmicutes_A;c__Clostridia;o__Oscillospirales;f__Ruminococcaceae;g__Ruminococcus_C;s__Ruminococcus_C sp000433635	192	48	CBM16, CBM22, CBM3, CBM30, CBM35, CBM4, CBM48, CBM76, CBM77, CBM78, CBM79, CE2, CE3, CE4, GH1, GH10, GH13, GH130, GH16, GH2, GH25, GH26, GH3, GH30, GH31, GH32, GH36, GH43, GH44, GH5, GH59, GH74, GH77, GH9, GH94, GH95, GT2, GT28, GT35, GT4, GT5, GT51, PL1, PL11, PL31, PL6, PL9
SUG115	d__Bacteria;p__Bacteroidota;c__Bacteroidia;o__Bacteroidales;f__Bacteroidaceae;g__Prevotella;s__Prevotella sp900768785	191	54	CBM20, CBM50, CBM57, CBM67, CE1, CE11, CE12, CE3, CE4, CE7, CE8, GH105, GH106, GH127, GH13, GH130, GH133, GH137, GH138, GH139, GH140, GH141, GH142, GH143, GH146, GH2, GH23, GH25, GH28, GH3, GH31, GH33, GH43, GH57, GH73, GH77, GH78, GH95, GT10, GT19, GT2, GT27, GT28, GT3, GT30, GT32, GT35, GT4, GT5, GT51, GT83, GT9, PL1, PL9
SUG62	d__Bacteria;p__Bacteroidota;c__Bacteroidia;o__Bacteroidales;f__Bacteroidaceae;g__Prevotella;s__Prevotella sp004557285	191	53	CBM13, CBM20, CBM57, CBM67, CE1, CE11, CE12, CE3, CE4, CE8, GH105, GH106, GH127, GH13, GH133, GH137, GH138, GH139, GH140, GH141, GH142, GH143, GH146, GH16, GH2, GH23, GH25, GH28, GH29, GH31, GH33, GH43, GH5, GH53, GH57, GH77, GH78, GH85, GH94, GH95, GH97, GT19, GT2, GT27, GT28, GT3, GT30, GT35, GT4, GT5, GT51, PL1, PL9
SUG890	d__Bacteria;p__Bacteroidota;c__Bacteroidia;o__Bacteroidales;f__UBA932;g__Cryptobacteroides;s__Cryptobacteroides sp000434935	191	41	CBM50, CBM6, CE1, CE11, CE15, CE4, GH109, GH125, GH13, GH133, GH16, GH2, GH20, GH23, GH24, GH25, GH3, GH31, GH33, GH39, GH5, GH50, GH57, GH73, GH77, GH89, GH92, GH93, GH95, GH97, GT19, GT2, GT27, GT28, GT3, GT35, GT4, GT5, GT51, GT83, GT94
SUG146	d__Bacteria;p__Bacteroidota;c__Bacteroidia;o__Bacteroidales;f__Bacteroidaceae;g__Alloprevotella;s__	190	45	CBM20, CBM32, CBM50, CE1, CE11, CE3, CE4, CE9, GH109, GH13, GH133, GH141, GH16, GH2, GH20, GH23, GH25, GH29, GH3, GH31, GH32, GH33, GH35, GH43, GH57, GH73, GH77, GH84, GH88, GH89, GH92, GH95, GT11, GT14, GT19, GT2, GT28, GT3, GT30, GT35, GT4, GT5, GT51, PL33
SUG160	d__Bacteria;p__Firmicutes_A;c__Clostridia;o__Lachnospirales;f__Lachnospiraceae;g__Eubacterium_F;s__	190	42	CBM2, CBM22, CBM32, CBM36, CBM48, CBM6, CE1, CE4, GH10, GH109, GH115, GH127, GH13, GH146, GH18, GH2, GH23, GH25, GH27, GH3, GH31, GH36, GH39, GH43, GH5, GH51, GH67, GH77, GH8, GH95, GH97, GT2, GT26, GT28, GT35, GT39, GT4, GT5, GT51, GT81, GT83, PL9
SUG280	d__Bacteria;p__Firmicutes_A;c__Clostridia;o__Oscillospirales;f__Oscillospiraceae;g__Faecousia;s__	190	38	CBM34, CBM48, CBM67, CE1, CE14, CE4, CE8, CE9, GH1, GH105, GH112, GH115, GH120, GH123, GH125, GH13, GH133, GH2, GH20, GH24, GH25, GH3, GH31, GH36, GH43, GH51, GH65, GH67, GH77, GH78, GH79, GH94, GT2, GT28, GT35, GT4, GT5, GT51
SUG298	d__Bacteria;p__Firmicutes_A;c__Clostridia;o__Lachnospirales;f__Lachnospiraceae;g__Acetatifactor;s__Acetatifactor intestinalis	190	41	CBM26, CBM34, CBM48, CBM61, CE1, CE12, CE2, CE4, CE8, GH1, GH105, GH112, GH113, GH115, GH13, GH130, GH18, GH2, GH25, GH26, GH28, GH3, GH35, GH36, GH43, GH5, GH51, GH53, GH65, GH77, GH8, GH94, GT2, GT27, GT28, GT35, GT39, GT5, GT51, GT83, PL33
SUG687	d__Bacteria;p__Firmicutes_A;c__Clostridia;o__Oscillospirales;f__Ruminococcaceae;g__Gemmiger;s__Gemmiger formicilis	190	41	CBM13, CBM32, CBM35, CBM48, CBM67, CE1, CE4, CE8, CE9, GH105, GH112, GH13, GH136, GH154, GH2, GH23, GH25, GH28, GH3, GH31, GH36, GH42, GH43, GH77, GH78, GH88, GH94, GT11, GT2, GT26, GT27, GT28, GT35, GT39, GT4, GT5, GT51, GT6, GT81, GT83, PL33
SUG906	d__Bacteria;p__Proteobacteria;c__Gammaproteobacteria;o__Enterobacterales;f__Enterobacteriaceae;g__Escherichia;s__Escherichia coli	190	54	AA2, AA3, AA4, AA6, AA7, AA8, CBM34, CBM48, CBM50, CE1, CE11, CE14, CE4, CE8, CE9, GH1, GH103, GH127, GH13, GH146, GH15, GH153, GH2, GH23, GH24, GH25, GH3, GH31, GH32, GH37, GH38, GH4, GH63, GH65, GH73, GH77, GH8, GT1, GT19, GT2, GT20, GT21, GT26, GT28, GT30, GT35, GT4, GT5, GT51, GT56, GT8, GT83, GT9, PL22
SUG201	d__Bacteria;p__Bacteroidota;c__Bacteroidia;o__Bacteroidales;f__Bacteroidaceae;g__Alloprevotella;s__Alloprevotella sp004552155	189	46	CBM20, CBM32, CBM50, CE1, CE11, CE3, CE4, CE9, GH109, GH110, GH13, GH130, GH133, GH16, GH2, GH20, GH23, GH25, GH29, GH31, GH32, GH33, GH35, GH5, GH57, GH73, GH77, GH85, GH89, GH92, GH95, GT11, GT14, GT19, GT2, GT26, GT27, GT28, GT3, GT30, GT35, GT4, GT5, GT51, GT81, GT83
SUG438	d__Bacteria;p__Proteobacteria;c__Gammaproteobacteria;o__Enterobacterales;f__Enterobacteriaceae;g__Escherichia;s__Escherichia coli	189	55	AA2, AA3, AA4, AA6, AA7, AA8, CBM34, CBM48, CBM50, CE1, CE11, CE14, CE4, CE8, CE9, GH1, GH102, GH103, GH127, GH13, GH146, GH153, GH2, GH23, GH25, GH3, GH31, GH32, GH33, GH37, GH38, GH4, GH63, GH65, GH73, GH77, GH8, GT107, GT19, GT2, GT20, GT21, GT25, GT26, GT28, GT30, GT35, GT4, GT5, GT51, GT56, GT8, GT83, GT9, PL22
SUG505	d__Bacteria;p__Bacteroidota;c__Bacteroidia;o__Bacteroidales;f__Bacteroidaceae;g__Prevotella;s__	189	49	CBM20, CBM26, CBM50, CBM51, CE1, CE11, CE4, CE9, GH105, GH117, GH125, GH127, GH128, GH13, GH130, GH133, GH146, GH16, GH2, GH20, GH23, GH25, GH27, GH29, GH3, GH32, GH38, GH43, GH53, GH57, GH63, GH73, GH76, GH77, GH78, GH92, GH97, GT19, GT2, GT27, GT28, GT3, GT30, GT35, GT4, GT5, GT51, GT83, GT9
SUG553	d__Bacteria;p__Bacteroidota;c__Bacteroidia;o__Bacteroidales;f__Bacteroidaceae;g__Alloprevotella;s__	189	48	CBM20, CBM32, CBM50, CE1, CE11, CE3, CE4, CE9, GH109, GH110, GH125, GH13, GH133, GH141, GH16, GH2, GH20, GH23, GH25, GH29, GH3, GH31, GH32, GH33, GH36, GH43, GH5, GH57, GH77, GH84, GH88, GH89, GH92, GH95, GT11, GT14, GT19, GT2, GT28, GT3, GT30, GT35, GT4, GT5, GT51, GT83, PL33
SUG662	d__Bacteria;p__Bacteroidota;c__Bacteroidia;o__Bacteroidales;f__UBA932;g__Cryptobacteroides;s__	189	46	CBM20, CBM67, CE1, CE3, CE4, GH117, GH123, GH127, GH13, GH133, GH146, GH16, GH2, GH20, GH23, GH25, GH27, GH3, GH30, GH31, GH32, GH36, GH37, GH43, GH5, GH57, GH73, GH77, GH78, GH88, GH89, GH93, GH97, GT19, GT2, GT28, GT3, GT35, GT4, GT5, GT51, GT94, PL12, PL21, PL29, PL8
SUG18	d__Bacteria;p__Firmicutes_A;c__Clostridia;o__Lachnospirales;f__Lachnospiraceae;g__CAG-56;s__CAG-56 sp900539525	188	33	CBM32, CBM47, CBM48, CBM51, CE4, CE9, GH101, GH109, GH112, GH123, GH13, GH136, GH18, GH2, GH20, GH29, GH3, GH31, GH32, GH33, GH36, GH51, GH77, GH84, GH89, GH95, GT2, GT27, GT28, GT35, GT4, GT5, GT51
SUG373	d__Bacteria;p__Bacteroidota;c__Bacteroidia;o__Bacteroidales;f__Bacteroidaceae;g__Alloprevotella;s__Alloprevotella sp004557185	188	44	CBM32, CBM50, CE1, CE11, CE3, CE4, CE9, GH109, GH110, GH123, GH13, GH133, GH16, GH2, GH20, GH23, GH25, GH29, GH31, GH32, GH33, GH36, GH5, GH53, GH57, GH73, GH77, GH84, GH89, GH95, GH97, GT14, GT19, GT2, GT28, GT3, GT30, GT32, GT35, GT4, GT5, GT51, GT81, GT83
SUG1097	d__Bacteria;p__Firmicutes_A;c__Clostridia;o__Oscillospirales;f__Ruminococcaceae;g__Gemmiger;s__Gemmiger variabilis_B	187	34	CBM13, CBM32, CBM48, CBM67, CE1, CE4, CE8, CE9, GH1, GH105, GH13, GH2, GH23, GH25, GH28, GH3, GH35, GH42, GH43, GH77, GH78, GT11, GT2, GT26, GT27, GT28, GT35, GT39, GT4, GT5, GT51, GT6, GT81, GT83
SUG265	d__Bacteria;p__Spirochaetota;c__Spirochaetia;o__Treponematales;f__Treponemataceae;g__Treponema_D;s__Treponema_D sp002395155	187	45	CBM50, CBM56, CE1, CE2, CE4, GH1, GH10, GH115, GH120, GH127, GH13, GH130, GH142, GH146, GH18, GH2, GH23, GH26, GH27, GH3, GH31, GH35, GH36, GH43, GH5, GH51, GH57, GH63, GH73, GH77, GH8, GH9, GH94, GH95, GT104, GT11, GT2, GT26, GT28, GT35, GT4, GT5, GT51, GT8
SUG582	d__Bacteria;p__Bacteroidota;c__Bacteroidia;o__Bacteroidales;f__UBA932;g__Cryptobacteroides;s__Cryptobacteroides sp000431015	187	52	CBM20, CBM32, CBM50, CBM58, CBM6, CBM67, CE1, CE11, CE2, CE4, GH106, GH109, GH110, GH123, GH125, GH127, GH13, GH133, GH146, GH2, GH20, GH23, GH25, GH28, GH29, GH3, GH30, GH31, GH33, GH36, GH53, GH57, GH73, GH77, GH78, GH9, GH92, GH93, GH95, GH97, GT19, GT2, GT27, GT28, GT3, GT35, GT4, GT5, GT51, GT83, GT94, PL22
SUG1075	d__Bacteria;p__Firmicutes_A;c__Clostridia;o__Lachnospirales;f__Lachnospiraceae;g__Mediterraneibacter;s__Mediterraneibacter torques	186	38	CBM32, CBM34, CBM40, CBM47, CBM48, CBM50, CBM51, CBM62, CE3, CE4, CE9, GH1, GH101, GH109, GH112, GH123, GH13, GH136, GH18, GH2, GH20, GH25, GH29, GH31, GH33, GH4, GH42, GH73, GH77, GH84, GH89, GH95, GT2, GT28, GT35, GT4, GT5, GT51
SUG336	d__Bacteria;p__Firmicutes_A;c__Clostridia;o__Lachnospirales;f__Lachnospiraceae;g__Agathobacter;s__Agathobacter faecis	186	48	CBM22, CBM27, CBM34, CBM4, CBM48, CBM61, CBM9, CE1, CE2, CE4, CE9, GH1, GH10, GH113, GH114, GH115, GH127, GH13, GH133, GH146, GH16, GH2, GH20, GH23, GH25, GH26, GH27, GH3, GH31, GH32, GH36, GH39, GH42, GH43, GH5, GH51, GH53, GH77, GH8, GH9, GH94, GT2, GT35, GT4, GT5, GT51, GT8
SUG442	d__Bacteria;p__Bacteroidota;c__Bacteroidia;o__Bacteroidales;f__Bacteroidaceae;g__Prevotella;s__Prevotella sp900543975	186	50	CBM20, CBM26, CBM32, CBM50, CBM6, CE1, CE11, CE4, CE9, GH125, GH127, GH13, GH133, GH146, GH2, GH20, GH23, GH25, GH28, GH29, GH3, GH31, GH32, GH33, GH36, GH38, GH43, GH53, GH57, GH66, GH73, GH76, GH77, GH84, GH9, GH92, GH95, GH97, GT19, GT2, GT26, GT27, GT28, GT3, GT35, GT4, GT5, GT51, GT83, GT9
SUG477	d__Bacteria;p__Firmicutes_A;c__Clostridia;o__Christensenellales;f__CAG-74;g__Ventricola;s__Ventricola sp004557905	186	49	CBM50, CE1, CE12, CE14, CE4, CE8, CE9, GH1, GH105, GH112, GH115, GH123, GH127, GH13, GH146, GH154, GH2, GH20, GH23, GH28, GH3, GH35, GH36, GH38, GH4, GH42, GH43, GH50, GH51, GH77, GH88, GH94, GT1, GT14, GT2, GT27, GT28, GT32, GT35, GT39, GT4, GT5, GT51, GT76, GT8, GT81, GT83, PL33
SUG58	d__Bacteria;p__Firmicutes_A;c__Clostridia;o__Lachnospirales;f__Lachnospiraceae;g__Roseburia;s__Roseburia sp001940165	186	48	CBM20, CBM26, CBM32, CBM34, CBM4, CBM48, CBM56, CBM61, CE2, CE4, GH1, GH109, GH113, GH127, GH13, GH130, GH133, GH146, GH16, GH161, GH18, GH2, GH23, GH25, GH3, GH30, GH31, GH32, GH36, GH42, GH43, GH51, GH53, GH64, GH73, GH77, GH94, GH95, GT2, GT21, GT26, GT27, GT28, GT35, GT5, GT51, GT8
SUG918	d__Bacteria;p__Firmicutes_A;c__Clostridia;o__Lachnospirales;f__Lachnospiraceae;g__Agathobacter;s__Agathobacter sp900548765	186	41	CBM34, CBM48, CBM61, CBM67, CBM82, CBM83, CE4, CE7, GH1, GH114, GH127, GH13, GH133, GH146, GH16, GH18, GH2, GH23, GH25, GH3, GH31, GH32, GH36, GH42, GH43, GH51, GH53, GH77, GH78, GH8, GH94, GT2, GT26, GT27, GT28, GT35, GT4, GT5, GT51, GT8, GT9
SUG94	d__Bacteria;p__Firmicutes_A;c__Clostridia;o__Lachnospirales;f__Lachnospiraceae;g__V9D3004;s__V9D3004 sp002349525	186	38	CBM13, CBM35, CBM48, CBM6, CBM9, CE1, CE4, GH10, GH115, GH127, GH13, GH146, GH18, GH2, GH27, GH3, GH30, GH31, GH36, GH39, GH43, GH5, GH51, GH67, GH77, GH8, GH95, GH97, GT2, GT28, GT35, GT39, GT4, GT45, GT5, GT51, GT76, GT83
SUG966	d__Bacteria;p__Firmicutes_A;c__Clostridia;o__Oscillospirales;f__Ruminococcaceae;g__Ruthenibacterium;s__Ruthenibacterium lactatiformans	186	44	AA4, AA7, CBM13, CBM32, CBM40, CBM48, CBM61, CE1, CE14, CE15, CE2, CE4, CE7, CE9, GH1, GH105, GH109, GH112, GH117, GH123, GH13, GH165, GH2, GH20, GH23, GH25, GH3, GH30, GH33, GH36, GH38, GH4, GH43, GH77, GH9, GH93, GH94, GT2, GT27, GT28, GT35, GT4, GT5, GT51
SUG997	d__Bacteria;p__Bacteroidota;c__Bacteroidia;o__Bacteroidales;f__Bacteroidaceae;g__Alloprevotella;s__	186	47	CBM20, CBM32, CBM50, CBM51, CBM9, CE1, CE4, CE9, GH109, GH123, GH13, GH130, GH133, GH16, GH2, GH20, GH23, GH25, GH27, GH29, GH33, GH43, GH57, GH73, GH74, GH77, GH84, GH85, GH92, GH95, GH97, GT11, GT19, GT2, GT23, GT27, GT28, GT3, GT30, GT32, GT35, GT4, GT5, GT51, GT8, GT9, GT90
SUG1086	d__Bacteria;p__Bacteroidota;c__Bacteroidia;o__Bacteroidales;f__Bacteroidaceae;g__Prevotella;s__Prevotella sp004558865	185	45	CBM20, CBM50, CBM67, CE1, CE11, CE4, GH109, GH115, GH125, GH13, GH130, GH133, GH16, GH163, GH18, GH2, GH20, GH23, GH25, GH28, GH29, GH3, GH32, GH33, GH36, GH51, GH53, GH57, GH73, GH77, GH84, GH85, GH92, GH95, GH97, GT19, GT2, GT27, GT28, GT30, GT4, GT5, GT51, GT83, GT9
SUG219	d__Bacteria;p__Firmicutes_A;c__Clostridia;o__UBA1381;f__UBA1381;g__;s__	185	48	AA6, CBM13, CBM32, CBM34, CBM48, CE12, CE4, GH105, GH106, GH112, GH115, GH117, GH120, GH127, GH13, GH146, GH154, GH159, GH2, GH23, GH26, GH27, GH28, GH3, GH30, GH33, GH35, GH4, GH42, GH43, GH51, GH53, GH73, GH77, GH88, GT2, GT26, GT28, GT35, GT39, GT4, GT5, GT51, PL1, PL11, PL26, PL33
SUG283	d__Bacteria;p__Firmicutes_A;c__Clostridia;o__Lachnospirales;f__Lachnospiraceae;g__Enterocloster;s__Enterocloster aldenensis	185	43	AA4, AA7, CBM48, CE1, CE15, CE4, CE6, CE9, GH1, GH105, GH109, GH112, GH120, GH127, GH13, GH146, GH18, GH2, GH23, GH25, GH28, GH3, GH31, GH32, GH36, GH37, GH4, GH43, GH51, GH77, GH88, GT2, GT26, GT27, GT28, GT32, GT35, GT4, GT51, GT8, PL12, PL22
SUG555	d__Bacteria;p__Bacteroidota;c__Bacteroidia;o__Bacteroidales;f__Bacteroidaceae;g__Prevotella;s__Prevotella sp004558865	185	50	CBM20, CBM50, CBM67, CE1, CE11, CE4, GH109, GH115, GH125, GH13, GH130, GH133, GH154, GH16, GH163, GH18, GH2, GH20, GH23, GH25, GH28, GH29, GH3, GH31, GH32, GH33, GH36, GH51, GH53, GH57, GH73, GH74, GH77, GH84, GH85, GH92, GH95, GH97, GT19, GT2, GT23, GT27, GT28, GT30, GT35, GT4, GT5, GT51, GT83, GT9
SUG731	d__Bacteria;p__Spirochaetota;c__Spirochaetia;o__Treponematales;f__Treponemataceae;g__Treponema_D;s__Treponema_D sp016292805	185	51	CBM4, CBM50, CBM56, CBM9, CE1, CE2, CE4, GH1, GH10, GH11, GH115, GH127, GH13, GH130, GH142, GH146, GH148, GH149, GH16, GH18, GH2, GH23, GH26, GH27, GH3, GH31, GH32, GH36, GH37, GH39, GH43, GH5, GH51, GH57, GH63, GH73, GH77, GH78, GH8, GH9, GH95, GT104, GT2, GT26, GT28, GT32, GT35, GT4, GT5, GT51, GT8
SUG81	d__Bacteria;p__Firmicutes_A;c__Clostridia;o__Lachnospirales;f__Lachnospiraceae;g__Dorea_A;s__	185	40	AA4, AA7, CBM12, CBM13, CBM34, CBM48, CBM67, CE4, CE9, GH1, GH112, GH120, GH123, GH127, GH13, GH146, GH2, GH25, GH3, GH31, GH32, GH35, GH36, GH42, GH43, GH5, GH51, GH53, GH73, GH77, GH78, GH94, GT2, GT27, GT28, GT32, GT35, GT4, GT5, GT51
SUG254	d__Bacteria;p__Firmicutes_A;c__Clostridia;o__Oscillospirales;f__Acutalibacteraceae;g__UBA1081;s__	184	47	CBM48, CBM67, CE1, CE14, CE4, GH106, GH109, GH110, GH123, GH125, GH127, GH13, GH139, GH146, GH18, GH2, GH20, GH23, GH25, GH27, GH29, GH3, GH31, GH33, GH35, GH36, GH38, GH39, GH4, GH42, GH43, GH5, GH51, GH63, GH77, GH78, GH94, GH95, GT10, GT2, GT27, GT28, GT35, GT4, GT5, GT51, GT84
SUG1024	d__Bacteria;p__Firmicutes_A;c__Clostridia;o__Oscillospirales;f__Ruminococcaceae;g__UMGS1889;s__	183	43	CBM2, CBM48, CBM6, CBM65, CE13, CE2, CE4, GH10, GH113, GH127, GH13, GH130, GH146, GH16, GH2, GH23, GH25, GH26, GH27, GH3, GH31, GH32, GH36, GH4, GH42, GH43, GH44, GH5, GH51, GH59, GH74, GH9, GH94, GH95, GT2, GT27, GT28, GT35, GT4, GT5, GT51, GT8, GT81
SUG347	d__Bacteria;p__Bacteroidota;c__Bacteroidia;o__Bacteroidales;f__Bacteroidaceae;g__Prevotella;s__Prevotella sp900543975	183	51	CBM20, CBM26, CBM32, CBM50, CE1, CE11, CE2, CE4, CE8, CE9, GH125, GH127, GH13, GH133, GH144, GH146, GH2, GH20, GH23, GH25, GH29, GH3, GH31, GH32, GH33, GH36, GH43, GH53, GH57, GH66, GH73, GH76, GH77, GH78, GH84, GH9, GH92, GH95, GH97, GT19, GT2, GT27, GT28, GT3, GT30, GT35, GT4, GT5, GT51, GT83, GT9
SUG461	d__Bacteria;p__Bacteroidota;c__Bacteroidia;o__Bacteroidales;f__Bacteroidaceae;g__Alloprevotella;s__Alloprevotella sp004552195	183	49	CBM13, CBM32, CBM50, CE1, CE11, CE4, CE9, GH109, GH110, GH123, GH13, GH133, GH16, GH2, GH20, GH23, GH25, GH29, GH31, GH32, GH33, GH36, GH43, GH5, GH53, GH57, GH73, GH74, GH77, GH84, GH89, GH92, GH95, GH97, GT14, GT19, GT2, GT23, GT26, GT28, GT3, GT30, GT35, GT4, GT5, GT51, GT8, GT83, GT9
SUG65	d__Bacteria;p__Firmicutes_A;c__Clostridia;o__Oscillospirales;f__Ruminococcaceae;g__UMGS363;s__	183	47	CBM2, CBM35, CBM37, CBM48, CBM6, CBM65, CE2, CE4, CE8, GH105, GH113, GH127, GH13, GH130, GH146, GH16, GH18, GH2, GH23, GH25, GH26, GH27, GH28, GH3, GH31, GH32, GH33, GH36, GH4, GH43, GH44, GH5, GH51, GH59, GH74, GH77, GH9, GH94, GH95, GT2, GT28, GT32, GT35, GT5, GT51, GT73, GT8
SUG868	d__Bacteria;p__Firmicutes_A;c__Clostridia;o__Lachnospirales;f__Lachnospiraceae;g__Acetatifactor;s__Acetatifactor intestinalis	183	42	CBM26, CBM34, CBM48, CBM61, CE1, CE12, CE2, CE4, CE8, CE9, GH105, GH112, GH113, GH114, GH115, GH13, GH130, GH18, GH2, GH25, GH26, GH28, GH3, GH31, GH35, GH36, GH43, GH5, GH51, GH53, GH65, GH77, GH8, GH94, GT2, GT28, GT35, GT39, GT4, GT51, GT76, GT83
SUG1125	d__Bacteria;p__Bacteroidota;c__Bacteroidia;o__Bacteroidales;f__Bacteroidaceae;g__Prevotella;s__Prevotella sp004558865	182	45	CBM20, CBM67, CE1, CE11, CE4, GH109, GH115, GH125, GH13, GH130, GH133, GH16, GH163, GH165, GH18, GH2, GH20, GH23, GH25, GH28, GH29, GH3, GH32, GH33, GH36, GH51, GH53, GH57, GH77, GH84, GH85, GH92, GH95, GH97, GT19, GT2, GT23, GT27, GT28, GT30, GT4, GT5, GT51, GT83, GT9
SUG1041	d__Bacteria;p__Firmicutes_A;c__Clostridia;o__Oscillospirales;f__Ruminococcaceae;g__CAG-353;s__	181	41	CBM35, CBM37, CBM48, CBM65, CE1, CE2, CE4, GH10, GH113, GH127, GH13, GH130, GH146, GH16, GH2, GH23, GH25, GH26, GH27, GH3, GH31, GH36, GH4, GH43, GH44, GH5, GH51, GH67, GH74, GH77, GH9, GH94, GH95, GT2, GT27, GT28, GT35, GT4, GT5, GT51, GT8
SUG920	d__Bacteria;p__Firmicutes_A;c__Clostridia;o__Oscillospirales;f__Ruminococcaceae;g__Ruminococcus_C;s__Ruminococcus_C sp000433635	181	46	CBM13, CBM22, CBM3, CBM35, CBM4, CBM48, CBM6, CBM77, CBM78, CBM79, CBM9, CE2, CE3, CE4, GH1, GH10, GH13, GH130, GH2, GH25, GH26, GH3, GH30, GH31, GH32, GH36, GH43, GH44, GH48, GH5, GH59, GH74, GH77, GH8, GH9, GH94, GH95, GT2, GT28, GT35, GT4, GT5, GT51, PL1, PL9
SUG10	d__Bacteria;p__Firmicutes_A;c__Clostridia;o__Lachnospirales;f__Lachnospiraceae;g__;s__	179	36	CBM48, CBM50, CBM67, CE1, CE4, CE9, GH1, GH109, GH120, GH13, GH130, GH133, GH18, GH2, GH20, GH25, GH3, GH30, GH31, GH32, GH35, GH36, GH39, GH4, GH42, GH43, GH51, GH65, GH77, GH78, GT2, GT28, GT35, GT4, GT5, GT51
SUG1149	d__Bacteria;p__Spirochaetota;c__Spirochaetia;o__Treponematales;f__Treponemataceae;g__Treponema_D;s__Treponema_D sp002395155	179	44	CBM50, CE1, CE2, CE4, GH1, GH10, GH115, GH120, GH127, GH13, GH130, GH142, GH146, GH18, GH2, GH23, GH26, GH27, GH3, GH31, GH35, GH36, GH43, GH5, GH51, GH57, GH63, GH73, GH77, GH8, GH9, GH94, GH95, GT10, GT104, GT2, GT26, GT28, GT35, GT4, GT5, GT51, GT8
SUG418	d__Bacteria;p__Bacteroidota;c__Bacteroidia;o__Bacteroidales;f__Bacteroidaceae;g__Alloprevotella;s__Alloprevotella sp004562975	179	46	CBM13, CBM32, CBM50, CE1, CE11, CE14, CE4, GH109, GH110, GH123, GH13, GH133, GH16, GH2, GH20, GH23, GH25, GH28, GH29, GH31, GH33, GH36, GH43, GH57, GH73, GH74, GH77, GH84, GH88, GH89, GH92, GH95, GH97, GT14, GT19, GT2, GT23, GT27, GT28, GT3, GT35, GT4, GT5, GT51, GT8, GT92
SUG429	d__Bacteria;p__Firmicutes_A;c__Clostridia;o__Oscillospirales;f__Ruminococcaceae;g__Gemmiger;s__Gemmiger sp900554145	179	32	CBM13, CBM32, CBM67, CE1, CE12, CE4, CE8, CE9, GH1, GH105, GH109, GH13, GH2, GH23, GH25, GH28, GH3, GH31, GH42, GH43, GH77, GH78, GH94, GT2, GT27, GT28, GT35, GT39, GT4, GT5, GT51, GT83
SUG490	d__Bacteria;p__Firmicutes_C;c__Negativicutes;o__Selenomonadales;f__Selenomonadaceae;g__Selenomonas_C;s__	179	41	AA4, AA6, AA7, CBM27, CBM48, CBM61, CE1, CE11, CE2, CE4, CE9, GH1, GH13, GH16, GH2, GH23, GH25, GH26, GH3, GH32, GH36, GH53, GH73, GH77, GH84, GH9, GT19, GT2, GT26, GT28, GT30, GT32, GT35, GT4, GT41, GT5, GT51, GT8, GT83, GT9
SUG837	d__Bacteria;p__Bacteroidota;c__Bacteroidia;o__Bacteroidales;f__Bacteroidaceae;g__Prevotella;s__Prevotella sp000434975	179	49	CBM20, CBM32, CBM9, CE1, CE11, CE3, CE4, CE9, GH109, GH125, GH13, GH130, GH133, GH16, GH2, GH20, GH23, GH25, GH27, GH28, GH29, GH3, GH31, GH32, GH33, GH36, GH51, GH53, GH57, GH63, GH73, GH77, GH84, GH85, GH89, GH92, GH95, GH97, GT19, GT2, GT27, GT28, GT3, GT35, GT4, GT5, GT51, GT9, GT92
SUG1100	d__Bacteria;p__Firmicutes_A;c__Clostridia;o__Oscillospirales;f__Ruminococcaceae;g__Ruminococcus_C;s__Ruminococcus_C sp000433635	178	46	CBM22, CBM3, CBM30, CBM35, CBM4, CBM48, CBM76, CBM77, CBM78, CBM79, CBM9, CE2, CE3, CE4, GH1, GH10, GH13, GH130, GH16, GH2, GH25, GH26, GH3, GH30, GH31, GH36, GH44, GH48, GH5, GH59, GH74, GH77, GH8, GH9, GH94, GH95, GT2, GT28, GT35, GT4, GT5, GT51, PL1, PL11, PL9
SUG313	d__Bacteria;p__Bacteroidota;c__Bacteroidia;o__Bacteroidales;f__Bacteroidaceae;g__Alloprevotella;s__Alloprevotella sp004555425	178	45	CBM32, CBM50, CE1, CE11, CE3, CE4, CE9, GH109, GH110, GH13, GH130, GH133, GH16, GH163, GH2, GH20, GH23, GH25, GH29, GH31, GH32, GH33, GH35, GH5, GH57, GH73, GH77, GH84, GH85, GH89, GH92, GH95, GT19, GT2, GT23, GT26, GT27, GT28, GT3, GT30, GT35, GT4, GT5, GT51, GT83
SUG68	d__Bacteria;p__Firmicutes_A;c__Clostridia;o__Oscillospirales;f__CAG-272;g__CAG-448;s__CAG-448 sp003150135	178	38	CBM32, CBM51, CBM67, CE1, CE4, CE9, GH1, GH106, GH109, GH110, GH123, GH127, GH13, GH146, GH151, GH163, GH2, GH20, GH23, GH27, GH28, GH3, GH30, GH36, GH38, GH39, GH77, GH78, GH84, GH99, GT2, GT27, GT28, GT32, GT35, GT4, GT5, GT51
SUG745	d__Bacteria;p__Bacteroidota;c__Bacteroidia;o__Bacteroidales;f__Bacteroidaceae;g__Prevotella;s__Prevotella sp000434975	178	47	CBM20, CBM32, CBM9, CE1, CE11, CE3, CE4, CE9, GH109, GH125, GH13, GH130, GH133, GH16, GH2, GH20, GH23, GH25, GH28, GH29, GH3, GH31, GH32, GH33, GH36, GH51, GH53, GH57, GH73, GH77, GH84, GH85, GH89, GH92, GH95, GH97, GT19, GT2, GT27, GT28, GT3, GT35, GT4, GT5, GT51, GT9, GT92
SUG912	d__Bacteria;p__Firmicutes_A;c__Clostridia;o__Lachnospirales;f__Lachnospiraceae;g__Eubacterium_F;s__Eubacterium_F sp003491505	178	34	CBM22, CBM36, CBM48, CBM6, CE1, CE4, GH10, GH11, GH115, GH127, GH13, GH146, GH18, GH2, GH23, GH27, GH3, GH39, GH43, GH5, GH51, GH67, GH77, GH8, GH95, GH97, GT2, GT28, GT35, GT39, GT4, GT5, GT51, GT83
SUG1095	d__Bacteria;p__Bacteroidota;c__Bacteroidia;o__Bacteroidales;f__Bacteroidaceae;g__Alloprevotella;s__	177	46	CBM32, CBM50, CE1, CE11, CE3, CE4, GH109, GH110, GH125, GH13, GH133, GH141, GH16, GH2, GH20, GH23, GH25, GH29, GH3, GH31, GH32, GH33, GH35, GH36, GH43, GH5, GH57, GH84, GH88, GH89, GH92, GH95, GT11, GT14, GT19, GT2, GT28, GT3, GT30, GT35, GT4, GT5, GT51, GT83, PL33
SUG342	d__Bacteria;p__Bacteroidota;c__Bacteroidia;o__Bacteroidales;f__UBA932;g__Cryptobacteroides;s__Cryptobacteroides sp000434935	177	45	CBM26, CBM50, CE1, CE11, CE15, CE4, GH105, GH109, GH125, GH127, GH13, GH130, GH133, GH146, GH16, GH2, GH20, GH23, GH25, GH3, GH31, GH32, GH33, GH39, GH5, GH50, GH57, GH73, GH77, GH89, GH92, GH93, GH95, GH97, GT19, GT2, GT27, GT28, GT3, GT35, GT4, GT5, GT51, GT83, GT94
SUG406	d__Bacteria;p__Proteobacteria;c__Gammaproteobacteria;o__Enterobacterales;f__Enterobacteriaceae;g__Escherichia;s__Escherichia coli	177	52	AA2, AA3, AA4, AA6, AA7, AA8, CBM34, CBM48, CBM50, CE1, CE11, CE4, CE8, CE9, GH1, GH102, GH103, GH127, GH13, GH146, GH15, GH153, GH2, GH23, GH24, GH25, GH3, GH31, GH32, GH37, GH4, GH63, GH65, GH73, GH77, GH8, GT19, GT2, GT20, GT21, GT26, GT28, GT30, GT35, GT4, GT5, GT51, GT56, GT8, GT83, GT9, PL22
SUG757	d__Bacteria;p__Firmicutes_A;c__Clostridia;o__Oscillospirales;f__Acutalibacteraceae;g__CAG-177;s__CAG-177 sp003514385	177	46	AA4, CBM35, CBM50, CBM67, CE3, CE4, CE9, GH106, GH109, GH110, GH123, GH127, GH13, GH130, GH146, GH2, GH20, GH23, GH25, GH27, GH29, GH3, GH30, GH33, GH35, GH36, GH38, GH39, GH4, GH43, GH5, GH63, GH78, GH89, GH95, GH97, GT14, GT2, GT27, GT28, GT35, GT4, GT5, GT51, GT8
SUG1025	d__Bacteria;p__Bacteroidota;c__Bacteroidia;o__Bacteroidales;f__Bacteroidaceae;g__Alloprevotella;s__	176	44	CBM20, CBM32, CBM50, CE1, CE11, CE3, CE4, GH108, GH109, GH13, GH130, GH133, GH16, GH2, GH20, GH23, GH25, GH29, GH31, GH32, GH33, GH5, GH57, GH73, GH77, GH84, GH85, GH89, GH92, GH95, GT11, GT14, GT19, GT2, GT26, GT27, GT28, GT3, GT30, GT35, GT4, GT5, GT51, GT83
SUG1047	d__Bacteria;p__Bacteroidota;c__Bacteroidia;o__Bacteroidales;f__UBA932;g__Cryptobacteroides;s__Cryptobacteroides sp004554455	176	53	CBM50, CBM67, CE1, CE11, CE15, CE2, CE4, CE7, CE8, GH105, GH109, GH127, GH13, GH130, GH133, GH144, GH146, GH16, GH2, GH20, GH23, GH25, GH27, GH28, GH29, GH3, GH31, GH36, GH37, GH42, GH43, GH5, GH50, GH53, GH57, GH63, GH73, GH76, GH77, GH78, GH89, GH94, GH97, GT19, GT2, GT28, GT3, GT35, GT4, GT5, GT51, GT94, PL1
SUG1083	d__Bacteria;p__Bacteroidota;c__Bacteroidia;o__Bacteroidales;f__UBA932;g__Cryptobacteroides;s__Cryptobacteroides sp000434935	176	40	CBM26, CBM50, CE1, CE11, CE4, GH109, GH125, GH127, GH13, GH133, GH146, GH16, GH2, GH20, GH23, GH25, GH3, GH31, GH33, GH5, GH57, GH73, GH77, GH89, GH92, GH93, GH95, GH97, GT19, GT2, GT27, GT28, GT3, GT35, GT4, GT5, GT51, GT83, GT94, PL22
SUG482	d__Bacteria;p__Bacteroidota;c__Bacteroidia;o__Bacteroidales;f__Bacteroidaceae;g__Alloprevotella;s__Alloprevotella sp004555425	176	46	CBM32, CBM50, CE1, CE11, CE3, CE4, CE9, GH109, GH110, GH13, GH130, GH133, GH16, GH163, GH2, GH20, GH23, GH25, GH29, GH31, GH32, GH33, GH35, GH5, GH57, GH73, GH77, GH84, GH85, GH89, GH92, GH95, GT10, GT19, GT2, GT23, GT26, GT27, GT28, GT3, GT30, GT35, GT4, GT5, GT51, GT83
SUG766	d__Bacteria;p__Firmicutes_A;c__Clostridia;o__Oscillospirales;f__Acutalibacteraceae;g__CAG-177;s__CAG-177 sp003514385	176	46	AA4, CBM35, CBM50, CBM67, CE3, CE4, CE9, GH106, GH109, GH110, GH123, GH127, GH13, GH130, GH146, GH2, GH20, GH23, GH25, GH27, GH29, GH3, GH30, GH33, GH35, GH36, GH38, GH39, GH4, GH43, GH5, GH63, GH78, GH89, GH95, GH97, GT14, GT2, GT27, GT28, GT32, GT35, GT4, GT5, GT51
SUG927	d__Bacteria;p__Bacteroidota;c__Bacteroidia;o__Bacteroidales;f__Bacteroidaceae;g__Prevotella;s__Prevotella sp000434975	176	50	CBM20, CBM32, CBM9, CE1, CE11, CE3, CE4, CE9, GH109, GH123, GH125, GH13, GH130, GH133, GH2, GH20, GH23, GH25, GH28, GH29, GH3, GH31, GH32, GH33, GH36, GH51, GH53, GH57, GH63, GH66, GH73, GH77, GH78, GH84, GH85, GH89, GH92, GH95, GH97, GT19, GT2, GT27, GT28, GT3, GT35, GT4, GT5, GT51, GT9, GT92
SUG990	d__Bacteria;p__Firmicutes_A;c__Clostridia;o__Lachnospirales;f__Lachnospiraceae;g__Butyribacter;s__Butyribacter sp000436755	176	40	CBM34, CBM37, CBM48, CE1, CE2, CE4, GH114, GH117, GH127, GH13, GH146, GH18, GH2, GH23, GH25, GH27, GH29, GH3, GH31, GH32, GH36, GH42, GH43, GH5, GH51, GH77, GH94, GT2, GT21, GT26, GT27, GT28, GT35, GT39, GT4, GT5, GT51, GT76, GT83, GT9
SUG1040	d__Bacteria;p__Proteobacteria;c__Gammaproteobacteria;o__Enterobacterales;f__Enterobacteriaceae;g__Escherichia;s__Escherichia coli	175	48	AA2, AA3, AA6, AA8, CBM34, CBM48, CBM5, CBM50, CE1, CE11, CE14, CE4, CE8, CE9, GH1, GH102, GH103, GH104, GH13, GH2, GH23, GH24, GH25, GH3, GH31, GH37, GH38, GH4, GH63, GH65, GH73, GH77, GH8, GT19, GT2, GT20, GT26, GT28, GT30, GT35, GT4, GT5, GT51, GT56, GT8, GT83, GT9, PL22
SUG425	d__Bacteria;p__Bacteroidota;c__Bacteroidia;o__Bacteroidales;f__UBA932;g__Cryptobacteroides;s__Cryptobacteroides sp000434935	175	41	CBM67, CE1, CE11, CE15, CE4, GH109, GH125, GH13, GH130, GH133, GH16, GH2, GH20, GH23, GH25, GH3, GH31, GH32, GH36, GH39, GH5, GH50, GH57, GH73, GH77, GH78, GH89, GH92, GH95, GH97, GT19, GT2, GT27, GT28, GT3, GT35, GT4, GT5, GT51, GT83, GT94
SUG460	d__Bacteria;p__Firmicutes_A;c__Clostridia;o__Lachnospirales;f__Lachnospiraceae;g__Blautia_A;s__Blautia_A sp018919065	175	36	CBM34, CBM48, CE1, CE2, CE4, CE9, GH112, GH120, GH127, GH13, GH136, GH146, GH18, GH2, GH20, GH25, GH29, GH3, GH31, GH32, GH36, GH42, GH43, GH5, GH51, GH73, GH77, GH94, GT2, GT27, GT28, GT35, GT4, GT5, GT51, GT81
SUG513	d__Bacteria;p__Spirochaetota;c__Spirochaetia;o__Treponematales;f__Treponemataceae;g__Treponema_D;s__	175	44	CBM4, CBM50, CE1, CE2, CE4, GH1, GH10, GH113, GH115, GH120, GH127, GH13, GH130, GH146, GH148, GH2, GH23, GH26, GH27, GH3, GH31, GH32, GH36, GH39, GH43, GH5, GH51, GH57, GH73, GH77, GH8, GH9, GH94, GT104, GT2, GT26, GT27, GT28, GT32, GT35, GT4, GT5, GT51
SUG61	d__Bacteria;p__Bacteroidota;c__Bacteroidia;o__Bacteroidales;f__Bacteroidaceae;g__Prevotella;s__Prevotella sp900547005	175	49	CBM13, CBM20, CBM26, CBM50, CBM74, CE1, CE11, CE12, CE3, CE4, CE8, GH105, GH128, GH13, GH16, GH2, GH23, GH25, GH28, GH3, GH30, GH31, GH32, GH35, GH36, GH43, GH64, GH73, GH77, GH81, GH87, GH88, GH92, GH95, GH97, GH99, GT19, GT2, GT27, GT28, GT3, GT30, GT35, GT4, GT5, GT51, GT9, PL1, PL9
SUG783	d__Bacteria;p__Firmicutes_A;c__Clostridia;o__Lachnospirales;f__Lachnospiraceae;g__Agathobacter;s__Agathobacter sp905209075	175	41	CBM16, CBM20, CBM34, CBM4, CBM48, CBM9, CE1, CE4, GH10, GH114, GH117, GH13, GH133, GH16, GH18, GH2, GH23, GH25, GH27, GH3, GH31, GH32, GH36, GH42, GH43, GH5, GH51, GH53, GH73, GH77, GH78, GH8, GH94, GT2, GT26, GT28, GT35, GT4, GT5, GT51, GT8
SUG854	d__Bacteria;p__Bacteroidota;c__Bacteroidia;o__Bacteroidales;f__UBA932;g__Cryptobacteroides;s__	175	42	CBM50, CBM67, CE1, CE11, CE12, CE2, CE8, GH105, GH13, GH133, GH16, GH2, GH20, GH23, GH26, GH28, GH29, GH3, GH30, GH31, GH32, GH33, GH36, GH43, GH5, GH53, GH57, GH66, GH73, GH77, GH78, GH97, GT19, GT2, GT28, GT3, GT35, GT4, GT5, GT51, GT94, PL1
SUG268	d__Bacteria;p__Firmicutes_A;c__Clostridia;o__Lachnospirales;f__Lachnospiraceae;g__RUG115;s__	174	46	CBM2, CBM27, CBM34, CBM4, CBM48, CBM61, CE2, CE4, GH1, GH113, GH127, GH13, GH130, GH133, GH146, GH16, GH161, GH18, GH2, GH23, GH26, GH3, GH30, GH31, GH36, GH42, GH5, GH53, GH73, GH76, GH77, GH78, GH81, GH9, GH94, GT2, GT26, GT27, GT28, GT32, GT35, GT5, GT51, GT8, PL9
SUG46	d__Bacteria;p__Firmicutes_A;c__Clostridia;o__Oscillospirales;f__Acutalibacteraceae;g__DTU089;s__DTU089 sp002440045	174	45	CBM48, CBM67, CE14, CE4, CE9, GH109, GH110, GH123, GH125, GH127, GH13, GH130, GH146, GH2, GH20, GH23, GH25, GH27, GH29, GH3, GH30, GH31, GH33, GH35, GH36, GH38, GH39, GH4, GH42, GH5, GH51, GH77, GH78, GH84, GH95, GT2, GT27, GT28, GT32, GT35, GT4, GT5, GT51, GT81, GT84
SUG537	d__Bacteria;p__Bacteroidota;c__Bacteroidia;o__Bacteroidales;f__Muribaculaceae;g__Sodaliphilus;s__Sodaliphilus sp004557565	174	44	CBM20, CBM50, CE1, CE11, CE14, CE2, CE4, CE7, CE9, GH109, GH13, GH133, GH144, GH18, GH2, GH20, GH23, GH25, GH29, GH3, GH33, GH53, GH57, GH65, GH73, GH77, GH89, GH9, GH95, GH97, GT11, GT19, GT2, GT21, GT26, GT27, GT28, GT3, GT30, GT35, GT4, GT5, GT51, GT9
SUG960	d__Bacteria;p__Spirochaetota;c__Spirochaetia;o__Treponematales;f__Treponemataceae;g__Treponema_D;s__Treponema_D sp016293915	174	45	CBM50, CE1, CE2, CE4, GH1, GH10, GH115, GH120, GH127, GH13, GH130, GH142, GH146, GH18, GH2, GH23, GH27, GH3, GH31, GH36, GH39, GH43, GH5, GH51, GH57, GH73, GH77, GH8, GH9, GH94, GT104, GT11, GT2, GT26, GT28, GT32, GT35, GT4, GT41, GT45, GT5, GT51, GT56, GT6, GT8
SUG1091	d__Bacteria;p__Firmicutes_A;c__Clostridia;o__Oscillospirales;f__Acutalibacteraceae;g__CAG-177;s__CAG-177 sp003514385	173	44	AA4, CBM35, CBM50, CBM67, CE3, CE4, CE9, GH106, GH109, GH123, GH127, GH13, GH130, GH146, GH2, GH20, GH23, GH25, GH27, GH29, GH3, GH30, GH31, GH33, GH35, GH36, GH38, GH39, GH4, GH5, GH63, GH78, GH89, GH95, GH97, GT14, GT2, GT27, GT28, GT35, GT4, GT5, GT51, GT8
SUG378	d__Bacteria;p__Firmicutes_A;c__Clostridia;o__Oscillospirales;f__Oscillospiraceae;g__Faecousia;s__Faecousia sp004562395	173	40	AA4, AA7, CBM32, CBM34, CBM67, CE1, CE15, CE9, GH1, GH112, GH13, GH133, GH16, GH18, GH2, GH20, GH25, GH3, GH30, GH32, GH36, GH38, GH4, GH43, GH65, GH77, GH78, GH79, GH94, GT1, GT2, GT27, GT28, GT32, GT35, GT4, GT5, GT51, GT8
SUG571	d__Bacteria;p__Firmicutes_A;c__Clostridia;o__Oscillospirales;f__Ruminococcaceae;g__Gemmiger;s__Gemmiger qucibialis	173	39	CBM13, CBM48, CBM67, CE1, CE12, CE4, CE8, CE9, GH1, GH105, GH112, GH115, GH13, GH2, GH23, GH25, GH28, GH3, GH31, GH32, GH4, GH42, GH43, GH51, GH77, GH78, GT10, GT11, GT2, GT26, GT27, GT28, GT35, GT39, GT4, GT5, GT51, GT6, GT83
SUG17	d__Bacteria;p__Firmicutes_A;c__Clostridia;o__Lachnospirales;f__Lachnospiraceae;g__Blautia_A;s__	172	40	CBM48, CBM67, CE1, CE4, CE7, CE9, GH105, GH106, GH109, GH112, GH120, GH123, GH13, GH151, GH18, GH2, GH20, GH25, GH29, GH3, GH31, GH32, GH36, GH38, GH4, GH42, GH51, GH73, GH77, GH78, GH94, GH95, GT2, GT27, GT28, GT35, GT4, GT5, GT51, GT81
SUG1105	d__Bacteria;p__Firmicutes_A;c__Clostridia;o__Oscillospirales;f__Acutalibacteraceae;g__UBA1417;s__UBA1417 sp003531055	171	46	CBM13, CBM34, CBM67, CE1, CE14, CE2, CE4, CE9, GH106, GH109, GH123, GH125, GH127, GH13, GH130, GH146, GH16, GH18, GH2, GH20, GH23, GH24, GH25, GH27, GH28, GH29, GH3, GH31, GH32, GH36, GH38, GH4, GH42, GH43, GH51, GH77, GH78, GT2, GT28, GT32, GT35, GT39, GT4, GT5, GT51, GT83
SUG1109	d__Bacteria;p__Bacteroidota;c__Bacteroidia;o__Bacteroidales;f__Bacteroidaceae;g__Alloprevotella;s__Alloprevotella sp004555425	171	45	CBM32, CBM50, CE1, CE11, CE3, CE4, CE9, GH109, GH110, GH13, GH130, GH133, GH16, GH163, GH2, GH20, GH23, GH25, GH29, GH31, GH32, GH33, GH35, GH57, GH73, GH77, GH84, GH85, GH89, GH92, GH95, GH97, GT19, GT2, GT23, GT26, GT27, GT28, GT3, GT30, GT35, GT4, GT5, GT51, GT83
SUG439	d__Bacteria;p__Firmicutes_A;c__Clostridia;o__Oscillospirales;f__Acutalibacteraceae;g__UBA6857;s__	171	41	AA7, CBM37, CBM48, CE1, CE14, CE2, CE3, CE4, CE9, GH112, GH13, GH136, GH16, GH18, GH2, GH20, GH25, GH27, GH28, GH29, GH3, GH30, GH31, GH33, GH36, GH38, GH43, GH5, GH51, GH77, GH89, GH95, GT2, GT27, GT28, GT32, GT35, GT4, GT5, GT51, GT8
SUG449	d__Bacteria;p__Bacteroidota;c__Bacteroidia;o__Bacteroidales;f__Muribaculaceae;g__Sodaliphilus;s__Sodaliphilus sp004557565	171	44	CBM20, CBM50, CE1, CE11, CE14, CE2, CE4, CE7, CE9, GH13, GH133, GH144, GH18, GH2, GH20, GH23, GH25, GH29, GH3, GH33, GH53, GH57, GH65, GH73, GH77, GH89, GH9, GH95, GH97, GT11, GT19, GT2, GT21, GT26, GT27, GT28, GT3, GT30, GT32, GT35, GT4, GT5, GT51, GT9
SUG462	d__Bacteria;p__Bacteroidota;c__Bacteroidia;o__Bacteroidales;f__Bacteroidaceae;g__Prevotella;s__Prevotella sp900543975	171	47	CBM20, CBM26, CBM32, CBM50, CE1, CE11, CE4, CE9, GH125, GH13, GH16, GH2, GH20, GH23, GH25, GH28, GH29, GH3, GH31, GH32, GH33, GH36, GH43, GH53, GH66, GH73, GH76, GH77, GH78, GH84, GH9, GH92, GH95, GH97, GT19, GT2, GT26, GT27, GT28, GT3, GT30, GT35, GT4, GT5, GT51, GT83, GT9
SUG612	d__Bacteria;p__Firmicutes_A;c__Clostridia;o__Oscillospirales;f__Acutalibacteraceae;g__CAG-488;s__CAG-488 sp000434055	171	42	CBM48, CBM67, CE4, GH105, GH106, GH109, GH110, GH117, GH123, GH125, GH127, GH13, GH141, GH151, GH16, GH2, GH25, GH29, GH3, GH31, GH35, GH36, GH38, GH39, GH4, GH43, GH5, GH63, GH77, GH78, GH89, GH92, GH95, GT101, GT2, GT27, GT28, GT35, GT4, GT5, GT51, GT8
SUG128	d__Bacteria;p__Firmicutes;c__Bacilli;o__Lactobacillales;f__Enterococcaceae;g__Enterococcus;s__Enterococcus faecalis	170	44	AA10, CBM32, CBM34, CBM50, CE1, CE4, CE7, CE9, GH1, GH101, GH109, GH125, GH126, GH13, GH136, GH154, GH18, GH2, GH20, GH24, GH25, GH3, GH31, GH32, GH35, GH37, GH38, GH4, GH63, GH65, GH73, GH88, GH92, GH94, GT2, GT21, GT26, GT27, GT28, GT4, GT51, GT8, PL30, PL8
SUG143	d__Bacteria;p__Firmicutes_A;c__Clostridia;o__Lachnospirales;f__Lachnospiraceae;g__Bilifractor;s__Bilifractor sp002394235	170	33	CBM32, CBM34, CBM48, CBM67, CE13, CE9, GH1, GH106, GH13, GH18, GH2, GH25, GH29, GH3, GH31, GH32, GH35, GH36, GH39, GH43, GH5, GH77, GH78, GH91, GH94, GH95, GT2, GT27, GT28, GT35, GT4, GT5, GT51
SUG559	d__Bacteria;p__Firmicutes_C;c__Negativicutes;o__Selenomonadales;f__Selenomonadaceae;g__Selenomonas_C;s__	170	37	AA4, AA7, CBM27, CBM48, CBM61, CE1, CE2, CE4, CE9, GH1, GH13, GH16, GH23, GH26, GH3, GH32, GH53, GH73, GH77, GH84, GH9, GT19, GT2, GT26, GT27, GT28, GT30, GT32, GT35, GT4, GT41, GT5, GT51, GT8, GT83, GT9
SUG712	d__Bacteria;p__Bacteroidota;c__Bacteroidia;o__Bacteroidales;f__Muribaculaceae;g__Limisoma;s__Limisoma sp004555955	170	41	CBM20, CBM26, CBM32, CBM50, CE1, CE11, CE4, GH127, GH13, GH133, GH144, GH146, GH2, GH20, GH23, GH25, GH28, GH3, GH30, GH31, GH32, GH43, GH57, GH66, GH73, GH77, GH78, GH97, GT19, GT2, GT27, GT28, GT3, GT30, GT35, GT4, GT5, GT51, GT83, GT9, PL22
SUG810	d__Bacteria;p__Bacteroidota;c__Bacteroidia;o__Bacteroidales;f__Bacteroidaceae;g__Alloprevotella;s__Alloprevotella sp004552195	170	46	CBM32, CBM50, CE1, CE11, CE3, CE4, CE9, GH109, GH110, GH123, GH125, GH13, GH133, GH16, GH2, GH20, GH23, GH25, GH29, GH32, GH33, GH36, GH5, GH53, GH57, GH73, GH74, GH77, GH84, GH92, GH95, GH97, GT14, GT19, GT2, GT23, GT27, GT28, GT3, GT30, GT35, GT4, GT5, GT51, GT8, GT83
SUG1053	d__Bacteria;p__Firmicutes_A;c__Clostridia;o__Christensenellales;f__CAG-74;g__Ventricola;s__Ventricola sp004557905	169	49	CBM50, CE1, CE12, CE14, CE4, CE8, CE9, GH1, GH105, GH109, GH112, GH115, GH123, GH127, GH13, GH146, GH154, GH2, GH20, GH23, GH28, GH3, GH31, GH32, GH35, GH36, GH38, GH4, GH42, GH43, GH51, GH77, GH88, GH94, GT14, GT2, GT27, GT28, GT35, GT39, GT4, GT5, GT51, GT76, GT8, GT81, GT83, PL33
SUG1093	d__Bacteria;p__Verrucomicrobiota;c__Lentisphaeria;o__Victivallales;f__Victivallaceae;g__CAAGED01;s__CAAGED01 sp900768505	169	47	AA6, CBM50, CBM67, CBM9, CE1, CE11, CE14, CE4, CE7, CE9, GH10, GH106, GH109, GH123, GH13, GH133, GH139, GH156, GH163, GH2, GH20, GH23, GH27, GH29, GH3, GH35, GH36, GH37, GH39, GH4, GH42, GH63, GH78, GH9, GH95, GT19, GT2, GT21, GT26, GT28, GT30, GT4, GT5, GT51, GT83, GT9, PL22
SUG452	d__Bacteria;p__Bacteroidota;c__Bacteroidia;o__Bacteroidales;f__UBA932;g__Cryptobacteroides;s__Cryptobacteroides sp004554455	169	50	CBM50, CE1, CE11, CE12, CE15, CE2, CE4, CE7, CE8, GH105, GH109, GH127, GH13, GH130, GH133, GH144, GH146, GH16, GH2, GH20, GH23, GH25, GH26, GH27, GH28, GH29, GH3, GH31, GH36, GH42, GH43, GH5, GH50, GH53, GH57, GH73, GH77, GH89, GH94, GH97, GT19, GT2, GT28, GT3, GT35, GT4, GT5, GT51, GT94, PL1
SUG626	d__Bacteria;p__Bacteroidota;c__Bacteroidia;o__Bacteroidales;f__Muribaculaceae;g__Sodaliphilus;s__Sodaliphilus sp004557565	169	43	CBM13, CBM20, CBM50, CE1, CE11, CE14, CE2, CE4, CE7, CE9, GH109, GH13, GH133, GH144, GH18, GH2, GH20, GH23, GH25, GH3, GH53, GH57, GH65, GH73, GH77, GH89, GH9, GH95, GH97, GT11, GT19, GT2, GT21, GT26, GT27, GT28, GT3, GT30, GT35, GT4, GT5, GT51, GT9
SUG898	d__Bacteria;p__Firmicutes_A;c__Clostridia;o__Lachnospirales;f__Lachnospiraceae;g__Oliverpabstia;s__Oliverpabstia intestinalis	169	39	AA7, CBM34, CBM48, CBM67, CE1, CE4, CE9, GH109, GH112, GH120, GH123, GH125, GH127, GH13, GH136, GH146, GH18, GH2, GH20, GH27, GH28, GH3, GH31, GH32, GH36, GH38, GH4, GH42, GH43, GH51, GH77, GH78, GT2, GT27, GT28, GT35, GT4, GT5, GT51
SUG538	d__Bacteria;p__Firmicutes_A;c__Clostridia;o__Oscillospirales;f__Acutalibacteraceae;g__CAG-177;s__CAG-177 sp003514385	168	43	AA4, CBM35, CBM50, CBM67, CE3, CE4, CE9, GH106, GH109, GH123, GH127, GH13, GH130, GH146, GH2, GH23, GH25, GH27, GH29, GH3, GH30, GH33, GH36, GH38, GH39, GH4, GH43, GH5, GH63, GH78, GH89, GH95, GH97, GT2, GT27, GT28, GT32, GT35, GT4, GT5, GT51, GT8
SUG895	d__Bacteria;p__Firmicutes_A;c__Clostridia;o__Oscillospirales;f__Acutalibacteraceae;g__CAG-177;s__CAG-177 sp003514385	168	44	AA4, CBM35, CBM50, CBM67, CE3, CE4, CE9, GH106, GH109, GH123, GH127, GH13, GH130, GH146, GH2, GH20, GH23, GH25, GH27, GH29, GH3, GH30, GH31, GH33, GH35, GH36, GH38, GH39, GH4, GH5, GH78, GH89, GH95, GH97, GT14, GT2, GT27, GT28, GT32, GT35, GT4, GT5, GT51, GT8
SUG914	d__Bacteria;p__Firmicutes_A;c__Clostridia;o__Oscillospirales;f__Ruminococcaceae;g__CAG-353;s__	168	43	CBM35, CBM37, CBM48, CBM65, CE1, CE2, CE4, CE7, GH10, GH113, GH127, GH13, GH130, GH146, GH16, GH2, GH23, GH25, GH26, GH27, GH3, GH30, GH31, GH32, GH36, GH4, GH43, GH44, GH5, GH51, GH59, GH67, GH77, GH9, GH94, GH95, GT2, GT28, GT35, GT4, GT5, GT51, GT8
SUG221	d__Bacteria;p__Spirochaetota;c__Spirochaetia;o__Treponematales;f__Treponemataceae;g__Treponema_D;s__	167	41	CBM13, CBM34, CBM4, CBM50, CBM56, CBM61, CBM9, CE13, CE7, GH127, GH13, GH146, GH149, GH16, GH18, GH2, GH23, GH3, GH31, GH35, GH36, GH37, GH43, GH5, GH53, GH55, GH57, GH64, GH73, GH77, GH94, GT104, GT2, GT26, GT27, GT28, GT35, GT4, GT5, GT51, GT8
SUG551	d__Bacteria;p__Bacteroidota;c__Bacteroidia;o__Bacteroidales;f__Bacteroidaceae;g__Prevotella;s__Prevotella sp900543975	167	46	CBM20, CBM26, CBM50, CE1, CE11, CE2, CE4, CE9, GH125, GH127, GH13, GH146, GH2, GH20, GH23, GH25, GH29, GH3, GH31, GH32, GH33, GH36, GH43, GH53, GH57, GH66, GH73, GH76, GH77, GH84, GH9, GH92, GH95, GH97, GT19, GT2, GT27, GT28, GT3, GT30, GT35, GT4, GT5, GT51, GT83, GT9
SUG989	d__Bacteria;p__Bacteroidota;c__Bacteroidia;o__Bacteroidales;f__Muribaculaceae;g__Sodaliphilus;s__Sodaliphilus sp004557565	167	41	CBM20, CBM50, CE1, CE11, CE2, CE4, CE7, CE9, GH13, GH133, GH144, GH18, GH2, GH20, GH23, GH25, GH29, GH3, GH33, GH53, GH57, GH65, GH73, GH77, GH89, GH9, GH95, GH97, GT19, GT2, GT21, GT26, GT27, GT28, GT3, GT30, GT35, GT4, GT5, GT51, GT9
SUG292	d__Bacteria;p__Actinobacteriota;c__Actinomycetia;o__Actinomycetales;f__Bifidobacteriaceae;g__Bifidobacterium;s__Bifidobacterium animalis	166	43	CBM10, CBM11, CBM23, CBM25, CBM41, CBM48, CBM50, CE1, CE2, CE4, CE5, CE9, GH1, GH112, GH127, GH13, GH136, GH146, GH2, GH23, GH25, GH26, GH29, GH3, GH30, GH31, GH32, GH36, GH42, GH43, GH49, GH5, GH51, GH77, GH94, GT2, GT28, GT35, GT39, GT4, GT5, GT51, GT92
SUG79	d__Bacteria;p__Firmicutes_A;c__Clostridia;o__Lachnospirales;f__Lachnospiraceae;g__CAG-510;s__CAG-510 sp000434615	166	40	CBM2, CBM32, CBM35, CBM4, CBM48, CE1, CE2, CE4, CE7, CE9, GH10, GH13, GH130, GH16, GH18, GH2, GH25, GH26, GH3, GH31, GH32, GH36, GH38, GH43, GH5, GH51, GH77, GH94, GH95, GT11, GT2, GT27, GT28, GT35, GT39, GT4, GT5, GT51, GT6, GT83
[truncated: 811 more rows]

## Sheet: Table S3
Table S3. Presence of enzymes for acetate, butyrate, propionate, succinate, D-Lactate, and L-lactate production, plus methanogenesis and sulfur metabolism based on KEGG annotations for each metagenome-assembled genome (MAG).
[truncated: 1,152 more rows]

[truncated: 3 more sheets: Table S4, Table S5, Table S7]
